# Supplementary material for: A Comprehensive Comparison of Tissue Processing Methods for High-Quality MALDI Imaging of Lipids in Reconstructed Human Epidermis
Source: J Am Soc Mass Spectrom. 2023 Oct 16;34(11):2469–80. doi: 10.1021/jasms.3c00185 (PMC10623569; doi:10.1021/jasms.3c00185)
Supplement: Supplementary file 1 — js3c00185_si_001.zip [file js3c00185_si_001.zip]

Archive with 4 entries (4 files):
- SupplementaryFile_1_TOF-SIMS_Analysis.docx
- SupplementaryFile_2_Peaks_List_and_Identification_Impact_Thickness.xlsx
- SupplementaryFile_3_TwistedTissues.docx
- SupplementaryFile_4_Peaks_List_and_Identification_Impact_Washing_Recry.xlsx
