# Supplementary material for: A Comprehensive Comparison of Tissue Processing Methods for High-Quality MALDI Imaging of Lipids in Reconstructed Human Epidermis
Source: J Am Soc Mass Spectrom. 2023 Oct 16;34(11):2469–80. doi: 10.1021/jasms.3c00185 (PMC10623569; doi:10.1021/jasms.3c00185)
Supplement: Supplementary file 1 — js3c00185_si_001.zip [file js3c00185_si_001.zip › SupplementaryFile_2_Peaks_List_and_Identification_Impact_Thickness.xlsx]

## Sheet: PeakList
Sections (µm)	Compound	Confidence	Score	Mass Score	Iso. Pat.Score	Fragment Score	Num Frag Matches	Lipid Category	Name	Formula	Lipid Class	Sum Composition	Chains	Mass	Mass delta ppm	Adduct	Chaos score	structureID	inchiKey
10	214.109
4	702.601	1	10.76	59.16	0	0	0	Fatty Acyls	Lysine-containing siolipin	C39H76N2O7	Other Fatty Acyls			684.565	2.6	[M+NH4]+	0	LMFA00000006	RAKAWZJMWJKWRH-QRMJXLNNSA-N
6	702.601	1	11.27	62	0	0	0	Fatty Acyls	Lysine-containing siolipin	C39H76N2O7	Other Fatty Acyls			684.565	2.4	[M+NH4]+	0	LMFA00000006	RAKAWZJMWJKWRH-QRMJXLNNSA-N
4	358.256	1	2.61	14.38	0	0	0	Fatty Acyls	17-trimethylarsenylheptadecan-1-ol	C20H44OAs	Other Fatty Acyls			375.261	4.9	[M+H-H2O]+	0	LMFA00000043	ITQUSLJANGKIFT-UHFFFAOYSA-N
5	372.384	1	20.95	98.16	0	0	0	Fatty Acyls	(+)-20-methyl-docosanoic acid	C23H46O2	Branched fatty acids			354.35	0.5	[M+NH4]+	85.21	LMFA01020020	MZRXKFZYUOFQRH-UHFFFAOYSA-N
4	372.384	1	21.11	98.83	0	0	0	Fatty Acyls	(+)-20-methyl-docosanoic acid	C23H46O2	Branched fatty acids			354.35	0.4	[M+NH4]+	86.34	LMFA01020020	MZRXKFZYUOFQRH-UHFFFAOYSA-N
6	372.384	1	21.21	98.88	0	0	0	Fatty Acyls	(+)-20-methyl-docosanoic acid	C23H46O2	Branched fatty acids			354.35	0.4	[M+NH4]+	88.94	LMFA01020020	MZRXKFZYUOFQRH-UHFFFAOYSA-N
10	372.384	1	20.81	99.15	0	0	0	Fatty Acyls	(+)-20-methyl-docosanoic acid	C23H46O2	Branched fatty acids			354.35	0.3	[M+NH4]+	76.62	LMFA01020020	MZRXKFZYUOFQRH-UHFFFAOYSA-N
5	428.446	1	17.86	98.22	0	0	0	Fatty Acyls	(+)-24-methyl-hexacosanoic acid	C27H54O2	Branched fatty acids			410.412	0.5	[M+NH4]+	0	LMFA01020025	QKVYEHVFHQOMSA-UHFFFAOYSA-N
6	428.446	1	21.12	98.69	0	0	0	Fatty Acyls	(+)-24-methyl-hexacosanoic acid	C27H54O2	Branched fatty acids			410.412	0.4	[M+NH4]+	87.29	LMFA01020025	QKVYEHVFHQOMSA-UHFFFAOYSA-N
4	428.446	1	19.48	98.74	0	0	0	Fatty Acyls	(+)-24-methyl-hexacosanoic acid	C27H54O2	Branched fatty acids			410.412	0.4	[M+NH4]+	42.11	LMFA01020025	QKVYEHVFHQOMSA-UHFFFAOYSA-N
10	428.446	1	19.98	99.02	0	0	0	Fatty Acyls	(+)-24-methyl-hexacosanoic acid	C27H54O2	Branched fatty acids			410.412	0.4	[M+NH4]+	54.39	LMFA01020025	QKVYEHVFHQOMSA-UHFFFAOYSA-N
5	442.462	1	17.87	98.27	0	0	0	Fatty Acyls	Isomontanic acid	C28H56O2	Branched fatty acids			424.428	0.5	[M+NH4]+	0	LMFA01020026	GCUBDUZUXAQLEY-UHFFFAOYSA-N
4	442.462	1	20.17	99.03	0	0	0	Fatty Acyls	Isomontanic acid	C28H56O2	Branched fatty acids			424.428	0.3	[M+NH4]+	59.46	LMFA01020026	GCUBDUZUXAQLEY-UHFFFAOYSA-N
6	442.462	1	20.69	99.1	0	0	0	Fatty Acyls	Isomontanic acid	C28H56O2	Branched fatty acids			424.428	0.3	[M+NH4]+	73.55	LMFA01020026	GCUBDUZUXAQLEY-UHFFFAOYSA-N
10	442.462	1	20.31	99.31	0	0	0	Fatty Acyls	Isomontanic acid	C28H56O2	Branched fatty acids			424.428	0.3	[M+NH4]+	61.9	LMFA01020026	GCUBDUZUXAQLEY-UHFFFAOYSA-N
4	426.43	1	18.08	99.42	0	0	0	Fatty Acyls	(+)-C27-Phthienoic acid	C27H52O2	Branched fatty acids			408.397	0.3	[M+NH4]+	0	LMFA01020032	SJZUAPDAKBPNQS-WNAAXNPUSA-N
10	426.43	1	19.9	99.46	0	0	0	Fatty Acyls	(+)-C27-Phthienoic acid	C27H52O2	Branched fatty acids			408.397	0.3	[M+NH4]+	50	LMFA01020032	SJZUAPDAKBPNQS-WNAAXNPUSA-N
6	426.43	1	20.62	99.53	0	0	0	Fatty Acyls	(+)-C27-Phthienoic acid	C27H52O2	Branched fatty acids			408.397	0.2	[M+NH4]+	69.52	LMFA01020032	SJZUAPDAKBPNQS-WNAAXNPUSA-N
5	426.43	1	18.13	99.7	0	0	0	Fatty Acyls	(+)-C27-Phthienoic acid	C27H52O2	Branched fatty acids			408.397	0.2	[M+NH4]+	0	LMFA01020032	SJZUAPDAKBPNQS-WNAAXNPUSA-N
4	386.399	1	29.96	99.1	92.59	0	0	Fatty Acyls	2,4-dimethyl-docosanoic acid	C24H48O2	Branched fatty acids			368.365	0.3	[M+NH4]+	97.08	LMFA01020229	QYNTVLCDAYKUMH-UHFFFAOYSA-N
5	386.399	1	29.77	99.23	89.86	0	0	Fatty Acyls	2,4-dimethyl-docosanoic acid	C24H48O2	Branched fatty acids			368.365	0.3	[M+NH4]+	97.73	LMFA01020229	QYNTVLCDAYKUMH-UHFFFAOYSA-N
10	386.399	1	29.58	99.36	89.88	0	0	Fatty Acyls	2,4-dimethyl-docosanoic acid	C24H48O2	Branched fatty acids			368.365	0.3	[M+NH4]+	91.99	LMFA01020229	QYNTVLCDAYKUMH-UHFFFAOYSA-N
6	386.399	1	30.1	99.37	93.71	0	0	Fatty Acyls	2,4-dimethyl-docosanoic acid	C24H48O2	Branched fatty acids			368.365	0.3	[M+NH4]+	96.46	LMFA01020229	QYNTVLCDAYKUMH-UHFFFAOYSA-N
5	400.415	1	21.43	98.61	0	0	0	Fatty Acyls	24:0(17Me)	C25H50O2	Branched fatty acids			382.381	0.4	[M+NH4]+	96.27	LMFA01020350	PORBSAQMJVPOAX-UHFFFAOYSA-N
4	400.415	1	21.5	98.72	0	0	0	Fatty Acyls	24:0(17Me)	C25H50O2	Branched fatty acids			382.381	0.4	[M+NH4]+	97.5	LMFA01020350	PORBSAQMJVPOAX-UHFFFAOYSA-N
6	400.415	1	29.56	98.74	89.17	0	0	Fatty Acyls	24:0(17Me)	C25H50O2	Branched fatty acids			382.381	0.4	[M+NH4]+	96.37	LMFA01020350	PORBSAQMJVPOAX-UHFFFAOYSA-N
10	400.415	1	21.4	98.83	0	0	0	Fatty Acyls	24:0(17Me)	C25H50O2	Branched fatty acids			382.381	0.4	[M+NH4]+	94.35	LMFA01020350	PORBSAQMJVPOAX-UHFFFAOYSA-N
5	414.43	1	29.66	99.03	89.13	0	0	Fatty Acyls	25:0(18Me)	C26H52O2	Branched fatty acids			396.397	0.3	[M+NH4]+	97.63	LMFA01020351	RLGZKEYXAKZQMD-UHFFFAOYSA-N
4	414.43	1	29.96	99.03	92.57	0	0	Fatty Acyls	25:0(18Me)	C26H52O2	Branched fatty acids			396.397	0.3	[M+NH4]+	97.23	LMFA01020351	RLGZKEYXAKZQMD-UHFFFAOYSA-N
10	414.43	1	29.64	99.24	90.3	0	0	Fatty Acyls	25:0(18Me)	C26H52O2	Branched fatty acids			396.397	0.3	[M+NH4]+	93.13	LMFA01020351	RLGZKEYXAKZQMD-UHFFFAOYSA-N
6	414.43	1	29.81	99.31	90.77	0	0	Fatty Acyls	25:0(18Me)	C26H52O2	Branched fatty acids			396.397	0.3	[M+NH4]+	96.21	LMFA01020351	RLGZKEYXAKZQMD-UHFFFAOYSA-N
4	496.509	1	17.85	98.19	0	0	0	Fatty Acyls	23Z-dotriacontenoic acid	C32H62O2	Unsaturated fatty acids			478.475	0.5	[M+NH4]+	0	LMFA01030098	ZCNLBPFYKVLOAJ-KTKRTIGZSA-N
6	342.337	1	17.57	96.66	0	0	0	Fatty Acyls	12Z-heneicosenoic acid	C21H40O2	Unsaturated fatty acids			324.303	0.7	[M+NH4]+	0	LMFA01030398	VXCUECWODRDENC-KTKRTIGZSA-N
4	424.415	1	17.93	98.62	0	0	0	Fatty Acyls	2,4,6-trimethyl-2,15-tetracosadienoic acid	C27H50O2	Unsaturated fatty acids			406.381	0.4	[M+NH4]+	0	LMFA01030750	KPNSOKYZIINHDY-GVKIQVMWSA-N
6	424.415	1	18.07	99.39	0	0	0	Fatty Acyls	2,4,6-trimethyl-2,15-tetracosadienoic acid	C27H50O2	Unsaturated fatty acids			406.381	0.3	[M+NH4]+	0	LMFA01030750	KPNSOKYZIINHDY-GVKIQVMWSA-N
4	367.299	1	18.03	99.19	0	0	0	Fatty Acyls	26:6(8Z,11Z,14Z,17Z,20Z,23Z)	C26H40O2	Unsaturated fatty acids			384.303	0.3	[M+H-H2O]+	0	LMFA01030838	GLEIIPZRQAMQLG-KUBAVDMBSA-N
6	367.3	1	21.35	99.81	0	0	0	Fatty Acyls	26:6(8Z,11Z,14Z,17Z,20Z,23Z)	C26H40O2	Unsaturated fatty acids			384.303	0.2	[M+H-H2O]+	88.06	LMFA01030838	GLEIIPZRQAMQLG-KUBAVDMBSA-N
5	367.3	1	18.17	99.92	0	0	0	Fatty Acyls	26:6(8Z,11Z,14Z,17Z,20Z,23Z)	C26H40O2	Unsaturated fatty acids			384.303	0.1	[M+H-H2O]+	0	LMFA01030838	GLEIIPZRQAMQLG-KUBAVDMBSA-N
4	440.446	1	17.96	98.76	0	0	0	Fatty Acyls	11Z-octacosenoic acid	C28H54O2	Unsaturated fatty acids			422.412	0.4	[M+NH4]+	0	LMFA01031122	KPSSWFAXMDAEFC-ZCXUNETKSA-N
6	440.446	1	20.67	98.91	0	0	0	Fatty Acyls	11Z-octacosenoic acid	C28H54O2	Unsaturated fatty acids			422.412	0.4	[M+NH4]+	73.95	LMFA01031122	KPSSWFAXMDAEFC-ZCXUNETKSA-N
10	440.446	1	20.41	99.57	0	0	0	Fatty Acyls	11Z-octacosenoic acid	C28H54O2	Unsaturated fatty acids			422.412	0.2	[M+NH4]+	63.33	LMFA01031122	KPSSWFAXMDAEFC-ZCXUNETKSA-N
5	440.446	1	18.15	99.85	0	0	0	Fatty Acyls	11Z-octacosenoic acid	C28H54O2	Unsaturated fatty acids			422.412	0.1	[M+NH4]+	0	LMFA01031122	KPSSWFAXMDAEFC-ZCXUNETKSA-N
6	438.43	1	17.86	98.24	0	0	0	Fatty Acyls	19Z,23Z-octacosadienoic acid	C28H52O2	Unsaturated fatty acids			420.397	0.5	[M+NH4]+	0	LMFA01031124	ANAILEXVGUZVRV-WBHJMADESA-N
4	438.431	1	18.18	99.99	0	0	0	Fatty Acyls	19Z,23Z-octacosadienoic acid	C28H52O2	Unsaturated fatty acids			420.397	0	[M+NH4]+	0	LMFA01031124	ANAILEXVGUZVRV-WBHJMADESA-N
4	679.51	1	14.99	66.19	0	0	0	Fatty Acyls	Petroformynic acid B	C47H68O4	Unsaturated fatty acids			696.512	2.3	[M+H-H2O]+	81.25	LMFA01031200	BZLCFINUEDERAD-JCPHLTBWSA-N
10	679.51	1	14.3	67.09	0	0	0	Fatty Acyls	Petroformynic acid B	C47H68O4	Unsaturated fatty acids			696.512	2.2	[M+H-H2O]+	57.76	LMFA01031200	BZLCFINUEDERAD-JCPHLTBWSA-N
6	679.51	1	14.83	67.23	0	0	0	Fatty Acyls	Petroformynic acid B	C47H68O4	Unsaturated fatty acids			696.512	2.2	[M+H-H2O]+	71.72	LMFA01031200	BZLCFINUEDERAD-JCPHLTBWSA-N
5	679.51	1	12.55	69.05	0	0	0	Fatty Acyls	Petroformynic acid B	C47H68O4	Unsaturated fatty acids			696.512	2.2	[M+H-H2O]+	0	LMFA01031200	BZLCFINUEDERAD-JCPHLTBWSA-N
5	374.255	1	7.78	42.81	0	0	0	Fatty Acyls	methyl 10,12-dihydroperoxy-8E,13E,15Z-octadecatrienoate	C19H32O6	Hydroperoxy fatty acids			356.22	3.3	[M+NH4]+	0	LMFA01040047	BGOZUGHQDFEPNG-VFWXGKICSA-N
4	374.255	1	7.92	43.57	0	0	0	Fatty Acyls	methyl 10,12-dihydroperoxy-8E,13E,15Z-octadecatrienoate	C19H32O6	Hydroperoxy fatty acids			356.22	3.2	[M+NH4]+	0	LMFA01040047	BGOZUGHQDFEPNG-VFWXGKICSA-N
10	374.255	1	8.71	47.91	0	0	0	Fatty Acyls	methyl 10,12-dihydroperoxy-8E,13E,15Z-octadecatrienoate	C19H32O6	Hydroperoxy fatty acids			356.22	3	[M+NH4]+	0	LMFA01040047	BGOZUGHQDFEPNG-VFWXGKICSA-N
4	374.363	1	21.34	98.67	0	0	0	Fatty Acyls	(+)-3-hydroxy behenic	C22H44O3	Hydroxy fatty acids			356.329	0.4	[M+NH4]+	93.47	LMFA01050078	PNPWTPYWWUOMDS-UHFFFAOYSA-N
5	374.363	1	20.97	98.68	0	0	0	Fatty Acyls	(+)-3-hydroxy behenic	C22H44O3	Hydroxy fatty acids			356.329	0.4	[M+NH4]+	83.21	LMFA01050078	PNPWTPYWWUOMDS-UHFFFAOYSA-N
10	374.363	1	21.26	98.82	0	0	0	Fatty Acyls	(+)-3-hydroxy behenic	C22H44O3	Hydroxy fatty acids			356.329	0.4	[M+NH4]+	90.54	LMFA01050078	PNPWTPYWWUOMDS-UHFFFAOYSA-N
6	374.363	1	21.44	98.99	0	0	0	Fatty Acyls	(+)-3-hydroxy behenic	C22H44O3	Hydroxy fatty acids			356.329	0.4	[M+NH4]+	94.59	LMFA01050078	PNPWTPYWWUOMDS-UHFFFAOYSA-N
4	327.214	1	19.53	91.95	0	0	0	Fatty Acyls	11,12,15-trihydroxy palmitic acid	C16H32O5	Hydroxy fatty acids			304.225	1	[M+Na]+	77.4	LMFA01050102	SVZYWAXPIAVKCO-UHFFFAOYSA-N
6	327.214	1	20.12	93.77	0	0	0	Fatty Acyls	11,12,15-trihydroxy palmitic acid	C16H32O5	Hydroxy fatty acids			304.225	0.9	[M+Na]+	84.55	LMFA01050102	SVZYWAXPIAVKCO-UHFFFAOYSA-N
5	327.214	1	19.43	93.91	0	0	0	Fatty Acyls	11,12,15-trihydroxy palmitic acid	C16H32O5	Hydroxy fatty acids			304.225	0.9	[M+Na]+	64.66	LMFA01050102	SVZYWAXPIAVKCO-UHFFFAOYSA-N
10	327.214	1	20.64	95.97	0	0	0	Fatty Acyls	11,12,15-trihydroxy palmitic acid	C16H32O5	Hydroxy fatty acids			304.225	0.7	[M+Na]+	87.62	LMFA01050102	SVZYWAXPIAVKCO-UHFFFAOYSA-N
6	388.378	1	17.81	97.97	0	0	0	Fatty Acyls	2-hydroxy-tricosanoic acid	C23H46O3	Hydroxy fatty acids			370.345	0.5	[M+NH4]+	0	LMFA01050212	JZWLIRVAYJRWLN-UHFFFAOYSA-N
4	430.425	1	17.7	97.35	0	0	0	Fatty Acyls	(S)-3-hydroxyhexacosanoic acid	C26H52O3	Hydroxy fatty acids			412.392	0.6	[M+NH4]+	0	LMFA01050372	SEVRYJMBCDYSHN-VWLOTQADSA-N
6	430.425	1	20.45	99.14	0	0	0	Fatty Acyls	(S)-3-hydroxyhexacosanoic acid	C26H52O3	Hydroxy fatty acids			412.392	0.3	[M+NH4]+	66.67	LMFA01050372	SEVRYJMBCDYSHN-VWLOTQADSA-N
5	479.332	1	5.13	28.23	0	0	0	Fatty Acyls	Byrsonic acid	C26H48O6	Hydroxy fatty acids			456.345	4	[M+Na]+	0	LMFA01050424	ZHSKWVYVCJTAJW-JWQCQUIFSA-N
4	479.332	1	5.36	29.45	0	0	0	Fatty Acyls	Byrsonic acid	C26H48O6	Hydroxy fatty acids			456.345	3.9	[M+Na]+	0	LMFA01050424	ZHSKWVYVCJTAJW-JWQCQUIFSA-N
6	479.333	1	8.93	49.12	0	0	0	Fatty Acyls	Byrsonic acid	C26H48O6	Hydroxy fatty acids			456.345	3	[M+Na]+	0	LMFA01050424	ZHSKWVYVCJTAJW-JWQCQUIFSA-N
6	341.305	1	17.14	94.25	0	0	0	Fatty Acyls	2-oxo-heneicosanoic acid	C21H40O3	Oxo fatty acids			340.298	0.9	[M+H]+	0	LMFA01060135	RNIWLIHFOSDVEB-UHFFFAOYSA-N
4	341.305	1	17.97	98.82	0	0	0	Fatty Acyls	2-oxo-heneicosanoic acid	C21H40O3	Oxo fatty acids			340.298	0.4	[M+H]+	0	LMFA01060135	RNIWLIHFOSDVEB-UHFFFAOYSA-N
6	456.441	1	18.02	99.09	0	0	0	Fatty Acyls	11-keto-Octacosanoic acid	C28H54O3	Oxo fatty acids			438.407	0.3	[M+NH4]+	0	LMFA01060204	AKDNCHSRFCFLGP-UHFFFAOYSA-N
10	325.274	1	21.09	99.59	0	0	0	Fatty Acyls	11,12-epoxy-14Z-Eicosenoic acid	C20H36O3	Epoxy fatty acids			324.266	0.2	[M+H]+	81.94	LMFA01070024	DTMJFRNHKXMKBD-XFXZXTDPSA-N
4	325.274	1	18.18	100	0	0	0	Fatty Acyls	11,12-epoxy-14Z-Eicosenoic acid	C20H36O3	Epoxy fatty acids			324.266	0	[M+H]+	0	LMFA01070024	DTMJFRNHKXMKBD-XFXZXTDPSA-N
4	402.394	1	20.36	97.97	0	0	0	Fatty Acyls	15-methoxy-tricosanoic acid	C24H48O3	Methoxy fatty acids			384.36	0.5	[M+NH4]+	70	LMFA01080016	XAHQMQMCLFTERG-UHFFFAOYSA-N
5	402.394	1	17.94	98.68	0	0	0	Fatty Acyls	15-methoxy-tricosanoic acid	C24H48O3	Methoxy fatty acids			384.36	0.4	[M+NH4]+	0	LMFA01080016	XAHQMQMCLFTERG-UHFFFAOYSA-N
10	402.394	1	20.89	98.89	0	0	0	Fatty Acyls	15-methoxy-tricosanoic acid	C24H48O3	Methoxy fatty acids			384.36	0.4	[M+NH4]+	80	LMFA01080016	XAHQMQMCLFTERG-UHFFFAOYSA-N
6	402.394	1	20.58	98.98	0	0	0	Fatty Acyls	15-methoxy-tricosanoic acid	C24H48O3	Methoxy fatty acids			384.36	0.4	[M+NH4]+	71.02	LMFA01080016	XAHQMQMCLFTERG-UHFFFAOYSA-N
6	332.316	1	18.12	99.66	0	0	0	Fatty Acyls	10-methoxy-octadecanoic acid	C19H38O3	Methoxy fatty acids			314.282	0.2	[M+NH4]+	0	LMFA01080026	FNELHTCOGDXUFU-UHFFFAOYSA-N
4	332.316	1	18.18	99.97	0	0	0	Fatty Acyls	10-methoxy-octadecanoic acid	C19H38O3	Methoxy fatty acids			314.282	0.1	[M+NH4]+	0	LMFA01080026	FNELHTCOGDXUFU-UHFFFAOYSA-N
6	454.425	1	17.98	98.88	0	0	0	Fatty Acyls	(5Z,9Z)-2R-Methoxy-24-methyl-hexacosadienoic acid	C28H52O3	Methoxy fatty acids			436.392	0.4	[M+NH4]+	0	LMFA01080036	KKMNLCLHDMIGCY-JDTAGPPYSA-N
10	344.316	1	20.32	96.93	0	0	0	Fatty Acyls	11-Cycloheptyl,2-hydroxytridecanoic acid	C20H38O3	Carbocyclic fatty acids			326.282	0.6	[M+NH4]+	74.19	LMFA01140094	QMSDXTYLUVLIRZ-UHFFFAOYSA-N
6	344.316	1	20.67	99.14	0	0	0	Fatty Acyls	11-Cycloheptyl,2-hydroxytridecanoic acid	C20H38O3	Carbocyclic fatty acids			326.282	0.3	[M+NH4]+	72.73	LMFA01140094	QMSDXTYLUVLIRZ-UHFFFAOYSA-N
4	344.316	1	19.87	99.28	0	0	0	Fatty Acyls	11-Cycloheptyl,2-hydroxytridecanoic acid	C20H38O3	Carbocyclic fatty acids			326.282	0.3	[M+NH4]+	50	LMFA01140094	QMSDXTYLUVLIRZ-UHFFFAOYSA-N
10	971.881	1	6.07	23.39	0	0	0	Fatty Acyls	2-docosyl-3-hydroxy-38-carboxy-tetratriacontanoic acid	C61H120O5	Mycolic acids			932.914	4.3	[M+K]+	50	LMFA01160127	HATQJKZKPGRYTB-UHFFFAOYSA-N
6	971.881	1	4.96	27.26	0	0	0	Fatty Acyls	2-docosyl-3-hydroxy-38-carboxy-tetratriacontanoic acid	C61H120O5	Mycolic acids			932.914	4	[M+K]+	0	LMFA01160127	HATQJKZKPGRYTB-UHFFFAOYSA-N
4	971.88	1	5.82	32.01	0	0	0	Fatty Acyls	2-docosyl-3-hydroxy-38-carboxy-tetratriacontanoic acid	C61H120O5	Mycolic acids			932.914	3.8	[M+K]+	0	LMFA01160127	HATQJKZKPGRYTB-UHFFFAOYSA-N
4	999.912	1	5.7	31.35	0	0	0	Fatty Acyls	2-tetracosyl-3-hydroxy-38-carboxy-octatriacontanoic acid	C63H124O5	Mycolic acids			960.945	3.8	[M+K]+	0	LMFA01160130	ILVZUGORBDJKHW-UHFFFAOYSA-N
10	306.192	1	3.49	19.17	0	0	0	Fatty Acyls	Cladosporester C	C14H24O6	Dicarboxylic acids			288.157	4.5	[M+NH4]+	0	LMFA01170149	WABSIBOPGQPWRD-VQHVLOKHSA-N
6	306.192	1	5.54	23.8	0	0	0	Fatty Acyls	Cladosporester C	C14H24O6	Dicarboxylic acids			288.157	4.2	[M+NH4]+	33.33	LMFA01170149	WABSIBOPGQPWRD-VQHVLOKHSA-N
5	306.192	1	4.44	24.4	0	0	0	Fatty Acyls	Cladosporester C	C14H24O6	Dicarboxylic acids			288.157	4.2	[M+NH4]+	0	LMFA01170149	WABSIBOPGQPWRD-VQHVLOKHSA-N
4	306.192	1	6.53	26.12	0	0	0	Fatty Acyls	Cladosporester C	C14H24O6	Dicarboxylic acids			288.157	4.1	[M+NH4]+	48.89	LMFA01170149	WABSIBOPGQPWRD-VQHVLOKHSA-N
10	304.177	1	7.14	20.3	0	0	0	Fatty Acyls	Tensyuic acid E	C14H22O6	Dicarboxylic acids			286.142	4.5	[M+NH4]+	94.88	LMFA01170154	IOUNJEVHPQCKKE-UHFFFAOYSA-N
6	304.177	1	7.41	23.2	0	0	0	Fatty Acyls	Tensyuic acid E	C14H22O6	Dicarboxylic acids			286.142	4.3	[M+NH4]+	87.71	LMFA01170154	IOUNJEVHPQCKKE-UHFFFAOYSA-N
4	304.177	1	7.38	24.07	0	0	0	Fatty Acyls	Tensyuic acid E	C14H22O6	Dicarboxylic acids			286.142	4.2	[M+NH4]+	82.64	LMFA01170154	IOUNJEVHPQCKKE-UHFFFAOYSA-N
5	304.177	1	7.54	24.15	0	0	0	Fatty Acyls	Tensyuic acid E	C14H22O6	Dicarboxylic acids			286.142	4.2	[M+NH4]+	86.46	LMFA01170154	IOUNJEVHPQCKKE-UHFFFAOYSA-N
4	355.245	1	18.76	93.42	0	0	0	Fatty Acyls	18-hydroxy-9S,10R-dihydroxy-stearic acid	C18H36O5	Other Octadecanoids			332.256	0.9	[M+Na]+	48.86	LMFA02000005	OISFHODBOQNZAG-SJORKVTESA-N
5	355.245	1	17.01	93.58	0	0	0	Fatty Acyls	18-hydroxy-9S,10R-dihydroxy-stearic acid	C18H36O5	Other Octadecanoids			332.256	0.9	[M+Na]+	0	LMFA02000005	OISFHODBOQNZAG-SJORKVTESA-N
6	355.245	1	19.25	94.55	0	0	0	Fatty Acyls	18-hydroxy-9S,10R-dihydroxy-stearic acid	C18H36O5	Other Octadecanoids			332.256	0.8	[M+Na]+	56.67	LMFA02000005	OISFHODBOQNZAG-SJORKVTESA-N
10	355.245	1	19.15	95.78	0	0	0	Fatty Acyls	18-hydroxy-9S,10R-dihydroxy-stearic acid	C18H36O5	Other Octadecanoids			332.256	0.7	[M+Na]+	47.83	LMFA02000005	OISFHODBOQNZAG-SJORKVTESA-N
4	371.24	1	19.27	92.67	0	0	0	Fatty Acyls	Sativic acid	C18H36O6	Other Octadecanoids			348.251	1	[M+Na]+	66.67	LMFA02000148	VJOGZGLNDROOFS-UHFFFAOYSA-N
6	371.24	1	19.14	93.26	0	0	0	Fatty Acyls	Sativic acid	C18H36O6	Other Octadecanoids			348.251	0.9	[M+Na]+	60	LMFA02000148	VJOGZGLNDROOFS-UHFFFAOYSA-N
5	371.24	1	16.97	93.35	0	0	0	Fatty Acyls	Sativic acid	C18H36O6	Other Octadecanoids			348.251	0.9	[M+Na]+	0	LMFA02000148	VJOGZGLNDROOFS-UHFFFAOYSA-N
10	371.24	1	20.06	97.01	0	0	0	Fatty Acyls	Sativic acid	C18H36O6	Other Octadecanoids			348.251	0.6	[M+Na]+	66.67	LMFA02000148	VJOGZGLNDROOFS-UHFFFAOYSA-N
5	347.183	1	19.26	87.87	0	0	0	Fatty Acyls	12-oxo-14,18-dihydroxy-9Z,13E,15Z-octadecatrienoic acid	C18H28O5	Other Octadecanoids			324.194	1.3	[M+Na]+	90.3	LMFA02000269	LFTUCYCUYUJMJB-PBBFMNGQSA-N
4	347.183	1	19.61	89.8	0	0	0	Fatty Acyls	12-oxo-14,18-dihydroxy-9Z,13E,15Z-octadecatrienoic acid	C18H28O5	Other Octadecanoids			324.194	1.2	[M+Na]+	90.21	LMFA02000269	LFTUCYCUYUJMJB-PBBFMNGQSA-N
6	347.183	1	20.24	92.21	0	0	0	Fatty Acyls	12-oxo-14,18-dihydroxy-9Z,13E,15Z-octadecatrienoic acid	C18H28O5	Other Octadecanoids			324.194	1	[M+Na]+	95.52	LMFA02000269	LFTUCYCUYUJMJB-PBBFMNGQSA-N
10	347.183	1	20.69	94.33	0	0	0	Fatty Acyls	12-oxo-14,18-dihydroxy-9Z,13E,15Z-octadecatrienoic acid	C18H28O5	Other Octadecanoids			324.194	0.9	[M+Na]+	97.26	LMFA02000269	LFTUCYCUYUJMJB-PBBFMNGQSA-N
4	365.268	1	16.87	92.77	0	0	0	Fatty Acyls	11-deoxy-16,16-dimethyl-PGE2	C22H36O4	Prostaglandins			364.261	1	[M+H]+	0	LMFA03010062	LLVVDFDWPQHXBA-QEJIITRLSA-N
10	365.268	1	17.66	97.15	0	0	0	Fatty Acyls	11-deoxy-16,16-dimethyl-PGE2	C22H36O4	Prostaglandins			364.261	0.6	[M+H]+	0	LMFA03010062	LLVVDFDWPQHXBA-QEJIITRLSA-N
10	391.208	1	16.75	77.64	0	0	0	Fatty Acyls	20-trifluoro-LTB4	C20H29O4F3	Leukotrienes			390.202	1.8	[M+H]+	72.41	LMFA03020019	YKIRCSCMMMEEDI-QAASZIRWSA-N
5	391.208	1	14.45	79.46	0	0	0	Fatty Acyls	20-trifluoro-LTB4	C20H29O4F3	Leukotrienes			390.202	1.7	[M+H]+	0	LMFA03020019	YKIRCSCMMMEEDI-QAASZIRWSA-N
6	391.209	1	18.4	90.5	0	0	0	Fatty Acyls	20-trifluoro-LTB4	C20H29O4F3	Leukotrienes			390.202	1.1	[M+H]+	53.61	LMFA03020019	YKIRCSCMMMEEDI-QAASZIRWSA-N
4	373.198	1	19.34	93.98	0	0	0	Fatty Acyls	20-trifluoro-LTB4	C20H29O4F3	Leukotrienes			390.202	0.9	[M+H-H2O]+	61.94	LMFA03020019	YKIRCSCMMMEEDI-QAASZIRWSA-N
4	391.209	1	17.19	94.53	0	0	0	Fatty Acyls	20-trifluoro-LTB4	C20H29O4F3	Leukotrienes			390.202	0.8	[M+H]+	0	LMFA03020019	YKIRCSCMMMEEDI-QAASZIRWSA-N
6	373.198	1	19.9	95.21	0	0	0	Fatty Acyls	20-trifluoro-LTB4	C20H29O4F3	Leukotrienes			390.202	0.8	[M+H-H2O]+	71.33	LMFA03020019	YKIRCSCMMMEEDI-QAASZIRWSA-N
5	373.198	1	19.83	95.32	0	0	0	Fatty Acyls	20-trifluoro-LTB4	C20H29O4F3	Leukotrienes			390.202	0.8	[M+H-H2O]+	68.75	LMFA03020019	YKIRCSCMMMEEDI-QAASZIRWSA-N
10	373.198	1	21.35	98.8	0	0	0	Fatty Acyls	20-trifluoro-LTB4	C20H29O4F3	Leukotrienes			390.202	0.4	[M+H-H2O]+	93.15	LMFA03020019	YKIRCSCMMMEEDI-QAASZIRWSA-N
10	339.253	1	21.03	98.41	0	0	0	Fatty Acyls	(+/-)11,12-DiHETrE	C20H34O4	Hydroxy/hydroperoxyeicosatrienoic acids			338.246	0.4	[M+H]+	86.33	LMFA03050008	LRPPQRCHCPFBPE-KROJNAHFSA-N
4	339.253	1	17.93	98.61	0	0	0	Fatty Acyls	(+/-)11,12-DiHETrE	C20H34O4	Hydroxy/hydroperoxyeicosatrienoic acids			338.246	0.4	[M+H]+	0	LMFA03050008	LRPPQRCHCPFBPE-KROJNAHFSA-N
10	393.224	1	13.22	72.7	0	0	0	Fatty Acyls	(5R,8R,11R)-d6-9-IsoF	C20H34O6	Isofurans			370.236	2	[M+Na]+	0	LMFA03130137	FVGZEXPAMPPQBT-TWJPOOMFSA-N
6	393.224	1	15.72	86.46	0	0	0	Fatty Acyls	(5R,8R,11R)-d6-9-IsoF	C20H34O6	Isofurans			370.236	1.3	[M+Na]+	0	LMFA03130137	FVGZEXPAMPPQBT-TWJPOOMFSA-N
5	393.224	1	16	87.98	0	0	0	Fatty Acyls	(5R,8R,11R)-d6-9-IsoF	C20H34O6	Isofurans			370.236	1.3	[M+Na]+	0	LMFA03130137	FVGZEXPAMPPQBT-TWJPOOMFSA-N
4	393.224	1	16.76	92.19	0	0	0	Fatty Acyls	(5R,8R,11R)-d6-9-IsoF	C20H34O6	Isofurans			370.236	1	[M+Na]+	0	LMFA03130137	FVGZEXPAMPPQBT-TWJPOOMFSA-N
4	599.502	1	15.48	85.13	0	0	0	Fatty Acyls	phenolic phthiocerol	C37H68O4	Fatty alcohols			576.512	1.4	[M+Na]+	0	LMFA05000691	GDIGGEUWHKJEEK-IIVMXCGDSA-N
4	368.389	1	30.05	98.81	94.11	0	0	Fatty Acyls	15-tetracosenal	C24H46O	Fatty aldehydes			350.355	0.4	[M+NH4]+	97.02	LMFA06000104	FOJRCTPWZIJOIP-KTKRTIGZSA-N
5	368.389	1	29.92	98.97	92.19	0	0	Fatty Acyls	15-tetracosenal	C24H46O	Fatty aldehydes			350.355	0.4	[M+NH4]+	97.41	LMFA06000104	FOJRCTPWZIJOIP-KTKRTIGZSA-N
10	368.389	1	29.59	99.08	89.99	0	0	Fatty Acyls	15-tetracosenal	C24H46O	Fatty aldehydes			350.355	0.3	[M+NH4]+	93.27	LMFA06000104	FOJRCTPWZIJOIP-KTKRTIGZSA-N
6	368.389	1	29.91	99.09	92.26	0	0	Fatty Acyls	15-tetracosenal	C24H46O	Fatty aldehydes			350.355	0.3	[M+NH4]+	96.41	LMFA06000104	FOJRCTPWZIJOIP-KTKRTIGZSA-N
4	622.649	1	17.45	95.98	0	0	0	Fatty Acyls	Pentacosanyl palmitoleate	C41H80O2	Wax monoesters			604.616	0.7	[M+NH4]+	0	LMFA07010029	WOWHRLSWIUFSKZ-PEZBUJJGSA-N
10	413.305	1	19.03	99.68	0	0	0	Fatty Acyls	(13E,15E,18Z,20Z)-1-Hydroxypentacosa-13,15,18,20-tetraen-11-yn-4-one 1-acetate	C27H40O3	Short fatty esters			412.298	0.2	[M+H]+	25	LMFA07011194	MQFYSKCKJUCJJZ-HYPSEFPRSA-N
4	413.305	1	20.17	99.69	0	0	0	Fatty Acyls	(13E,15E,18Z,20Z)-1-Hydroxypentacosa-13,15,18,20-tetraen-11-yn-4-one 1-acetate	C27H40O3	Short fatty esters			412.298	0.2	[M+H]+	56.36	LMFA07011194	MQFYSKCKJUCJJZ-HYPSEFPRSA-N
5	413.305	1	18.15	99.82	0	0	0	Fatty Acyls	(13E,15E,18Z,20Z)-1-Hydroxypentacosa-13,15,18,20-tetraen-11-yn-4-one 1-acetate	C27H40O3	Short fatty esters			412.298	0.1	[M+H]+	0	LMFA07011194	MQFYSKCKJUCJJZ-HYPSEFPRSA-N
6	413.305	1	21.37	99.9	0	0	0	Fatty Acyls	(13E,15E,18Z,20Z)-1-Hydroxypentacosa-13,15,18,20-tetraen-11-yn-4-one 1-acetate	C27H40O3	Short fatty esters			412.298	0.1	[M+H]+	88.05	LMFA07011194	MQFYSKCKJUCJJZ-HYPSEFPRSA-N
5	689.584	1	17.49	96.18	0	0	0	Fatty Acyls	2S,3R-didecanoyl-docosane-2,3-diol	C42H82O4	Wax diesters			650.621	0.7	[M+K]+	0	LMFA07020001	HUAWYSBBXLTGLE-IOLBBIBUSA-N
6	689.584	1	18.03	99.17	0	0	0	Fatty Acyls	2S,3R-didecanoyl-docosane-2,3-diol	C42H82O4	Wax diesters			650.621	0.3	[M+K]+	0	LMFA07020001	HUAWYSBBXLTGLE-IOLBBIBUSA-N
10	689.584	1	19.07	99.91	0	0	0	Fatty Acyls	2S,3R-didecanoyl-docosane-2,3-diol	C42H82O4	Wax diesters			650.621	0.1	[M+K]+	25	LMFA07020001	HUAWYSBBXLTGLE-IOLBBIBUSA-N
6	789.61	1	19.52	91.56	0	0	0	Fatty Acyls	Bastimolide A	C44H84O11	Lactones			788.601	1.1	[M+H]+	78.98	LMFA07040112	GMYBARKHHWBGAC-UEJQJJBFSA-N
5	789.609	1	19.07	93.65	0	0	0	Fatty Acyls	Bastimolide A	C44H84O11	Lactones			788.601	0.9	[M+H]+	56.19	LMFA07040112	GMYBARKHHWBGAC-UEJQJJBFSA-N
4	811.591	1	18.14	99.75	0	0	0	Fatty Acyls	Bastimolide A	C44H84O11	Lactones			788.601	0.2	[M+Na]+	0	LMFA07040112	GMYBARKHHWBGAC-UEJQJJBFSA-N
5	811.591	1	18.16	99.86	0	0	0	Fatty Acyls	Bastimolide A	C44H84O11	Lactones			788.601	0.1	[M+Na]+	0	LMFA07040112	GMYBARKHHWBGAC-UEJQJJBFSA-N
4	452.298	1	17.13	94.23	0	0	0	Fatty Acyls	hexadecanedioic acid mono-L-carnitine ester	C23H43NO6	Fatty acyl carnitines			429.309	0.9	[M+Na]+	0	LMFA07070007	UNHCPLSWMNPZTD-HXUWFJFHSA-N
6	452.298	1	17.41	95.74	0	0	0	Fatty Acyls	hexadecanedioic acid mono-L-carnitine ester	C23H43NO6	Fatty acyl carnitines			429.309	0.7	[M+Na]+	0	LMFA07070007	UNHCPLSWMNPZTD-HXUWFJFHSA-N
4	462.298	1	18.17	99.95	0	0	0	Fatty Acyls	9,12-Octadecadienoyl carnitine	C25H45NO4	Fatty acyl carnitines			423.335	0.1	[M+K]+	0	LMFA07070009	MJLXQSQYKZWZCB-DQFWFXSYSA-N
5	496.34	1	20.87	98.99	0	0	0	Fatty Acyls	(7Z,10Z,13Z,16Z,19Z)-docosapentaenoylcarnitine	C29H47NO4	Fatty acyl carnitines			473.351	0.4	[M+Na]+	78.88	LMFA07070023	MJPIXACTUMSGGI-WMPRHZDHSA-N
4	496.34	1	21.24	99.31	0	0	0	Fatty Acyls	(7Z,10Z,13Z,16Z,19Z)-docosapentaenoylcarnitine	C29H47NO4	Fatty acyl carnitines			473.351	0.3	[M+Na]+	87.54	LMFA07070023	MJPIXACTUMSGGI-WMPRHZDHSA-N
10	496.34	1	21.06	99.46	0	0	0	Fatty Acyls	(7Z,10Z,13Z,16Z,19Z)-docosapentaenoylcarnitine	C29H47NO4	Fatty acyl carnitines			473.351	0.3	[M+Na]+	81.8	LMFA07070023	MJPIXACTUMSGGI-WMPRHZDHSA-N
6	496.34	1	20.86	99.54	0	0	0	Fatty Acyls	(7Z,10Z,13Z,16Z,19Z)-docosapentaenoylcarnitine	C29H47NO4	Fatty acyl carnitines			473.351	0.2	[M+Na]+	76.1	LMFA07070023	MJPIXACTUMSGGI-WMPRHZDHSA-N
10	452.277	1	18.05	99.29	0	0	0	Fatty Acyls	3-hydroxypalmitoleoylcarnitine	C23H43NO5	Fatty acyl carnitines			413.314	0.3	[M+K]+	0	LMFA07070044	XIOFWXBRLXTMQD-KHPPLWFESA-N
5	494.324	1	20.62	99.07	0	0	0	Fatty Acyls	Cervonyl carnitine	C29H45NO4	Fatty acyl carnitines			471.335	0.3	[M+Na]+	71.62	LMFA07070055	WLLMYDQRCSWAST-BUHCESQUSA-N
10	494.324	1	21.19	99.47	0	0	0	Fatty Acyls	Cervonyl carnitine	C29H45NO4	Fatty acyl carnitines			471.335	0.3	[M+Na]+	85.52	LMFA07070055	WLLMYDQRCSWAST-BUHCESQUSA-N
4	494.324	1	21.06	99.62	0	0	0	Fatty Acyls	Cervonyl carnitine	C29H45NO4	Fatty acyl carnitines			471.335	0.2	[M+Na]+	80.92	LMFA07070055	WLLMYDQRCSWAST-BUHCESQUSA-N
6	494.324	1	20.82	99.63	0	0	0	Fatty Acyls	Cervonyl carnitine	C29H45NO4	Fatty acyl carnitines			471.335	0.2	[M+Na]+	74.53	LMFA07070055	WLLMYDQRCSWAST-BUHCESQUSA-N
5	296.183	1	20.2	92.53	0	0	0	Fatty Acyls	Heptanoylcarnitine	C14H27NO4	Fatty acyl carnitines			273.194	1	[M+Na]+	92.83	LMFA07070068	VDPCTFWULDLKHT-UHFFFAOYSA-N
4	296.183	1	19.87	92.7	0	0	0	Fatty Acyls	Heptanoylcarnitine	C14H27NO4	Fatty acyl carnitines			273.194	1	[M+Na]+	82.84	LMFA07070068	VDPCTFWULDLKHT-UHFFFAOYSA-N
6	296.183	1	20.27	92.83	0	0	0	Fatty Acyls	Heptanoylcarnitine	C14H27NO4	Fatty acyl carnitines			273.194	1	[M+Na]+	93.27	LMFA07070068	VDPCTFWULDLKHT-UHFFFAOYSA-N
10	296.183	1	20.76	95.07	0	0	0	Fatty Acyls	Heptanoylcarnitine	C14H27NO4	Fatty acyl carnitines			273.194	0.8	[M+Na]+	95.57	LMFA07070068	VDPCTFWULDLKHT-UHFFFAOYSA-N
5	382.331	1	17.92	98.56	0	0	0	Fatty Acyls	L-palmitoylcarnitine	C23H45NO4	Fatty acyl carnitines			399.335	0.4	[M+H-H2O]+	0	LMFA07070079	XOMRRQXKHMYMOC-NRFANRHFSA-N
4	382.332	1	18.08	99.45	0	0	0	Fatty Acyls	L-palmitoylcarnitine	C23H45NO4	Fatty acyl carnitines			399.335	0.3	[M+H-H2O]+	0	LMFA07070079	XOMRRQXKHMYMOC-NRFANRHFSA-N
6	382.332	1	18.18	100	0	0	0	Fatty Acyls	L-palmitoylcarnitine	C23H45NO4	Fatty acyl carnitines			399.335	0	[M+H-H2O]+	0	LMFA07070079	XOMRRQXKHMYMOC-NRFANRHFSA-N
4	753.673	1	17.94	98.69	0	0	0	Fatty Acyls	FAHFA(16:1/32-O-32:1)	C48H90O4	Fatty acid estolides	2 days, 0:02:00	16:1/O-32:1	730.684	0.4	[M+Na]+	0	LMFA07090159	WHLBBSMLJXUSOI-GETAFDMESA-N
5	781.704	1	17.55	96.55	0	0	0	Fatty Acyls	FAHFA(16:1/34-O-34:1)	C50H94O4	Fatty acid estolides	2 days, 2:02:00	16:1/O-34:1	758.715	0.7	[M+Na]+	0	LMFA07090162	VLMHZJCXHCVEFF-ZSCFUUIFSA-N
4	781.704	1	18.91	99.02	0	0	0	Fatty Acyls	FAHFA(16:1/34-O-34:1)	C50H94O4	Fatty acid estolides	2 days, 2:02:00	16:1/O-34:1	758.715	0.4	[M+Na]+	25	LMFA07090162	VLMHZJCXHCVEFF-ZSCFUUIFSA-N
6	781.704	1	19.85	99.17	0	0	0	Fatty Acyls	FAHFA(16:1/34-O-34:1)	C50H94O4	Fatty acid estolides	2 days, 2:02:00	16:1/O-34:1	758.715	0.3	[M+Na]+	50	LMFA07090162	VLMHZJCXHCVEFF-ZSCFUUIFSA-N
10	781.704	1	20.41	99.93	0	0	0	Fatty Acyls	FAHFA(16:1/34-O-34:1)	C50H94O4	Fatty acid estolides	2 days, 2:02:00	16:1/O-34:1	758.715	0.1	[M+Na]+	61.67	LMFA07090162	VLMHZJCXHCVEFF-ZSCFUUIFSA-N
10	262.253	1	20.86	99.83	0	0	0	Fatty Acyls	Linoleamide	C18H33NO	Primary amides			279.256	0.1	[M+H-H2O]+	74.58	LMFA08010008	SFIHQZFZMWZOJV-HZJYTTRNSA-N
6	262.253	1	21.11	99.89	0	0	0	Fatty Acyls	Linoleamide	C18H33NO	Primary amides			279.256	0.1	[M+H-H2O]+	80.97	LMFA08010008	SFIHQZFZMWZOJV-HZJYTTRNSA-N
5	262.253	1	20.42	99.95	0	0	0	Fatty Acyls	Linoleamide	C18H33NO	Primary amides			279.256	0.1	[M+H-H2O]+	61.76	LMFA08010008	SFIHQZFZMWZOJV-HZJYTTRNSA-N
4	262.253	1	19.83	99.97	0	0	0	Fatty Acyls	Linoleamide	C18H33NO	Primary amides			279.256	0.1	[M+H-H2O]+	45.37	LMFA08010008	SFIHQZFZMWZOJV-HZJYTTRNSA-N
10	322.347	1	20.86	99.85	0	0	0	Fatty Acyls	Docosanamide	C22H45NO	Primary amides			339.35	0.1	[M+H-H2O]+	74.47	LMFA08010020	ORAWFNKFUWGRJG-UHFFFAOYSA-N
6	322.347	1	19.92	99.94	0	0	0	Fatty Acyls	Docosanamide	C22H45NO	Primary amides			339.35	0.1	[M+H-H2O]+	48.15	LMFA08010020	ORAWFNKFUWGRJG-UHFFFAOYSA-N
4	322.347	1	18.18	99.99	0	0	0	Fatty Acyls	Docosanamide	C22H45NO	Primary amides			339.35	0	[M+H-H2O]+	0	LMFA08010020	ORAWFNKFUWGRJG-UHFFFAOYSA-N
5	322.347	1	18.18	100	0	0	0	Fatty Acyls	Docosanamide	C22H45NO	Primary amides			339.35	0	[M+H-H2O]+	0	LMFA08010020	ORAWFNKFUWGRJG-UHFFFAOYSA-N
5	320.331	1	20.57	99.8	0	0	0	Fatty Acyls	Erucamide	C22H43NO	Primary amides			337.334	0.2	[M+H-H2O]+	66.67	LMFA08010028	UAUDZVJPLUQNMU-KTKRTIGZSA-N
4	320.331	1	20.16	99.87	0	0	0	Fatty Acyls	Erucamide	C22H43NO	Primary amides			337.334	0.1	[M+H-H2O]+	55.13	LMFA08010028	UAUDZVJPLUQNMU-KTKRTIGZSA-N
6	320.331	1	20.93	99.93	0	0	0	Fatty Acyls	Erucamide	C22H43NO	Primary amides			337.334	0.1	[M+H-H2O]+	75.9	LMFA08010028	UAUDZVJPLUQNMU-KTKRTIGZSA-N
10	320.331	1	20.97	99.95	0	0	0	Fatty Acyls	Erucamide	C22H43NO	Primary amides			337.334	0.1	[M+H-H2O]+	77.03	LMFA08010028	UAUDZVJPLUQNMU-KTKRTIGZSA-N
6	238.253	1	18.17	99.95	0	0	0	Fatty Acyls	Bacillamidin F	C16H33NO	Primary amides			255.256	0.1	[M+H-H2O]+	0	LMFA08010029	OIJPFLBLDNXHOL-UHFFFAOYSA-N
4	238.253	1	18.18	99.99	0	0	0	Fatty Acyls	Bacillamidin F	C16H33NO	Primary amides			255.256	0	[M+H-H2O]+	0	LMFA08010029	OIJPFLBLDNXHOL-UHFFFAOYSA-N
5	266.284	1	18.01	99.08	0	0	0	Fatty Acyls	Bacillamidin G	C18H37NO	Primary amides			283.288	0.3	[M+H-H2O]+	0	LMFA08010030	RRNKVONILTZEAA-UHFFFAOYSA-N
10	266.284	1	18.16	99.88	0	0	0	Fatty Acyls	Bacillamidin G	C18H37NO	Primary amides			283.288	0.1	[M+H-H2O]+	0	LMFA08010030	RRNKVONILTZEAA-UHFFFAOYSA-N
4	266.284	1	18.17	99.96	0	0	0	Fatty Acyls	Bacillamidin G	C18H37NO	Primary amides			283.288	0.1	[M+H-H2O]+	0	LMFA08010030	RRNKVONILTZEAA-UHFFFAOYSA-N
6	402.373	1	20.83	99.34	0	0	0	Fatty Acyls	N-propyl-16,16-dimethyl-5Z,8Z,11Z,14Z-docosatetraenoyl amine	C27H47NO	N-acyl amines			401.366	0.3	[M+H]+	76.12	LMFA08020046	IRYRMYBLFNDWKY-GWEUNTIUSA-N
4	441.257	1	20.38	96.45	0	0	0	Fatty Acyls	N-(4-benzenesulfonamide) arachidonoyl amine	C26H38N2O3S	N-acyl amines			458.26	0.7	[M+H-H2O]+	78.17	LMFA08020050	JPTVAWAHYWEYRT-DOFZRALJSA-N
4	459.267	1	17.64	97.02	0	0	0	Fatty Acyls	N-(4-benzenesulfonamide) arachidonoyl amine	C26H38N2O3S	N-acyl amines			458.26	0.6	[M+H]+	0	LMFA08020050	JPTVAWAHYWEYRT-DOFZRALJSA-N
6	441.257	1	20.8	97.22	0	0	0	Fatty Acyls	N-(4-benzenesulfonamide) arachidonoyl amine	C26H38N2O3S	N-acyl amines			458.26	0.6	[M+H-H2O]+	85.94	LMFA08020050	JPTVAWAHYWEYRT-DOFZRALJSA-N
5	441.257	1	20.84	97.67	0	0	0	Fatty Acyls	N-(4-benzenesulfonamide) arachidonoyl amine	C26H38N2O3S	N-acyl amines			458.26	0.5	[M+H-H2O]+	84.74	LMFA08020050	JPTVAWAHYWEYRT-DOFZRALJSA-N
6	459.267	1	17.8	97.89	0	0	0	Fatty Acyls	N-(4-benzenesulfonamide) arachidonoyl amine	C26H38N2O3S	N-acyl amines			458.26	0.5	[M+H]+	0	LMFA08020050	JPTVAWAHYWEYRT-DOFZRALJSA-N
5	459.267	1	17.82	97.99	0	0	0	Fatty Acyls	N-(4-benzenesulfonamide) arachidonoyl amine	C26H38N2O3S	N-acyl amines			458.26	0.5	[M+H]+	0	LMFA08020050	JPTVAWAHYWEYRT-DOFZRALJSA-N
10	459.268	1	17.84	98.14	0	0	0	Fatty Acyls	N-(4-benzenesulfonamide) arachidonoyl amine	C26H38N2O3S	N-acyl amines			458.26	0.5	[M+H]+	0	LMFA08020050	JPTVAWAHYWEYRT-DOFZRALJSA-N
10	441.257	1	21.4	98.97	0	0	0	Fatty Acyls	N-(4-benzenesulfonamide) arachidonoyl amine	C26H38N2O3S	N-acyl amines			458.26	0.4	[M+H-H2O]+	93.59	LMFA08020050	JPTVAWAHYWEYRT-DOFZRALJSA-N
5	469.288	1	17.34	95.39	0	0	0	Fatty Acyls	N-(2'-(4-benzenesulfonamide)-ethyl) arachidonoyl amine	C28H42N2O3S	N-acyl amines			486.292	0.8	[M+H-H2O]+	0	LMFA08020053	PCSYNZSWISKYPW-DOFZRALJSA-N
6	469.288	1	18.64	95.49	0	0	0	Fatty Acyls	N-(2'-(4-benzenesulfonamide)-ethyl) arachidonoyl amine	C28H42N2O3S	N-acyl amines			486.292	0.8	[M+H-H2O]+	35.09	LMFA08020053	PCSYNZSWISKYPW-DOFZRALJSA-N
4	469.288	1	20.13	95.79	0	0	0	Fatty Acyls	N-(2'-(4-benzenesulfonamide)-ethyl) arachidonoyl amine	C28H42N2O3S	N-acyl amines			486.292	0.7	[M+H-H2O]+	74.59	LMFA08020053	PCSYNZSWISKYPW-DOFZRALJSA-N
10	469.288	1	20.17	96.99	0	0	0	Fatty Acyls	N-(2'-(4-benzenesulfonamide)-ethyl) arachidonoyl amine	C28H42N2O3S	N-acyl amines			486.292	0.6	[M+H-H2O]+	69.85	LMFA08020053	PCSYNZSWISKYPW-DOFZRALJSA-N
10	480.272	1	20.99	97.85	0	0	0	Fatty Acyls	N-docosahexaenoyl glutamic acid	C27H39NO5	N-acyl amines			457.283	0.5	[M+Na]+	88	LMFA08020089	NMAOXADCTJAFFT-PJEZTNATSA-N
4	480.272	1	18.18	100	0	0	0	Fatty Acyls	N-docosahexaenoyl glutamic acid	C27H39NO5	N-acyl amines			457.283	0	[M+Na]+	0	LMFA08020089	NMAOXADCTJAFFT-PJEZTNATSA-N
4	444.392	1	14.44	64.44	0	0	0	Fatty Acyls	N-stearoyl arginine	C23H46N4O3	N-acyl amines			426.357	2.3	[M+NH4]+	75	LMFA08020136	JEISZCQAXYJJOO-FQEVSTJZSA-N
5	444.392	1	12.68	69.76	0	0	0	Fatty Acyls	N-stearoyl arginine	C23H46N4O3	N-acyl amines			426.357	2.1	[M+NH4]+	0	LMFA08020136	JEISZCQAXYJJOO-FQEVSTJZSA-N
6	444.392	1	16.02	76.33	0	0	0	Fatty Acyls	N-stearoyl arginine	C23H46N4O3	N-acyl amines			426.357	1.8	[M+NH4]+	58.82	LMFA08020136	JEISZCQAXYJJOO-FQEVSTJZSA-N
6	530.285	1	16.14	73.82	0	0	0	Fatty Acyls	TMC-1A	C28H36N2O7	N-acyl amines			512.252	1.9	[M+NH4]+	74.87	LMFA08020204	CCZRQXWCDVXNHR-GFLRHUPZSA-N
10	530.285	1	16.9	74.51	0	0	0	Fatty Acyls	TMC-1A	C28H36N2O7	N-acyl amines			512.252	1.9	[M+NH4]+	92.16	LMFA08020204	CCZRQXWCDVXNHR-GFLRHUPZSA-N
4	530.285	1	16.79	75.56	0	0	0	Fatty Acyls	TMC-1A	C28H36N2O7	N-acyl amines			512.252	1.9	[M+NH4]+	84.05	LMFA08020204	CCZRQXWCDVXNHR-GFLRHUPZSA-N
5	530.285	1	13.95	76.75	0	0	0	Fatty Acyls	TMC-1A	C28H36N2O7	N-acyl amines			512.252	1.8	[M+NH4]+	0	LMFA08020204	CCZRQXWCDVXNHR-GFLRHUPZSA-N
6	568.493	1	20.04	98.51	0	0	0	Fatty Acyls	N-(15-methyl-3-(13-methyl-tetradecanoyloxy)-hexadecanoyl)-glycine	C34H65NO5	N-acyl amines			567.486	0.4	[M+H]+	58.44	LMFA08020222	OYOGBQCTBJMFBW-WJOKGBTCSA-N
4	568.493	1	17.92	98.55	0	0	0	Fatty Acyls	N-(15-methyl-3-(13-methyl-tetradecanoyloxy)-hexadecanoyl)-glycine	C34H65NO5	N-acyl amines			567.486	0.4	[M+H]+	0	LMFA08020222	OYOGBQCTBJMFBW-WJOKGBTCSA-N
10	568.493	1	19.16	98.7	0	0	0	Fatty Acyls	N-(15-methyl-3-(13-methyl-tetradecanoyloxy)-hexadecanoyl)-glycine	C34H65NO5	N-acyl amines			567.486	0.4	[M+H]+	33.33	LMFA08020222	OYOGBQCTBJMFBW-WJOKGBTCSA-N
5	568.493	1	18.11	99.58	0	0	0	Fatty Acyls	N-(15-methyl-3-(13-methyl-tetradecanoyloxy)-hexadecanoyl)-glycine	C34H65NO5	N-acyl amines			567.486	0.2	[M+H]+	0	LMFA08020222	OYOGBQCTBJMFBW-WJOKGBTCSA-N
4	464.313	1	18.01	99.07	0	0	0	Fatty Acyls	Dihomo-gamma-linolenoyl dopamine	C28H43NO3	N-acyl amines			441.324	0.3	[M+Na]+	0	LMFA08020272	CYGBGFOMNYTSCV-QNEBEIHSSA-N
10	464.313	1	18.03	99.19	0	0	0	Fatty Acyls	Dihomo-gamma-linolenoyl dopamine	C28H43NO3	N-acyl amines			441.324	0.3	[M+Na]+	0	LMFA08020272	CYGBGFOMNYTSCV-QNEBEIHSSA-N
5	464.313	1	18.1	99.54	0	0	0	Fatty Acyls	Dihomo-gamma-linolenoyl dopamine	C28H43NO3	N-acyl amines			441.324	0.2	[M+Na]+	0	LMFA08020272	CYGBGFOMNYTSCV-QNEBEIHSSA-N
6	464.313	1	18.13	99.73	0	0	0	Fatty Acyls	Dihomo-gamma-linolenoyl dopamine	C28H43NO3	N-acyl amines			441.324	0.2	[M+Na]+	0	LMFA08020272	CYGBGFOMNYTSCV-QNEBEIHSSA-N
4	490.329	1	20.04	99.38	0	0	0	Fatty Acyls	N-(7Z,10Z,13Z-16Z-docosatetraenoyl) dopamine	C30H45NO3	N-acyl amines			467.34	0.3	[M+Na]+	54.29	LMFA08020274	UOCRCGASDRJYPD-DOFZRALJSA-N
10	490.329	1	18.08	99.42	0	0	0	Fatty Acyls	N-(7Z,10Z,13Z-16Z-docosatetraenoyl) dopamine	C30H45NO3	N-acyl amines			467.34	0.3	[M+Na]+	0	LMFA08020274	UOCRCGASDRJYPD-DOFZRALJSA-N
5	490.329	1	18.15	99.8	0	0	0	Fatty Acyls	N-(7Z,10Z,13Z-16Z-docosatetraenoyl) dopamine	C30H45NO3	N-acyl amines			467.34	0.2	[M+Na]+	0	LMFA08020274	UOCRCGASDRJYPD-DOFZRALJSA-N
6	490.329	1	18.15	99.82	0	0	0	Fatty Acyls	N-(7Z,10Z,13Z-16Z-docosatetraenoyl) dopamine	C30H45NO3	N-acyl amines			467.34	0.1	[M+Na]+	0	LMFA08020274	UOCRCGASDRJYPD-DOFZRALJSA-N
5	463.329	1	18.13	99.69	0	0	0	Fatty Acyls	Oleoyl Serotonin	C28H44N2O2	N-acyl amines			440.34	0.2	[M+Na]+	0	LMFA08020304	LCQKHZYXPCLVBI-KTKRTIGZSA-N
4	463.329	1	18.18	99.99	0	0	0	Fatty Acyls	Oleoyl Serotonin	C28H44N2O2	N-acyl amines			440.34	0	[M+Na]+	0	LMFA08020304	LCQKHZYXPCLVBI-KTKRTIGZSA-N
4	352.284	1	17.87	98.3	0	0	0	Fatty Acyls	N-oleoyl L-serine	C21H39NO4	N-acyl amines			369.288	0.5	[M+H-H2O]+	0	LMFA08020305	MBDKGXAMSZIDKF-VJIACCKLSA-N
6	456.268	1	6.08	33.45	0	0	0	Fatty Acyls	N-benzyl docosahexaenamide	C29H39NO	N-acyl amines			417.303	3.7	[M+K]+	0	LMFA08020335	QGOQGFAWRREGIL-KUBAVDMBSA-N
4	456.268	1	7.14	39.28	0	0	0	Fatty Acyls	N-benzyl docosahexaenamide	C29H39NO	N-acyl amines			417.303	3.4	[M+K]+	0	LMFA08020335	QGOQGFAWRREGIL-KUBAVDMBSA-N
5	480.308	1	20.3	98.63	0	0	0	Fatty Acyls	Stieleriacine D	C28H43NO4	N-acyl amines			457.319	0.4	[M+Na]+	65.22	LMFA08020336	LHZOIJPBXTZOKQ-YMXQXFHSSA-N
4	480.308	1	21.42	99.49	0	0	0	Fatty Acyls	Stieleriacine D	C28H43NO4	N-acyl amines			457.319	0.3	[M+Na]+	91.69	LMFA08020336	LHZOIJPBXTZOKQ-YMXQXFHSSA-N
10	480.308	1	21.59	99.53	0	0	0	Fatty Acyls	Stieleriacine D	C28H43NO4	N-acyl amines			457.319	0.2	[M+Na]+	96.05	LMFA08020336	LHZOIJPBXTZOKQ-YMXQXFHSSA-N
6	480.308	1	19.54	99.98	0	0	0	Fatty Acyls	Stieleriacine D	C28H43NO4	N-acyl amines			457.319	0	[M+Na]+	37.5	LMFA08020336	LHZOIJPBXTZOKQ-YMXQXFHSSA-N
5	482.324	1	18.09	99.5	0	0	0	Fatty Acyls	Stieleriacine E	C28H45NO4	N-acyl amines			459.335	0.2	[M+Na]+	0	LMFA08020337	KAHDAULQQJUDPU-RWEWTDSWSA-N
10	482.324	1	18.12	99.65	0	0	0	Fatty Acyls	Stieleriacine E	C28H45NO4	N-acyl amines			459.335	0.2	[M+Na]+	0	LMFA08020337	KAHDAULQQJUDPU-RWEWTDSWSA-N
6	482.324	1	18.16	99.86	0	0	0	Fatty Acyls	Stieleriacine E	C28H45NO4	N-acyl amines			459.335	0.1	[M+Na]+	0	LMFA08020337	KAHDAULQQJUDPU-RWEWTDSWSA-N
4	482.324	1	18.16	99.89	0	0	0	Fatty Acyls	Stieleriacine E	C28H45NO4	N-acyl amines			459.335	0.1	[M+Na]+	0	LMFA08020337	KAHDAULQQJUDPU-RWEWTDSWSA-N
4	398.251	1	19.62	92.32	0	0	0	Fatty Acyls	N-(15-methyl-2,3,4-trihydroxy-hexadecanoyl)-glycine	C19H37NO6	N-acyl amines			375.262	1	[M+Na]+	77.94	LMFA08020378	JUYVPLSBMNUATE-UHFFFAOYSA-N
6	398.251	1	19.98	92.88	0	0	0	Fatty Acyls	N-(15-methyl-2,3,4-trihydroxy-hexadecanoyl)-glycine	C19H37NO6	N-acyl amines			375.262	1	[M+Na]+	85	LMFA08020378	JUYVPLSBMNUATE-UHFFFAOYSA-N
5	398.251	1	20.06	93.28	0	0	0	Fatty Acyls	N-(15-methyl-2,3,4-trihydroxy-hexadecanoyl)-glycine	C19H37NO6	N-acyl amines			375.262	0.9	[M+Na]+	85.25	LMFA08020378	JUYVPLSBMNUATE-UHFFFAOYSA-N
10	398.251	1	20.79	95.88	0	0	0	Fatty Acyls	N-(15-methyl-2,3,4-trihydroxy-hexadecanoyl)-glycine	C19H37NO6	N-acyl amines			375.262	0.7	[M+Na]+	92.2	LMFA08020378	JUYVPLSBMNUATE-UHFFFAOYSA-N
4	636.423	1	21.45	98.48	0	0	0	Fatty Acyls	Melonosin A	C37H59NO6	N-acyl amines			613.434	0.4	[M+Na]+	97.42	LMFA08020395	CQUVIJBVSNICJF-XWOFKJQKSA-N
6	636.423	1	21.32	98.54	0	0	0	Fatty Acyls	Melonosin A	C37H59NO6	N-acyl amines			613.434	0.4	[M+Na]+	93.73	LMFA08020395	CQUVIJBVSNICJF-XWOFKJQKSA-N
10	636.423	1	21.46	98.64	0	0	0	Fatty Acyls	Melonosin A	C37H59NO6	N-acyl amines			613.434	0.4	[M+Na]+	96.9	LMFA08020395	CQUVIJBVSNICJF-XWOFKJQKSA-N
5	636.423	1	21.23	98.83	0	0	0	Fatty Acyls	Melonosin A	C37H59NO6	N-acyl amines			613.434	0.4	[M+Na]+	89.8	LMFA08020395	CQUVIJBVSNICJF-XWOFKJQKSA-N
5	626.379	1	3.82	21.02	0	0	0	Fatty Acyls	Melonosin B	C35H57NO6	N-acyl amines			587.419	4.4	[M+K]+	0	LMFA08020397	JSMJTPOZTBENPS-ISJOXRKBSA-N
4	626.379	1	3.92	21.58	0	0	0	Fatty Acyls	Melonosin B	C35H57NO6	N-acyl amines			587.419	4.4	[M+K]+	0	LMFA08020397	JSMJTPOZTBENPS-ISJOXRKBSA-N
10	626.379	1	4.09	22.51	0	0	0	Fatty Acyls	Melonosin B	C35H57NO6	N-acyl amines			587.419	4.3	[M+K]+	0	LMFA08020397	JSMJTPOZTBENPS-ISJOXRKBSA-N
6	626.379	1	4.22	23.24	0	0	0	Fatty Acyls	Melonosin B	C35H57NO6	N-acyl amines			587.419	4.3	[M+K]+	0	LMFA08020397	JSMJTPOZTBENPS-ISJOXRKBSA-N
5	336.326	1	18.1	99.57	0	0	0	Fatty Acyls	Anandamide (20:1, n-9)	C22H43NO2	N-acyl ethanolamines (endocannabinoids)	20:01:00	20:1, n-9	353.329	0.2	[M+H-H2O]+	0	LMFA08040010	YDKRGMXLBRWZJR-KTKRTIGZSA-N
4	336.326	1	18.15	99.8	0	0	0	Fatty Acyls	Anandamide (20:1, n-9)	C22H43NO2	N-acyl ethanolamines (endocannabinoids)	20:01:00	20:1, n-9	353.329	0.2	[M+H-H2O]+	0	LMFA08040010	YDKRGMXLBRWZJR-KTKRTIGZSA-N
10	336.326	1	20.81	99.97	0	0	0	Fatty Acyls	Anandamide (20:1, n-9)	C22H43NO2	N-acyl ethanolamines (endocannabinoids)	20:01:00	20:1, n-9	353.329	0.1	[M+H-H2O]+	72.41	LMFA08040010	YDKRGMXLBRWZJR-KTKRTIGZSA-N
6	336.326	1	19.34	99.99	0	0	0	Fatty Acyls	Anandamide (20:1, n-9)	C22H43NO2	N-acyl ethanolamines (endocannabinoids)	20:01:00	20:1, n-9	353.329	0	[M+H-H2O]+	31.82	LMFA08040010	YDKRGMXLBRWZJR-KTKRTIGZSA-N
4	366.373	1	21.36	99.07	0	0	0	Fatty Acyls	Behenoyl-EA	C24H49NO2	N-acyl ethanolamines (endocannabinoids)			383.376	0.3	[M+H-H2O]+	91.95	LMFA08040052	XHFWUECSNJWBJU-UHFFFAOYSA-N
5	366.373	1	21.02	99.33	0	0	0	Fatty Acyls	Behenoyl-EA	C24H49NO2	N-acyl ethanolamines (endocannabinoids)			383.376	0.3	[M+H-H2O]+	81.36	LMFA08040052	XHFWUECSNJWBJU-UHFFFAOYSA-N
6	366.373	1	21.52	99.35	0	0	0	Fatty Acyls	Behenoyl-EA	C24H49NO2	N-acyl ethanolamines (endocannabinoids)			383.376	0.3	[M+H-H2O]+	95.14	LMFA08040052	XHFWUECSNJWBJU-UHFFFAOYSA-N
10	366.373	1	21.28	99.36	0	0	0	Fatty Acyls	Behenoyl-EA	C24H49NO2	N-acyl ethanolamines (endocannabinoids)			383.376	0.3	[M+H-H2O]+	88.51	LMFA08040052	XHFWUECSNJWBJU-UHFFFAOYSA-N
10	384.384	1	20.86	99.43	0	0	0	Fatty Acyls	Behenoyl-EA	C24H49NO2	N-acyl ethanolamines (endocannabinoids)			383.376	0.3	[M+H]+	76.4	LMFA08040052	XHFWUECSNJWBJU-UHFFFAOYSA-N
4	384.384	1	21.05	99.46	0	0	0	Fatty Acyls	Behenoyl-EA	C24H49NO2	N-acyl ethanolamines (endocannabinoids)			383.376	0.3	[M+H]+	81.68	LMFA08040052	XHFWUECSNJWBJU-UHFFFAOYSA-N
6	384.384	1	21.35	99.61	0	0	0	Fatty Acyls	Behenoyl-EA	C24H49NO2	N-acyl ethanolamines (endocannabinoids)			383.376	0.2	[M+H]+	89.1	LMFA08040052	XHFWUECSNJWBJU-UHFFFAOYSA-N
5	384.384	1	18.12	99.65	0	0	0	Fatty Acyls	Behenoyl-EA	C24H49NO2	N-acyl ethanolamines (endocannabinoids)			383.376	0.2	[M+H]+	0	LMFA08040052	XHFWUECSNJWBJU-UHFFFAOYSA-N
4	398.399	1	17.93	98.59	0	0	0	Fatty Acyls	Tricosanoyl-EA	C25H51NO2	N-acyl ethanolamines (endocannabinoids)			397.392	0.4	[M+H]+	0	LMFA08040053	WFRQXTUCHBFZII-UHFFFAOYSA-N
10	398.399	1	18.9	98.73	0	0	0	Fatty Acyls	Tricosanoyl-EA	C25H51NO2	N-acyl ethanolamines (endocannabinoids)			397.392	0.4	[M+H]+	26.19	LMFA08040053	WFRQXTUCHBFZII-UHFFFAOYSA-N
5	398.399	1	17.99	98.96	0	0	0	Fatty Acyls	Tricosanoyl-EA	C25H51NO2	N-acyl ethanolamines (endocannabinoids)			397.392	0.4	[M+H]+	0	LMFA08040053	WFRQXTUCHBFZII-UHFFFAOYSA-N
6	398.399	1	20.62	99.24	0	0	0	Fatty Acyls	Tricosanoyl-EA	C25H51NO2	N-acyl ethanolamines (endocannabinoids)			397.392	0.3	[M+H]+	70.9	LMFA08040053	WFRQXTUCHBFZII-UHFFFAOYSA-N
10	380.389	1	18.09	99.52	0	0	0	Fatty Acyls	Tricosanoyl-EA	C25H51NO2	N-acyl ethanolamines (endocannabinoids)			397.392	0.2	[M+H-H2O]+	0	LMFA08040053	WFRQXTUCHBFZII-UHFFFAOYSA-N
6	380.389	1	20.9	99.53	0	0	0	Fatty Acyls	Tricosanoyl-EA	C25H51NO2	N-acyl ethanolamines (endocannabinoids)			397.392	0.2	[M+H-H2O]+	77.16	LMFA08040053	WFRQXTUCHBFZII-UHFFFAOYSA-N
4	380.389	1	20.33	99.53	0	0	0	Fatty Acyls	Tricosanoyl-EA	C25H51NO2	N-acyl ethanolamines (endocannabinoids)			397.392	0.2	[M+H-H2O]+	61.29	LMFA08040053	WFRQXTUCHBFZII-UHFFFAOYSA-N
5	380.389	1	18.11	99.58	0	0	0	Fatty Acyls	Tricosanoyl-EA	C25H51NO2	N-acyl ethanolamines (endocannabinoids)			397.392	0.2	[M+H-H2O]+	0	LMFA08040053	WFRQXTUCHBFZII-UHFFFAOYSA-N
4	394.404	1	21.52	98.98	0	0	0	Fatty Acyls	Lignoceroyl-EA	C26H53NO2	N-acyl ethanolamines (endocannabinoids)			411.408	0.4	[M+H-H2O]+	96.98	LMFA08040054	HJPVEPFLQVCCLM-UHFFFAOYSA-N
5	394.404	1	21.36	99.03	0	0	0	Fatty Acyls	Lignoceroyl-EA	C26H53NO2	N-acyl ethanolamines (endocannabinoids)			411.408	0.3	[M+H-H2O]+	92.11	LMFA08040054	HJPVEPFLQVCCLM-UHFFFAOYSA-N
10	394.404	1	21.39	99.08	0	0	0	Fatty Acyls	Lignoceroyl-EA	C26H53NO2	N-acyl ethanolamines (endocannabinoids)			411.408	0.3	[M+H-H2O]+	92.86	LMFA08040054	HJPVEPFLQVCCLM-UHFFFAOYSA-N
6	394.404	1	21.53	99.23	0	0	0	Fatty Acyls	Lignoceroyl-EA	C26H53NO2	N-acyl ethanolamines (endocannabinoids)			411.408	0.3	[M+H-H2O]+	95.98	LMFA08040054	HJPVEPFLQVCCLM-UHFFFAOYSA-N
5	412.415	1	21.46	99.31	0	0	0	Fatty Acyls	Lignoceroyl-EA	C26H53NO2	N-acyl ethanolamines (endocannabinoids)			411.408	0.3	[M+H]+	93.57	LMFA08040054	HJPVEPFLQVCCLM-UHFFFAOYSA-N
4	412.415	1	21.57	99.31	0	0	0	Fatty Acyls	Lignoceroyl-EA	C26H53NO2	N-acyl ethanolamines (endocannabinoids)			411.408	0.3	[M+H]+	96.6	LMFA08040054	HJPVEPFLQVCCLM-UHFFFAOYSA-N
6	412.415	1	29.62	99.42	88.58	0	0	Fatty Acyls	Lignoceroyl-EA	C26H53NO2	N-acyl ethanolamines (endocannabinoids)			411.408	0.3	[M+H]+	96.1	LMFA08040054	HJPVEPFLQVCCLM-UHFFFAOYSA-N
10	412.415	1	21.44	99.47	0	0	0	Fatty Acyls	Lignoceroyl-EA	C26H53NO2	N-acyl ethanolamines (endocannabinoids)			411.408	0.3	[M+H]+	92.18	LMFA08040054	HJPVEPFLQVCCLM-UHFFFAOYSA-N
4	392.389	1	20.69	99.49	0	0	0	Fatty Acyls	Nervonoyl-EA	C26H51NO2	N-acyl ethanolamines (endocannabinoids)			409.392	0.3	[M+H-H2O]+	71.43	LMFA08040055	LISKWSFNVJTQKH-KTKRTIGZSA-N
6	392.389	1	19.91	99.71	0	0	0	Fatty Acyls	Nervonoyl-EA	C26H51NO2	N-acyl ethanolamines (endocannabinoids)			409.392	0.2	[M+H-H2O]+	49.03	LMFA08040055	LISKWSFNVJTQKH-KTKRTIGZSA-N
10	392.389	1	19.56	99.76	0	0	0	Fatty Acyls	Nervonoyl-EA	C26H51NO2	N-acyl ethanolamines (endocannabinoids)			409.392	0.2	[M+H-H2O]+	39.02	LMFA08040055	LISKWSFNVJTQKH-KTKRTIGZSA-N
5	392.389	1	18.15	99.84	0	0	0	Fatty Acyls	Nervonoyl-EA	C26H51NO2	N-acyl ethanolamines (endocannabinoids)			409.392	0.1	[M+H-H2O]+	0	LMFA08040055	LISKWSFNVJTQKH-KTKRTIGZSA-N
4	308.295	1	21.68	99.93	0	0	0	Fatty Acyls	Elaidic acid ethanolamide	C20H39NO2	N-acyl ethanolamines (endocannabinoids)			325.298	0.1	[M+H-H2O]+	96.41	LMFA08040060	BOWVQLFMWHZBEF-MDZDMXLPSA-N
5	308.295	1	21.39	99.94	0	0	0	Fatty Acyls	Elaidic acid ethanolamide	C20H39NO2	N-acyl ethanolamines (endocannabinoids)			325.298	0.1	[M+H-H2O]+	88.49	LMFA08040060	BOWVQLFMWHZBEF-MDZDMXLPSA-N
6	308.295	1	21.64	99.96	0	0	0	Fatty Acyls	Elaidic acid ethanolamide	C20H39NO2	N-acyl ethanolamines (endocannabinoids)			325.298	0.1	[M+H-H2O]+	95.25	LMFA08040060	BOWVQLFMWHZBEF-MDZDMXLPSA-N
10	308.295	1	21.6	99.99	0	0	0	Fatty Acyls	Elaidic acid ethanolamide	C20H39NO2	N-acyl ethanolamines (endocannabinoids)			325.298	0	[M+H-H2O]+	94.07	LMFA08040060	BOWVQLFMWHZBEF-MDZDMXLPSA-N
4	250.253	1	21.53	99.97	0	0	0	Fatty Acyls	10Z-heptadecenenitrile	C17H31N	Fatty nitriles			249.246	0.1	[M+H]+	92.14	LMFA09000010	OWQVAJLXBGWUJG-FPLPWBNLSA-N
6	250.253	1	21.58	99.98	0	0	0	Fatty Acyls	10Z-heptadecenenitrile	C17H31N	Fatty nitriles			249.246	0	[M+H]+	93.56	LMFA09000010	OWQVAJLXBGWUJG-FPLPWBNLSA-N
5	250.253	1	21.26	99.98	0	0	0	Fatty Acyls	10Z-heptadecenenitrile	C17H31N	Fatty nitriles			249.246	0	[M+H]+	84.85	LMFA09000010	OWQVAJLXBGWUJG-FPLPWBNLSA-N
10	250.253	1	21.34	99.99	0	0	0	Fatty Acyls	10Z-heptadecenenitrile	C17H31N	Fatty nitriles			249.246	0	[M+H]+	87.03	LMFA09000010	OWQVAJLXBGWUJG-FPLPWBNLSA-N
10	236.237	1	21.16	99.84	0	0	0	Fatty Acyls	14-methyl-3Z-pentadecenenitrile	C16H29N	Fatty nitriles			235.23	0.1	[M+H]+	82.68	LMFA09000021	NYXFTJGURNRCKM-LUAWRHEFSA-N
4	236.237	1	20.91	99.93	0	0	0	Fatty Acyls	14-methyl-3Z-pentadecenenitrile	C16H29N	Fatty nitriles			235.23	0.1	[M+H]+	75.34	LMFA09000021	NYXFTJGURNRCKM-LUAWRHEFSA-N
6	236.237	1	21.38	99.96	0	0	0	Fatty Acyls	14-methyl-3Z-pentadecenenitrile	C16H29N	Fatty nitriles			235.23	0.1	[M+H]+	88.02	LMFA09000021	NYXFTJGURNRCKM-LUAWRHEFSA-N
5	236.237	1	20.3	99.98	0	0	0	Fatty Acyls	14-methyl-3Z-pentadecenenitrile	C16H29N	Fatty nitriles			235.23	0.1	[M+H]+	58.3	LMFA09000021	NYXFTJGURNRCKM-LUAWRHEFSA-N
10	310.347	1	20.02	98.13	0	0	0	Fatty Acyls	3Z,6Z-Heneicosadiene	C21H40	Hydrocarbons			292.313	0.5	[M+NH4]+	60	LMFA11000129	YRHWKBHMAXDESB-DPTWWRMPSA-N
6	310.347	1	20.96	99.71	0	0	0	Fatty Acyls	3Z,6Z-Heneicosadiene	C21H40	Hydrocarbons			292.313	0.2	[M+NH4]+	77.78	LMFA11000129	YRHWKBHMAXDESB-DPTWWRMPSA-N
4	310.347	1	18.17	99.93	0	0	0	Fatty Acyls	3Z,6Z-Heneicosadiene	C21H40	Hydrocarbons			292.313	0.1	[M+NH4]+	0	LMFA11000129	YRHWKBHMAXDESB-DPTWWRMPSA-N
4	292.3	1	21.54	99.88	0	0	0	Fatty Acyls	1,3Z,6Z,9Z-Eicosatetraene	C20H34	Hydrocarbons			274.266	0.1	[M+NH4]+	92.92	LMFA11000158	LGPUNUKMUITHAN-JTBMWNAQSA-N
5	292.3	1	21.29	99.92	0	0	0	Fatty Acyls	1,3Z,6Z,9Z-Eicosatetraene	C20H34	Hydrocarbons			274.266	0.1	[M+NH4]+	85.84	LMFA11000158	LGPUNUKMUITHAN-JTBMWNAQSA-N
10	292.3	1	29.52	99.93	89.23	0	0	Fatty Acyls	1,3Z,6Z,9Z-Eicosatetraene	C20H34	Hydrocarbons			274.266	0.1	[M+NH4]+	89.15	LMFA11000158	LGPUNUKMUITHAN-JTBMWNAQSA-N
6	292.3	1	21.65	99.97	0	0	0	Fatty Acyls	1,3Z,6Z,9Z-Eicosatetraene	C20H34	Hydrocarbons			274.266	0.1	[M+NH4]+	95.56	LMFA11000158	LGPUNUKMUITHAN-JTBMWNAQSA-N
4	306.315	1	18.14	99.78	0	0	0	Fatty Acyls	1,3Z,6Z,9Z-Heneicosatetraene	C21H36	Hydrocarbons			288.282	0.2	[M+NH4]+	0	LMFA11000159	HFDJMLREALXHAD-JTBMWNAQSA-N
6	306.315	1	19.97	99.84	0	0	0	Fatty Acyls	1,3Z,6Z,9Z-Heneicosatetraene	C21H36	Hydrocarbons			288.282	0.1	[M+NH4]+	50	LMFA11000159	HFDJMLREALXHAD-JTBMWNAQSA-N
5	278.284	1	20.75	99.65	0	0	0	Fatty Acyls	1,3Z,6Z,9Z-Nonadecatetraene	C19H32	Hydrocarbons			260.25	0.2	[M+NH4]+	72.41	LMFA11000160	RDRCFYBWAIFESA-JTBMWNAQSA-N
6	278.284	1	20.96	99.79	0	0	0	Fatty Acyls	1,3Z,6Z,9Z-Nonadecatetraene	C19H32	Hydrocarbons			260.25	0.2	[M+NH4]+	77.55	LMFA11000160	RDRCFYBWAIFESA-JTBMWNAQSA-N
4	278.284	1	20.48	99.79	0	0	0	Fatty Acyls	1,3Z,6Z,9Z-Nonadecatetraene	C19H32	Hydrocarbons			260.25	0.2	[M+NH4]+	64.32	LMFA11000160	RDRCFYBWAIFESA-JTBMWNAQSA-N
10	278.284	1	20.94	99.97	0	0	0	Fatty Acyls	1,3Z,6Z,9Z-Nonadecatetraene	C19H32	Hydrocarbons			260.25	0.1	[M+NH4]+	75.93	LMFA11000160	RDRCFYBWAIFESA-JTBMWNAQSA-N
5	364.394	1	17.88	98.34	0	0	0	Fatty Acyls	3Z,6Z,9Z-Pentacosatriene	C25H46	Hydrocarbons			346.36	0.5	[M+NH4]+	0	LMFA11000168	AEARNXGXBHBSIY-JTBMWNAQSA-N
4	364.394	1	17.99	98.94	0	0	0	Fatty Acyls	3Z,6Z,9Z-Pentacosatriene	C25H46	Hydrocarbons			346.36	0.4	[M+NH4]+	0	LMFA11000168	AEARNXGXBHBSIY-JTBMWNAQSA-N
6	364.394	1	20.22	99.2	0	0	0	Fatty Acyls	3Z,6Z,9Z-Pentacosatriene	C25H46	Hydrocarbons			346.36	0.3	[M+NH4]+	60.08	LMFA11000168	AEARNXGXBHBSIY-JTBMWNAQSA-N
10	364.394	1	20.5	99.72	0	0	0	Fatty Acyls	3Z,6Z,9Z-Pentacosatriene	C25H46	Hydrocarbons			346.36	0.2	[M+NH4]+	65.22	LMFA11000168	AEARNXGXBHBSIY-JTBMWNAQSA-N
6	266.284	1	19.33	99.98	0	0	0	Fatty Acyls	3,7-Diethyl-11-methyltrideca-1,3,6,10-tetraene	C18H32	Hydrocarbons			248.25	0.1	[M+NH4]+	31.82	LMFA11000381	AMUXOEXEZZZMNW-GBHPYOBUSA-N
10	338.378	1	21.07	99.44	0	0	0	Fatty Acyls	5,9-Tricosadiene	C23H44	Hydrocarbons			320.344	0.3	[M+NH4]+	82.33	LMFA11000455	MNTTZIKPNMRXFI-QNBOAHBYSA-N
4	338.378	1	21.31	99.64	0	0	0	Fatty Acyls	5,9-Tricosadiene	C23H44	Hydrocarbons			320.344	0.2	[M+NH4]+	87.79	LMFA11000455	MNTTZIKPNMRXFI-QNBOAHBYSA-N
5	338.378	1	20.75	99.72	0	0	0	Fatty Acyls	5,9-Tricosadiene	C23H44	Hydrocarbons			320.344	0.2	[M+NH4]+	71.98	LMFA11000455	MNTTZIKPNMRXFI-QNBOAHBYSA-N
6	338.378	1	21.43	99.82	0	0	0	Fatty Acyls	5,9-Tricosadiene	C23H44	Hydrocarbons			320.344	0.1	[M+NH4]+	90.09	LMFA11000455	MNTTZIKPNMRXFI-QNBOAHBYSA-N
10	352.394	1	20.64	99.33	0	0	0	Fatty Acyls	9,10-Tetracosadiene	C24H46	Hydrocarbons			334.36	0.3	[M+NH4]+	70.97	LMFA11000536	TXUINWGKOMUSDT-UHFFFAOYSA-N
6	352.394	1	20.72	99.47	0	0	0	Fatty Acyls	9,10-Tetracosadiene	C24H46	Hydrocarbons			334.36	0.3	[M+NH4]+	72.35	LMFA11000536	TXUINWGKOMUSDT-UHFFFAOYSA-N
4	352.394	1	20.62	99.71	0	0	0	Fatty Acyls	9,10-Tetracosadiene	C24H46	Hydrocarbons			334.36	0.2	[M+NH4]+	68.38	LMFA11000536	TXUINWGKOMUSDT-UHFFFAOYSA-N
5	352.394	1	18.16	99.86	0	0	0	Fatty Acyls	9,10-Tetracosadiene	C24H46	Hydrocarbons			334.36	0.1	[M+NH4]+	0	LMFA11000536	TXUINWGKOMUSDT-UHFFFAOYSA-N
10	354.373	1	21.14	99.33	0	0	0	Fatty Acyls	14Z-Tricosene-10-one	C23H44O	Oxygenated hydrocarbons			336.339	0.3	[M+NH4]+	84.59	LMFA12000221	VITDFIZSABMQTK-PEZBUJJGSA-N
4	354.373	1	21.35	99.33	0	0	0	Fatty Acyls	14Z-Tricosene-10-one	C23H44O	Oxygenated hydrocarbons			336.339	0.3	[M+NH4]+	90.36	LMFA12000221	VITDFIZSABMQTK-PEZBUJJGSA-N
5	354.373	1	20.42	99.37	0	0	0	Fatty Acyls	14Z-Tricosene-10-one	C23H44O	Oxygenated hydrocarbons			336.339	0.3	[M+NH4]+	64.62	LMFA12000221	VITDFIZSABMQTK-PEZBUJJGSA-N
6	354.373	1	21.46	99.56	0	0	0	Fatty Acyls	14Z-Tricosene-10-one	C23H44O	Oxygenated hydrocarbons			336.339	0.2	[M+NH4]+	92.32	LMFA12000221	VITDFIZSABMQTK-PEZBUJJGSA-N
5	410.435	1	17.85	98.18	0	0	0	Fatty Acyls	18Z-Heptacosen-10-one	C27H52O	Oxygenated hydrocarbons			392.402	0.5	[M+NH4]+	0	LMFA12000224	VSDSMPLLDJUGIM-PFONDFGASA-N
4	410.435	1	20.32	98.9	0	0	0	Fatty Acyls	18Z-Heptacosen-10-one	C27H52O	Oxygenated hydrocarbons			392.402	0.4	[M+NH4]+	64.25	LMFA12000224	VSDSMPLLDJUGIM-PFONDFGASA-N
10	410.435	1	20.75	99.18	0	0	0	Fatty Acyls	18Z-Heptacosen-10-one	C27H52O	Oxygenated hydrocarbons			392.402	0.3	[M+NH4]+	74.63	LMFA12000224	VSDSMPLLDJUGIM-PFONDFGASA-N
6	410.435	1	21.23	99.22	0	0	0	Fatty Acyls	18Z-Heptacosen-10-one	C27H52O	Oxygenated hydrocarbons			392.402	0.3	[M+NH4]+	87.66	LMFA12000224	VSDSMPLLDJUGIM-PFONDFGASA-N
4	408.42	1	17.92	98.55	0	0	0	Fatty Acyls	18Z,21Z-Heptacosadien-10-one	C27H50O	Oxygenated hydrocarbons			390.386	0.4	[M+NH4]+	0	LMFA12000225	IEMOMXGXBOVRLW-HDXUUTQWSA-N
6	408.42	1	19.84	99.12	0	0	0	Fatty Acyls	18Z,21Z-Heptacosadien-10-one	C27H50O	Oxygenated hydrocarbons			390.386	0.3	[M+NH4]+	50	LMFA12000225	IEMOMXGXBOVRLW-HDXUUTQWSA-N
5	408.42	1	18.05	99.29	0	0	0	Fatty Acyls	18Z,21Z-Heptacosadien-10-one	C27H50O	Oxygenated hydrocarbons			390.386	0.3	[M+NH4]+	0	LMFA12000225	IEMOMXGXBOVRLW-HDXUUTQWSA-N
6	406.404	1	18.01	99.03	0	0	0	Fatty Acyls	18Z,21Z,24Z-Heptacosatrien-10-one	C27H48O	Oxygenated hydrocarbons			388.37	0.3	[M+NH4]+	0	LMFA12000226	MLKYJOAUVPJTPH-BBDKIWCZSA-N
4	406.404	1	18.03	99.17	0	0	0	Fatty Acyls	18Z,21Z,24Z-Heptacosatrien-10-one	C27H48O	Oxygenated hydrocarbons			388.37	0.3	[M+NH4]+	0	LMFA12000226	MLKYJOAUVPJTPH-BBDKIWCZSA-N
6	481.226	1	11.09	45.13	0	0	0	Fatty Acyls	2-O-(beta-D-galactopyranosyl-(1->6)-beta-D-galactopyranosyl) 2S-hydroxynonanoic acid	C21H38O13	Fatty acyl glycosides of mono- and disaccharides			498.231	3.2	[M+H-H2O]+	79.24	LMFA13010046	MMMJHIANFCEHGC-ZNWZNZTISA-N
4	481.226	1	10.62	45.27	0	0	0	Fatty Acyls	2-O-(beta-D-galactopyranosyl-(1->6)-beta-D-galactopyranosyl) 2S-hydroxynonanoic acid	C21H38O13	Fatty acyl glycosides of mono- and disaccharides			498.231	3.1	[M+H-H2O]+	65.67	LMFA13010046	MMMJHIANFCEHGC-ZNWZNZTISA-N
5	481.226	1	10.88	48.24	0	0	0	Fatty Acyls	2-O-(beta-D-galactopyranosyl-(1->6)-beta-D-galactopyranosyl) 2S-hydroxynonanoic acid	C21H38O13	Fatty acyl glycosides of mono- and disaccharides			498.231	3	[M+H-H2O]+	58	LMFA13010046	MMMJHIANFCEHGC-ZNWZNZTISA-N
10	481.227	1	12.88	53.63	0	0	0	Fatty Acyls	2-O-(beta-D-galactopyranosyl-(1->6)-beta-D-galactopyranosyl) 2S-hydroxynonanoic acid	C21H38O13	Fatty acyl glycosides of mono- and disaccharides			498.231	2.8	[M+H-H2O]+	86.19	LMFA13010046	MMMJHIANFCEHGC-ZNWZNZTISA-N
4	742.526	1	5.69	31.28	0	0	0	Fatty Acyls	1-O-(alpha-D-galactopyranosyl)-N-tetracosanyl-2-aminononane-1,3,4-triol	C39H77NO9	Fatty acyl glycosides of mono- and disaccharides			703.56	3.8	[M+K]+	0	LMFA13010062	MPKIDHIOYNMFES-CLTBVUQJSA-N
5	742.526	1	6.26	34.42	0	0	0	Fatty Acyls	1-O-(alpha-D-galactopyranosyl)-N-tetracosanyl-2-aminononane-1,3,4-triol	C39H77NO9	Fatty acyl glycosides of mono- and disaccharides			703.56	3.7	[M+K]+	0	LMFA13010062	MPKIDHIOYNMFES-CLTBVUQJSA-N
5	679.437	1	8.4	46.18	0	0	0	Fatty Acyls	3-O-(2-O-(2E-decenoyl)-alpha-L-rhamnopyranosyl)-3-hydroxydecanoic acid	C36H64O10	Rhamnolipids			656.45	3.1	[M+Na]+	0	LMFA13030004	LCKJKDMAMQKASH-PVZWOYHTSA-N
4	679.437	1	11.76	51.43	0	0	0	Fatty Acyls	3-O-(2-O-(2E-decenoyl)-alpha-L-rhamnopyranosyl)-3-hydroxydecanoic acid	C36H64O10	Rhamnolipids			656.45	2.9	[M+Na]+	66.18	LMFA13030004	LCKJKDMAMQKASH-PVZWOYHTSA-N
10	679.437	1	11.61	53.31	0	0	0	Fatty Acyls	3-O-(2-O-(2E-decenoyl)-alpha-L-rhamnopyranosyl)-3-hydroxydecanoic acid	C36H64O10	Rhamnolipids			656.45	2.8	[M+Na]+	52.63	LMFA13030004	LCKJKDMAMQKASH-PVZWOYHTSA-N
6	679.437	1	12.15	56.85	0	0	0	Fatty Acyls	3-O-(2-O-(2E-decenoyl)-alpha-L-rhamnopyranosyl)-3-hydroxydecanoic acid	C36H64O10	Rhamnolipids			656.45	2.7	[M+Na]+	50	LMFA13030004	LCKJKDMAMQKASH-PVZWOYHTSA-N
4	271.151	1	20.14	91.81	0	0	0	Fatty Acyls	ascr#6.1	C12H24O5	Ascarosides			248.162	1	[M+Na]+	94.92	LMFA13040152	IIHKPFPJXRXZQS-KCUSNBPKSA-N
6	271.151	1	20.33	92.24	0	0	0	Fatty Acyls	ascr#6.1	C12H24O5	Ascarosides			248.162	1	[M+Na]+	97.9	LMFA13040152	IIHKPFPJXRXZQS-KCUSNBPKSA-N
5	271.151	1	20.41	92.66	0	0	0	Fatty Acyls	ascr#6.1	C12H24O5	Ascarosides			248.162	1	[M+Na]+	97.91	LMFA13040152	IIHKPFPJXRXZQS-KCUSNBPKSA-N
10	271.151	1	20.69	94.07	0	0	0	Fatty Acyls	ascr#6.1	C12H24O5	Ascarosides			248.162	0.9	[M+Na]+	98.64	LMFA13040152	IIHKPFPJXRXZQS-KCUSNBPKSA-N
4	756.686	1	3.91	21.49	0	0	0	Glycerolipids	1-palmitoyl-2-(10-methyl-octadecanoyl)-3-O-(L-lysyl)-sn-glycerol	C44H86N2O6	Other Glycerolipids			738.649	4.4	[M+NH4]+	0	LMGL00000131	AXTVPLXQNHTGSN-PUZNSPBHSA-N
10	341.305	1	20.72	99.54	0	0	0	Glycerolipids	MG(18:0/0:0/0:0)	C21H42O4	Monoacylglycerols	18:00:00	18:0/0:0/0:0	358.308	0.2	[M+H-H2O]+	72.12	LMGL01010003	VBICKXHEKHSIBG-UHFFFAOYSA-N
10	337.274	1	19.95	99.73	0	0	0	Glycerolipids	MG(18:2(9Z,12Z)/0:0/0:0)	C21H38O4	Monoacylglycerols	18:02:00	18:2(9Z,12Z)/0:0/0:0	354.277	0.2	[M+H-H2O]+	50	LMGL01010006	WECGLUPZRHILCT-HZJYTTRNSA-N
4	337.274	1	18.18	100	0	0	0	Glycerolipids	MG(18:2(9Z,12Z)/0:0/0:0)	C21H38O4	Monoacylglycerols	18:02:00	18:2(9Z,12Z)/0:0/0:0	354.277	0	[M+H-H2O]+	0	LMGL01010006	WECGLUPZRHILCT-HZJYTTRNSA-N
5	339.289	1	21.29	99.4	0	0	0	Glycerolipids	MG(0:0/18:1(9Z)/0:0)	C21H40O4	Monoacylglycerols	18:01:00	0:0/18:1(9Z)/0:0	356.293	0.3	[M+H-H2O]+	88.62	LMGL01010024	UPWGQKDVAURUGE-KTKRTIGZSA-N
6	339.289	1	21.45	99.46	0	0	0	Glycerolipids	MG(0:0/18:1(9Z)/0:0)	C21H40O4	Monoacylglycerols	18:01:00	0:0/18:1(9Z)/0:0	356.293	0.3	[M+H-H2O]+	92.62	LMGL01010024	UPWGQKDVAURUGE-KTKRTIGZSA-N
10	339.289	1	30.07	99.48	92.83	0	0	Glycerolipids	MG(0:0/18:1(9Z)/0:0)	C21H40O4	Monoacylglycerols	18:01:00	0:0/18:1(9Z)/0:0	356.293	0.3	[M+H-H2O]+	97.5	LMGL01010024	UPWGQKDVAURUGE-KTKRTIGZSA-N
4	339.289	1	21.64	99.51	0	0	0	Glycerolipids	MG(0:0/18:1(9Z)/0:0)	C21H40O4	Monoacylglycerols	18:01:00	0:0/18:1(9Z)/0:0	356.293	0.2	[M+H-H2O]+	97.6	LMGL01010024	UPWGQKDVAURUGE-KTKRTIGZSA-N
10	659.409
10	313.274	1	18.17	99.93	0	0	0	Glycerolipids	MG(0:0/16:0/0:0)	C19H38O4	Monoacylglycerols	16:00:00	0:0/16:0/0:0	330.277	0.1	[M+H-H2O]+	0	LMGL01010025	BBNYCLAREVXOSG-UHFFFAOYSA-N
4	313.274	1	18.17	99.93	0	0	0	Glycerolipids	MG(0:0/16:0/0:0)	C19H38O4	Monoacylglycerols	16:00:00	0:0/16:0/0:0	330.277	0.1	[M+H-H2O]+	0	LMGL01010025	BBNYCLAREVXOSG-UHFFFAOYSA-N
4	360.347	1	18.03	99.16	0	0	0	Glycerolipids	1-Oleylglycerol	C21H42O3	Monoalkylglycerols			342.313	0.3	[M+NH4]+	0	LMGL01020031	NRWMBHYHFFGEEC-YUQDSPFASA-N
5	360.347	1	18.06	99.32	0	0	0	Glycerolipids	1-Oleylglycerol	C21H42O3	Monoalkylglycerols			342.313	0.3	[M+NH4]+	0	LMGL01020031	NRWMBHYHFFGEEC-YUQDSPFASA-N
6	360.347	1	20.41	99.4	0	0	0	Glycerolipids	1-Oleylglycerol	C21H42O3	Monoalkylglycerols			342.313	0.3	[M+NH4]+	64.18	LMGL01020031	NRWMBHYHFFGEEC-YUQDSPFASA-N
10	360.347	1	18.12	99.67	0	0	0	Glycerolipids	1-Oleylglycerol	C21H42O3	Monoalkylglycerols			342.313	0.2	[M+NH4]+	0	LMGL01020031	NRWMBHYHFFGEEC-YUQDSPFASA-N
4	353.269	1	17.97	98.85	0	0	0	Glycerolipids	1-O-(18-hydroxy-octadeca-1Z,5Z-dien-3-ynyl)-sn-glycerol	C21H36O4	Mono-(1Z-alkenyl)-glycerols			352.261	0.4	[M+H]+	0	LMGL01030009	RFZGOGUSGPXHFK-ROGWRQAOSA-N
10	353.269	1	20.88	100	0	0	0	Glycerolipids	1-O-(18-hydroxy-octadeca-1Z,5Z-dien-3-ynyl)-sn-glycerol	C21H36O4	Mono-(1Z-alkenyl)-glycerols			352.261	0	[M+H]+	74.09	LMGL01030009	RFZGOGUSGPXHFK-ROGWRQAOSA-N
4	633.581	1	20.6	96.78	0	0	0	Glycerolipids	DG(16:0/22:1(13Z)/0:0)	C41H78O5	Diacylglycerols	1 day, 14:01:00	16:0/22:1(13Z)/0:0	650.585	0.6	[M+H-H2O]+	82.51	LMGL02010106	AQKZYWKDVXMSNP-VAINBGCVSA-N
6	633.581	1	17.63	96.97	0	0	0	Glycerolipids	DG(16:0/22:1(13Z)/0:0)	C41H78O5	Diacylglycerols	1 day, 14:01:00	16:0/22:1(13Z)/0:0	650.585	0.6	[M+H-H2O]+	0	LMGL02010106	AQKZYWKDVXMSNP-VAINBGCVSA-N
10	633.581	1	20.44	97.62	0	0	0	Glycerolipids	DG(16:0/22:1(13Z)/0:0)	C41H78O5	Diacylglycerols	1 day, 14:01:00	16:0/22:1(13Z)/0:0	650.585	0.5	[M+H-H2O]+	73.93	LMGL02010106	AQKZYWKDVXMSNP-VAINBGCVSA-N
5	629.549	1	15.74	86.55	0	0	0	Glycerolipids	DG(16:0/22:3(10Z,13Z,16Z)/0:0)	C41H74O5	Diacylglycerols	1 day, 14:03:00	16:0/22:3(10Z,13Z,16Z)/0:0	646.554	1.3	[M+H-H2O]+	0	LMGL02010116	YQKYXALQDXEEFN-LALGOGOKSA-N
6	629.549	1	15.84	87.12	0	0	0	Glycerolipids	DG(16:0/22:3(10Z,13Z,16Z)/0:0)	C41H74O5	Diacylglycerols	1 day, 14:03:00	16:0/22:3(10Z,13Z,16Z)/0:0	646.554	1.3	[M+H-H2O]+	0	LMGL02010116	YQKYXALQDXEEFN-LALGOGOKSA-N
10	629.55	1	29.03	97.8	87.77	0	0	Glycerolipids	DG(16:0/22:3(10Z,13Z,16Z)/0:0)	C41H74O5	Diacylglycerols	1 day, 14:03:00	16:0/22:3(10Z,13Z,16Z)/0:0	646.554	0.5	[M+H-H2O]+	89.9	LMGL02010116	YQKYXALQDXEEFN-LALGOGOKSA-N
4	629.55	1	20.98	98.4	0	0	0	Glycerolipids	DG(16:0/22:3(10Z,13Z,16Z)/0:0)	C41H74O5	Diacylglycerols	1 day, 14:03:00	16:0/22:3(10Z,13Z,16Z)/0:0	646.554	0.4	[M+H-H2O]+	84.87	LMGL02010116	YQKYXALQDXEEFN-LALGOGOKSA-N
4	647.597	1	18.17	99.96	0	0	0	Glycerolipids	DG(17:0/22:1(13Z)/0:0)	C42H80O5	Diacylglycerols	1 day, 15:01:00	17:0/22:1(13Z)/0:0	664.601	0.1	[M+H-H2O]+	0	LMGL02010125	QCSRMDUWBDLDPX-ZDCDWMJCSA-N
6	631.566	1	20.62	96.34	0	0	0	Glycerolipids	DG(16:0/22:2(13Z,16Z)/0:0)	C41H76O5	Diacylglycerols	1 day, 14:02:00	16:0/22:2(13Z,16Z)/0:0	648.569	0.7	[M+H-H2O]+	85.35	LMGL02010127	ZJCSFJOHCINPOJ-QIXAIMDBSA-N
5	631.566	1	20.1	97.55	0	0	0	Glycerolipids	DG(16:0/22:2(13Z,16Z)/0:0)	C41H76O5	Diacylglycerols	1 day, 14:02:00	16:0/22:2(13Z,16Z)/0:0	648.569	0.6	[M+H-H2O]+	64.89	LMGL02010127	ZJCSFJOHCINPOJ-QIXAIMDBSA-N
10	631.566	1	29.48	97.61	90.37	0	0	Glycerolipids	DG(16:0/22:2(13Z,16Z)/0:0)	C41H76O5	Diacylglycerols	1 day, 14:02:00	16:0/22:2(13Z,16Z)/0:0	648.569	0.6	[M+H-H2O]+	96.83	LMGL02010127	ZJCSFJOHCINPOJ-QIXAIMDBSA-N
4	631.566	1	29.41	98.07	89.02	0	0	Glycerolipids	DG(16:0/22:2(13Z,16Z)/0:0)	C41H76O5	Diacylglycerols	1 day, 14:02:00	16:0/22:2(13Z,16Z)/0:0	648.569	0.5	[M+H-H2O]+	95.72	LMGL02010127	ZJCSFJOHCINPOJ-QIXAIMDBSA-N
4	645.581	1	17.5	96.22	0	0	0	Glycerolipids	DG(17:0/22:2(13Z,16Z)/0:0)	C42H78O5	Diacylglycerols	1 day, 15:02:00	17:0/22:2(13Z,16Z)/0:0	662.585	0.7	[M+H-H2O]+	0	LMGL02010148	GPMCSZNGMGAQTJ-JYSOZKFISA-N
10	645.581	1	17.95	98.74	0	0	0	Glycerolipids	DG(17:0/22:2(13Z,16Z)/0:0)	C42H78O5	Diacylglycerols	1 day, 15:02:00	17:0/22:2(13Z,16Z)/0:0	662.585	0.4	[M+H-H2O]+	0	LMGL02010148	GPMCSZNGMGAQTJ-JYSOZKFISA-N
6	680.619	1	17.97	98.83	0	0	0	Glycerolipids	DG(17:0/22:2(13Z,16Z)/0:0)	C42H78O5	Diacylglycerols	1 day, 15:02:00	17:0/22:2(13Z,16Z)/0:0	662.585	0.4	[M+NH4]+	0	LMGL02010148	GPMCSZNGMGAQTJ-JYSOZKFISA-N
4	680.619	1	18.06	99.34	0	0	0	Glycerolipids	DG(17:0/22:2(13Z,16Z)/0:0)	C42H78O5	Diacylglycerols	1 day, 15:02:00	17:0/22:2(13Z,16Z)/0:0	662.585	0.3	[M+NH4]+	0	LMGL02010148	GPMCSZNGMGAQTJ-JYSOZKFISA-N
10	661.613	1	20.37	97.46	0	0	0	Glycerolipids	DG(18:0/22:1(13Z)/0:0)	C43H82O5	Diacylglycerols	1 day, 16:01:00	18:0/22:1(13Z)/0:0	678.616	0.6	[M+H-H2O]+	72.97	LMGL02010157	MYZCMONKJSYGBD-AYBFMUQTSA-N
4	661.613	1	19.71	97.54	0	0	0	Glycerolipids	DG(18:0/22:1(13Z)/0:0)	C43H82O5	Diacylglycerols	1 day, 16:01:00	18:0/22:1(13Z)/0:0	678.616	0.6	[M+H-H2O]+	54.41	LMGL02010157	MYZCMONKJSYGBD-AYBFMUQTSA-N
10	659.597	1	20.8	98.29	0	0	0	Glycerolipids	DG(18:0/22:2(13Z,16Z)/0:0)	C43H80O5	Diacylglycerols	1 day, 16:02:00	18:0/22:2(13Z,16Z)/0:0	676.601	0.5	[M+H-H2O]+	80.54	LMGL02010182	CPEWURNZWJEDDC-CMFLVMKTSA-N
4	659.597	1	18.88	98.3	0	0	0	Glycerolipids	DG(18:0/22:2(13Z,16Z)/0:0)	C43H80O5	Diacylglycerols	1 day, 16:02:00	18:0/22:2(13Z,16Z)/0:0	676.601	0.5	[M+H-H2O]+	27.59	LMGL02010182	CPEWURNZWJEDDC-CMFLVMKTSA-N
4	694.634	1	18.02	99.09	0	0	0	Glycerolipids	DG(18:0/22:2(13Z,16Z)/0:0)	C43H80O5	Diacylglycerols	1 day, 16:02:00	18:0/22:2(13Z,16Z)/0:0	676.601	0.3	[M+NH4]+	0	LMGL02010182	CPEWURNZWJEDDC-CMFLVMKTSA-N
10	689.644	1	20.04	98.42	0	0	0	Glycerolipids	DG(20:0/22:1(13Z)/0:0)	C45H86O5	Diacylglycerols	1 day, 18:01:00	20:0/22:1(13Z)/0:0	706.648	0.4	[M+H-H2O]+	58.9	LMGL02010211	DSCILNRDAOLXET-URFWVIAFSA-N
4	689.644	1	18	98.98	0	0	0	Glycerolipids	DG(20:0/22:1(13Z)/0:0)	C45H86O5	Diacylglycerols	1 day, 18:01:00	20:0/22:1(13Z)/0:0	706.648	0.4	[M+H-H2O]+	0	LMGL02010211	DSCILNRDAOLXET-URFWVIAFSA-N
10	687.628	1	20.04	98.35	0	0	0	Glycerolipids	DG(20:0/22:2(13Z,16Z)/0:0)	C45H84O5	Diacylglycerols	1 day, 18:02:00	20:0/22:2(13Z,16Z)/0:0	704.632	0.5	[M+H-H2O]+	59.21	LMGL02010231	PYAZOTPSRUDMOJ-SLORSEGHSA-N
4	687.628	1	18.02	99.1	0	0	0	Glycerolipids	DG(20:0/22:2(13Z,16Z)/0:0)	C45H84O5	Diacylglycerols	1 day, 18:02:00	20:0/22:2(13Z,16Z)/0:0	704.632	0.3	[M+H-H2O]+	0	LMGL02010231	PYAZOTPSRUDMOJ-SLORSEGHSA-N
5	702.601	1	9.99	54.97	0	0	0	Glycerolipids	DG(19:0/22:5(7Z,10Z,13Z,16Z,19Z)/0:0)	C44H76O5	Diacylglycerols	1 day, 17:05:00	19:0/22:5(7Z,10Z,13Z,16Z,19Z)/0:0	684.569	2.7	[M+NH4]+	0	LMGL02010241	XUAPDZUOKDQUKR-IRJOGCDOSA-N
5	716.618	1	16.31	89.71	0	0	0	Glycerolipids	DG(20:0/22:5(7Z,10Z,13Z,16Z,19Z)/0:0)	C45H78O5	Diacylglycerols	1 day, 18:05:00	20:0/22:5(7Z,10Z,13Z,16Z,19Z)/0:0	698.585	1.2	[M+NH4]+	0	LMGL02010249	PMVMMUJTSZQJAB-BRUCBZLFSA-N
6	716.618	1	18.27	90.46	0	0	0	Glycerolipids	DG(20:0/22:5(7Z,10Z,13Z,16Z,19Z)/0:0)	C45H78O5	Diacylglycerols	1 day, 18:05:00	20:0/22:5(7Z,10Z,13Z,16Z,19Z)/0:0	698.585	1.1	[M+NH4]+	50	LMGL02010249	PMVMMUJTSZQJAB-BRUCBZLFSA-N
4	716.618	1	18.86	93.72	0	0	0	Glycerolipids	DG(20:0/22:5(7Z,10Z,13Z,16Z,19Z)/0:0)	C45H78O5	Diacylglycerols	1 day, 18:05:00	20:0/22:5(7Z,10Z,13Z,16Z,19Z)/0:0	698.585	0.9	[M+NH4]+	50	LMGL02010249	PMVMMUJTSZQJAB-BRUCBZLFSA-N
4	714.603	1	17.94	98.66	0	0	0	Glycerolipids	DG(20:0/22:6(4Z,7Z,10Z,13Z,16Z,19Z)/0:0)	C45H76O5	Diacylglycerols	1 day, 18:06:00	20:0/22:6(4Z,7Z,10Z,13Z,16Z,19Z)/0:0	696.569	0.4	[M+NH4]+	0	LMGL02010257	WKXRCUYDMVQYFL-PZJJUGDGSA-N
5	727.471	1	12.7	69.83	0	0	0	Glycerolipids	DG(20:4(5Z,8Z,11Z,14Z)/22:6(4Z,7Z,10Z,13Z,16Z,19Z)/0:0)	C45H68O5	Diacylglycerols	1 day, 18:10:00	20:4(5Z,8Z,11Z,14Z)/22:6(4Z,7Z,10Z,13Z,16Z,19Z)/0:0	688.507	2.1	[M+K]+	0	LMGL02010281	NKWCJWBTGOMXKM-JNFYRXNCSA-N
10	727.471	1	14.44	79.4	0	0	0	Glycerolipids	DG(20:4(5Z,8Z,11Z,14Z)/22:6(4Z,7Z,10Z,13Z,16Z,19Z)/0:0)	C45H68O5	Diacylglycerols	1 day, 18:10:00	20:4(5Z,8Z,11Z,14Z)/22:6(4Z,7Z,10Z,13Z,16Z,19Z)/0:0	688.507	1.7	[M+K]+	0	LMGL02010281	NKWCJWBTGOMXKM-JNFYRXNCSA-N
6	727.471	1	14.48	79.67	0	0	0	Glycerolipids	DG(20:4(5Z,8Z,11Z,14Z)/22:6(4Z,7Z,10Z,13Z,16Z,19Z)/0:0)	C45H68O5	Diacylglycerols	1 day, 18:10:00	20:4(5Z,8Z,11Z,14Z)/22:6(4Z,7Z,10Z,13Z,16Z,19Z)/0:0	688.507	1.7	[M+K]+	0	LMGL02010281	NKWCJWBTGOMXKM-JNFYRXNCSA-N
4	727.471	1	14.87	81.81	0	0	0	Glycerolipids	DG(20:4(5Z,8Z,11Z,14Z)/22:6(4Z,7Z,10Z,13Z,16Z,19Z)/0:0)	C45H68O5	Diacylglycerols	1 day, 18:10:00	20:4(5Z,8Z,11Z,14Z)/22:6(4Z,7Z,10Z,13Z,16Z,19Z)/0:0	688.507	1.6	[M+K]+	0	LMGL02010281	NKWCJWBTGOMXKM-JNFYRXNCSA-N
4	757.519	1	11.59	63.72	0	0	0	Glycerolipids	DG(22:3(10Z,13Z,16Z)/22:6(4Z,7Z,10Z,13Z,16Z,19Z)/0:0)	C47H74O5	Diacylglycerols	1 day, 20:09:00	22:3(10Z,13Z,16Z)/22:6(4Z,7Z,10Z,13Z,16Z,19Z)/0:0	718.554	2.4	[M+K]+	0	LMGL02010300	HKVXLSHAJIRNCV-BNRRVWHMSA-N
4	759.536	1	6.04	18.42	0	0	0	Glycerolipids	DG(22:2(13Z,16Z)/22:6(4Z,7Z,10Z,13Z,16Z,19Z)/0:0)	C47H76O5	Diacylglycerols	1 day, 20:08:00	22:2(13Z,16Z)/22:6(4Z,7Z,10Z,13Z,16Z,19Z)/0:0	720.569	4.6	[M+K]+	74	LMGL02010302	LXRBEUSCWZBMKX-IAGGVCRSSA-N
6	759.536	1	3.49	19.19	0	0	0	Glycerolipids	DG(22:2(13Z,16Z)/22:6(4Z,7Z,10Z,13Z,16Z,19Z)/0:0)	C47H76O5	Diacylglycerols	1 day, 20:08:00	22:2(13Z,16Z)/22:6(4Z,7Z,10Z,13Z,16Z,19Z)/0:0	720.569	4.5	[M+K]+	0	LMGL02010302	LXRBEUSCWZBMKX-IAGGVCRSSA-N
5	759.535	1	5.05	27.78	0	0	0	Glycerolipids	DG(22:2(13Z,16Z)/22:6(4Z,7Z,10Z,13Z,16Z,19Z)/0:0)	C47H76O5	Diacylglycerols	1 day, 20:08:00	22:2(13Z,16Z)/22:6(4Z,7Z,10Z,13Z,16Z,19Z)/0:0	720.569	4	[M+K]+	0	LMGL02010302	LXRBEUSCWZBMKX-IAGGVCRSSA-N
6	721.576	1	15.35	84.4	0	0	0	Glycerolipids	DG(22:2(13Z,16Z)/22:6(4Z,7Z,10Z,13Z,16Z,19Z)/0:0)	C47H76O5	Diacylglycerols	1 day, 20:08:00	22:2(13Z,16Z)/22:6(4Z,7Z,10Z,13Z,16Z,19Z)/0:0	720.569	1.5	[M+H]+	0	LMGL02010302	LXRBEUSCWZBMKX-IAGGVCRSSA-N
5	721.576	1	16	88.02	0	0	0	Glycerolipids	DG(22:2(13Z,16Z)/22:6(4Z,7Z,10Z,13Z,16Z,19Z)/0:0)	C47H76O5	Diacylglycerols	1 day, 20:08:00	22:2(13Z,16Z)/22:6(4Z,7Z,10Z,13Z,16Z,19Z)/0:0	720.569	1.3	[M+H]+	0	LMGL02010302	LXRBEUSCWZBMKX-IAGGVCRSSA-N
10	721.576	1	18.77	88.64	0	0	0	Glycerolipids	DG(22:2(13Z,16Z)/22:6(4Z,7Z,10Z,13Z,16Z,19Z)/0:0)	C47H76O5	Diacylglycerols	1 day, 20:08:00	22:2(13Z,16Z)/22:6(4Z,7Z,10Z,13Z,16Z,19Z)/0:0	720.569	1.2	[M+H]+	73	LMGL02010302	LXRBEUSCWZBMKX-IAGGVCRSSA-N
4	721.576	1	18.61	89.33	0	0	0	Glycerolipids	DG(22:2(13Z,16Z)/22:6(4Z,7Z,10Z,13Z,16Z,19Z)/0:0)	C47H76O5	Diacylglycerols	1 day, 20:08:00	22:2(13Z,16Z)/22:6(4Z,7Z,10Z,13Z,16Z,19Z)/0:0	720.569	1.2	[M+H]+	65.22	LMGL02010302	LXRBEUSCWZBMKX-IAGGVCRSSA-N
4	755.502	1	14.5	79.78	0	0	0	Glycerolipids	DG(22:4(7Z,10Z,13Z,16Z)/22:6(4Z,7Z,10Z,13Z,16Z,19Z)/0:0)	C47H72O5	Diacylglycerols	1 day, 20:10:00	22:4(7Z,10Z,13Z,16Z)/22:6(4Z,7Z,10Z,13Z,16Z,19Z)/0:0	716.538	1.7	[M+K]+	0	LMGL02010304	FTTXVMBLPYECRE-GUCJRDQASA-N
10	533.418	1	15.28	84.02	0	0	0	Glycerolipids	DG(12:0/16:1(9Z)/0:0)	C31H58O5	Diacylglycerols	1 day, 4:01:00	12:0/16:1(9Z)/0:0	510.428	1.5	[M+Na]+	0	LMGL02010322	XQMKEZANBKLEQT-ISAPRFSOSA-N
4	533.418	1	16.84	92.64	0	0	0	Glycerolipids	DG(12:0/16:1(9Z)/0:0)	C31H58O5	Diacylglycerols	1 day, 4:01:00	12:0/16:1(9Z)/0:0	510.428	1	[M+Na]+	0	LMGL02010322	XQMKEZANBKLEQT-ISAPRFSOSA-N
4	523.472	1	17.51	96.29	0	0	0	Glycerolipids	DG(12:0/18:0/0:0)	C33H64O5	Diacylglycerols	1 day, 6:00:00	12:0/18:0/0:0	540.475	0.7	[M+H-H2O]+	0	LMGL02010335	OKDHBEDQKMJTGE-HKBQPEDESA-N
4	521.456	1	18.05	99.3	0	0	0	Glycerolipids	DG(12:0/18:1(9Z)/0:0)	C33H62O5	Diacylglycerols	1 day, 6:01:00	12:0/18:1(9Z)/0:0	538.46	0.3	[M+H-H2O]+	0	LMGL02010336	GFDAVCSAIGBIQQ-WQUIGTGHSA-N
6	549.487	1	20.76	98.45	0	0	0	Glycerolipids	DG(12:0/20:1(11Z)/0:0)	C35H66O5	Diacylglycerols	1 day, 8:01:00	12:0/20:1(11Z)/0:0	566.491	0.4	[M+H-H2O]+	78.52	LMGL02010341	FWHSISWHFVYSNM-WZCSSZMCSA-N
4	549.487	1	21.39	98.47	0	0	0	Glycerolipids	DG(12:0/20:1(11Z)/0:0)	C35H66O5	Diacylglycerols	1 day, 8:01:00	12:0/20:1(11Z)/0:0	566.491	0.4	[M+H-H2O]+	95.76	LMGL02010341	FWHSISWHFVYSNM-WZCSSZMCSA-N
10	549.487	1	21.43	98.49	0	0	0	Glycerolipids	DG(12:0/20:1(11Z)/0:0)	C35H66O5	Diacylglycerols	1 day, 8:01:00	12:0/20:1(11Z)/0:0	566.491	0.4	[M+H-H2O]+	96.76	LMGL02010341	FWHSISWHFVYSNM-WZCSSZMCSA-N
5	549.487	1	19.5	98.74	0	0	0	Glycerolipids	DG(12:0/20:1(11Z)/0:0)	C35H66O5	Diacylglycerols	1 day, 8:01:00	12:0/20:1(11Z)/0:0	566.491	0.4	[M+H-H2O]+	42.59	LMGL02010341	FWHSISWHFVYSNM-WZCSSZMCSA-N
5	547.472	1	17.74	97.57	0	0	0	Glycerolipids	DG(12:0/20:2(11Z,14Z)/0:0)	C35H64O5	Diacylglycerols	1 day, 8:02:00	12:0/20:2(11Z,14Z)/0:0	564.475	0.6	[M+H-H2O]+	0	LMGL02010342	ROMBWMLCYZZIBF-JXLXOFGUSA-N
10	547.472	1	21.17	98.41	0	0	0	Glycerolipids	DG(12:0/20:2(11Z,14Z)/0:0)	C35H64O5	Diacylglycerols	1 day, 8:02:00	12:0/20:2(11Z,14Z)/0:0	564.475	0.4	[M+H-H2O]+	90.03	LMGL02010342	ROMBWMLCYZZIBF-JXLXOFGUSA-N
6	547.472	1	17.98	98.91	0	0	0	Glycerolipids	DG(12:0/20:2(11Z,14Z)/0:0)	C35H64O5	Diacylglycerols	1 day, 8:02:00	12:0/20:2(11Z,14Z)/0:0	564.475	0.4	[M+H-H2O]+	0	LMGL02010342	ROMBWMLCYZZIBF-JXLXOFGUSA-N
4	547.472	1	21	98.93	0	0	0	Glycerolipids	DG(12:0/20:2(11Z,14Z)/0:0)	C35H64O5	Diacylglycerols	1 day, 8:02:00	12:0/20:2(11Z,14Z)/0:0	564.475	0.4	[M+H-H2O]+	82.76	LMGL02010342	ROMBWMLCYZZIBF-JXLXOFGUSA-N
5	577.519	1	21.27	97.7	0	0	0	Glycerolipids	DG(12:0/22:1(11Z)/0:0)	C37H70O5	Diacylglycerols	1 day, 10:01:00	12:0/22:1(11Z)/0:0	594.522	0.5	[M+H-H2O]+	96.34	LMGL02010348	KQDJHAGWRRQESY-OZKTZCCCSA-N
6	577.519	1	28.87	97.82	83.38	0	0	Glycerolipids	DG(12:0/22:1(11Z)/0:0)	C37H70O5	Diacylglycerols	1 day, 10:01:00	12:0/22:1(11Z)/0:0	594.522	0.5	[M+H-H2O]+	96.46	LMGL02010348	KQDJHAGWRRQESY-OZKTZCCCSA-N
10	577.519	1	29.43	97.9	88.89	0	0	Glycerolipids	DG(12:0/22:1(11Z)/0:0)	C37H70O5	Diacylglycerols	1 day, 10:01:00	12:0/22:1(11Z)/0:0	594.522	0.5	[M+H-H2O]+	97.63	LMGL02010348	KQDJHAGWRRQESY-OZKTZCCCSA-N
4	577.519	1	29.69	97.98	91.62	0	0	Glycerolipids	DG(12:0/22:1(11Z)/0:0)	C37H70O5	Diacylglycerols	1 day, 10:01:00	12:0/22:1(11Z)/0:0	594.522	0.5	[M+H-H2O]+	97.55	LMGL02010348	KQDJHAGWRRQESY-OZKTZCCCSA-N
4	593.514	1	17.51	96.33	0	0	0	Glycerolipids	DG(12:0/22:2(13Z,16Z)/0:0)	C37H68O5	Diacylglycerols	1 day, 10:02:00	12:0/22:2(13Z,16Z)/0:0	592.507	0.7	[M+H]+	0	LMGL02010349	SVNZLXUMQGBAGT-LZGNNYHSSA-N
10	615.496	1	20.69	97.89	0	0	0	Glycerolipids	DG(12:0/22:2(13Z,16Z)/0:0)	C37H68O5	Diacylglycerols	1 day, 10:02:00	12:0/22:2(13Z,16Z)/0:0	592.507	0.5	[M+Na]+	79.49	LMGL02010349	SVNZLXUMQGBAGT-LZGNNYHSSA-N
6	575.503	1	21.3	97.92	0	0	0	Glycerolipids	DG(12:0/22:2(13Z,16Z)/0:0)	C37H68O5	Diacylglycerols	1 day, 10:02:00	12:0/22:2(13Z,16Z)/0:0	592.507	0.5	[M+H-H2O]+	96.26	LMGL02010349	SVNZLXUMQGBAGT-LZGNNYHSSA-N
5	575.503	1	21.27	97.99	0	0	0	Glycerolipids	DG(12:0/22:2(13Z,16Z)/0:0)	C37H68O5	Diacylglycerols	1 day, 10:02:00	12:0/22:2(13Z,16Z)/0:0	592.507	0.5	[M+H-H2O]+	94.89	LMGL02010349	SVNZLXUMQGBAGT-LZGNNYHSSA-N
10	575.503	1	29.38	98.14	87.77	0	0	Glycerolipids	DG(12:0/22:2(13Z,16Z)/0:0)	C37H68O5	Diacylglycerols	1 day, 10:02:00	12:0/22:2(13Z,16Z)/0:0	592.507	0.5	[M+H-H2O]+	97.83	LMGL02010349	SVNZLXUMQGBAGT-LZGNNYHSSA-N
10	593.514	1	17.85	98.16	0	0	0	Glycerolipids	DG(12:0/22:2(13Z,16Z)/0:0)	C37H68O5	Diacylglycerols	1 day, 10:02:00	12:0/22:2(13Z,16Z)/0:0	592.507	0.5	[M+H]+	0	LMGL02010349	SVNZLXUMQGBAGT-LZGNNYHSSA-N
4	575.503	1	29.34	98.19	87.25	0	0	Glycerolipids	DG(12:0/22:2(13Z,16Z)/0:0)	C37H68O5	Diacylglycerols	1 day, 10:02:00	12:0/22:2(13Z,16Z)/0:0	592.507	0.5	[M+H-H2O]+	97.75	LMGL02010349	SVNZLXUMQGBAGT-LZGNNYHSSA-N
4	573.487	1	17.8	97.9	0	0	0	Glycerolipids	DG(12:0/22:3(10Z,13Z,16Z)/0:0)	C37H66O5	Diacylglycerols	1 day, 10:03:00	12:0/22:3(10Z,13Z,16Z)/0:0	590.491	0.5	[M+H-H2O]+	0	LMGL02010350	MNZUTDHFQFBFJK-PFILCAEUSA-N
4	591.498	1	17.83	98.08	0	0	0	Glycerolipids	DG(12:0/22:3(10Z,13Z,16Z)/0:0)	C37H66O5	Diacylglycerols	1 day, 10:03:00	12:0/22:3(10Z,13Z,16Z)/0:0	590.491	0.5	[M+H]+	0	LMGL02010350	MNZUTDHFQFBFJK-PFILCAEUSA-N
10	591.498	1	20.4	98.42	0	0	0	Glycerolipids	DG(12:0/22:3(10Z,13Z,16Z)/0:0)	C37H66O5	Diacylglycerols	1 day, 10:03:00	12:0/22:3(10Z,13Z,16Z)/0:0	590.491	0.4	[M+H]+	68.92	LMGL02010350	MNZUTDHFQFBFJK-PFILCAEUSA-N
10	573.487	1	20.57	98.56	0	0	0	Glycerolipids	DG(12:0/22:3(10Z,13Z,16Z)/0:0)	C37H66O5	Diacylglycerols	1 day, 10:03:00	12:0/22:3(10Z,13Z,16Z)/0:0	590.491	0.4	[M+H-H2O]+	72.89	LMGL02010350	MNZUTDHFQFBFJK-PFILCAEUSA-N
10	589.482	1	15.44	84.93	0	0	0	Glycerolipids	DG(12:0/22:4(7Z,10Z,13Z,16Z)/0:0)	C37H64O5	Diacylglycerols	1 day, 10:04:00	12:0/22:4(7Z,10Z,13Z,16Z)/0:0	588.475	1.4	[M+H]+	0	LMGL02010351	FOHKRLPKUKMHMX-BCSABKBQSA-N
4	589.482	1	16.34	89.86	0	0	0	Glycerolipids	DG(12:0/22:4(7Z,10Z,13Z,16Z)/0:0)	C37H64O5	Diacylglycerols	1 day, 10:04:00	12:0/22:4(7Z,10Z,13Z,16Z)/0:0	588.475	1.2	[M+H]+	0	LMGL02010351	FOHKRLPKUKMHMX-BCSABKBQSA-N
10	535.472	1	19.21	98.96	0	0	0	Glycerolipids	DG(13:0/18:1(9Z)/0:0)	C34H64O5	Diacylglycerols	1 day, 7:01:00	13:0/18:1(9Z)/0:0	552.475	0.4	[M+H-H2O]+	33.33	LMGL02010360	OUUNAURDSADCTO-FTIXDTTBSA-N
4	535.472	1	18.06	99.33	0	0	0	Glycerolipids	DG(13:0/18:1(9Z)/0:0)	C34H64O5	Diacylglycerols	1 day, 7:01:00	13:0/18:1(9Z)/0:0	552.475	0.3	[M+H-H2O]+	0	LMGL02010360	OUUNAURDSADCTO-FTIXDTTBSA-N
5	563.503	1	17.78	97.78	0	0	0	Glycerolipids	DG(13:0/20:1(11Z)/0:0)	C36H68O5	Diacylglycerols	1 day, 9:01:00	13:0/20:1(11Z)/0:0	580.507	0.5	[M+H-H2O]+	0	LMGL02010365	WYYSAZIGSLWVEP-MAOANKDLSA-N
4	563.503	1	21.24	98	0	0	0	Glycerolipids	DG(13:0/20:1(11Z)/0:0)	C36H68O5	Diacylglycerols	1 day, 9:01:00	13:0/20:1(11Z)/0:0	580.507	0.5	[M+H-H2O]+	94.21	LMGL02010365	WYYSAZIGSLWVEP-MAOANKDLSA-N
10	563.503	1	21.36	98.01	0	0	0	Glycerolipids	DG(13:0/20:1(11Z)/0:0)	C36H68O5	Diacylglycerols	1 day, 9:01:00	13:0/20:1(11Z)/0:0	580.507	0.5	[M+H-H2O]+	97.35	LMGL02010365	WYYSAZIGSLWVEP-MAOANKDLSA-N
6	563.503	1	20.58	98.03	0	0	0	Glycerolipids	DG(13:0/20:1(11Z)/0:0)	C36H68O5	Diacylglycerols	1 day, 9:01:00	13:0/20:1(11Z)/0:0	580.507	0.5	[M+H-H2O]+	75.85	LMGL02010365	WYYSAZIGSLWVEP-MAOANKDLSA-N
6	596.525	1	17.86	98.2	0	0	0	Glycerolipids	DG(13:0/20:2(11Z,14Z)/0:0)	C36H66O5	Diacylglycerols	1 day, 9:02:00	13:0/20:2(11Z,14Z)/0:0	578.491	0.5	[M+NH4]+	0	LMGL02010366	QIXNSNYDIDPUNY-HEVGVMPESA-N
4	561.487	1	21.08	98.2	0	0	0	Glycerolipids	DG(13:0/20:2(11Z,14Z)/0:0)	C36H66O5	Diacylglycerols	1 day, 9:02:00	13:0/20:2(11Z,14Z)/0:0	578.491	0.5	[M+H-H2O]+	88.7	LMGL02010366	QIXNSNYDIDPUNY-HEVGVMPESA-N
10	561.487	1	21.39	98.63	0	0	0	Glycerolipids	DG(13:0/20:2(11Z,14Z)/0:0)	C36H66O5	Diacylglycerols	1 day, 9:02:00	13:0/20:2(11Z,14Z)/0:0	578.491	0.4	[M+H-H2O]+	95.02	LMGL02010366	QIXNSNYDIDPUNY-HEVGVMPESA-N
5	561.487	1	17.95	98.7	0	0	0	Glycerolipids	DG(13:0/20:2(11Z,14Z)/0:0)	C36H66O5	Diacylglycerols	1 day, 9:02:00	13:0/20:2(11Z,14Z)/0:0	578.491	0.4	[M+H-H2O]+	0	LMGL02010366	QIXNSNYDIDPUNY-HEVGVMPESA-N
4	596.525	1	17.95	98.7	0	0	0	Glycerolipids	DG(13:0/20:2(11Z,14Z)/0:0)	C36H66O5	Diacylglycerols	1 day, 9:02:00	13:0/20:2(11Z,14Z)/0:0	578.491	0.4	[M+NH4]+	0	LMGL02010366	QIXNSNYDIDPUNY-HEVGVMPESA-N
6	561.487	1	18.01	99.03	0	0	0	Glycerolipids	DG(13:0/20:2(11Z,14Z)/0:0)	C36H66O5	Diacylglycerols	1 day, 9:02:00	13:0/20:2(11Z,14Z)/0:0	578.491	0.3	[M+H-H2O]+	0	LMGL02010366	QIXNSNYDIDPUNY-HEVGVMPESA-N
10	591.534	1	29.73	97.88	92.24	0	0	Glycerolipids	DG(13:0/22:1(11Z)/0:0)	C38H72O5	Diacylglycerols	1 day, 11:01:00	13:0/22:1(11Z)/0:0	608.538	0.5	[M+H-H2O]+	97.66	LMGL02010372	OXSAXTGQOUEFSP-QAHLDSHBSA-N
4	591.534	1	29.77	97.89	92.77	0	0	Glycerolipids	DG(13:0/22:1(11Z)/0:0)	C38H72O5	Diacylglycerols	1 day, 11:01:00	13:0/22:1(11Z)/0:0	608.538	0.5	[M+H-H2O]+	97.37	LMGL02010372	OXSAXTGQOUEFSP-QAHLDSHBSA-N
6	591.534	1	21.14	97.93	0	0	0	Glycerolipids	DG(13:0/22:1(11Z)/0:0)	C38H72O5	Diacylglycerols	1 day, 11:01:00	13:0/22:1(11Z)/0:0	608.538	0.5	[M+H-H2O]+	91.81	LMGL02010372	OXSAXTGQOUEFSP-QAHLDSHBSA-N
5	591.534	1	20.9	97.98	0	0	0	Glycerolipids	DG(13:0/22:1(11Z)/0:0)	C38H72O5	Diacylglycerols	1 day, 11:01:00	13:0/22:1(11Z)/0:0	608.538	0.5	[M+H-H2O]+	84.98	LMGL02010372	OXSAXTGQOUEFSP-QAHLDSHBSA-N
5	589.519	1	21.14	97.65	0	0	0	Glycerolipids	DG(13:0/22:2(13Z,16Z)/0:0)	C38H70O5	Diacylglycerols	1 day, 11:02:00	13:0/22:2(13Z,16Z)/0:0	606.522	0.5	[M+H-H2O]+	93.14	LMGL02010373	IPUHEYBQZNCDAJ-ZRGLVORESA-N
4	589.519	1	29.66	97.92	91.47	0	0	Glycerolipids	DG(13:0/22:2(13Z,16Z)/0:0)	C38H70O5	Diacylglycerols	1 day, 11:02:00	13:0/22:2(13Z,16Z)/0:0	606.522	0.5	[M+H-H2O]+	97.29	LMGL02010373	IPUHEYBQZNCDAJ-ZRGLVORESA-N
10	589.519	1	29.84	97.97	93.28	0	0	Glycerolipids	DG(13:0/22:2(13Z,16Z)/0:0)	C38H70O5	Diacylglycerols	1 day, 11:02:00	13:0/22:2(13Z,16Z)/0:0	606.522	0.5	[M+H-H2O]+	97.51	LMGL02010373	IPUHEYBQZNCDAJ-ZRGLVORESA-N
6	589.519	1	21.26	98.09	0	0	0	Glycerolipids	DG(13:0/22:2(13Z,16Z)/0:0)	C38H70O5	Diacylglycerols	1 day, 11:02:00	13:0/22:2(13Z,16Z)/0:0	606.522	0.5	[M+H-H2O]+	94.28	LMGL02010373	IPUHEYBQZNCDAJ-ZRGLVORESA-N
10	605.514	1	19.44	97.35	0	0	0	Glycerolipids	DG(13:0/22:3(10Z,13Z,16Z)/0:0)	C38H68O5	Diacylglycerols	1 day, 11:03:00	13:0/22:3(10Z,13Z,16Z)/0:0	604.507	0.6	[M+H]+	47.73	LMGL02010374	HZWISUXXNQFCRM-IWSGKVBFSA-N
10	587.503	1	20.04	98.43	0	0	0	Glycerolipids	DG(13:0/22:3(10Z,13Z,16Z)/0:0)	C38H68O5	Diacylglycerols	1 day, 11:03:00	13:0/22:3(10Z,13Z,16Z)/0:0	604.507	0.4	[M+H-H2O]+	58.9	LMGL02010374	HZWISUXXNQFCRM-IWSGKVBFSA-N
4	587.503	1	18.02	99.11	0	0	0	Glycerolipids	DG(13:0/22:3(10Z,13Z,16Z)/0:0)	C38H68O5	Diacylglycerols	1 day, 11:03:00	13:0/22:3(10Z,13Z,16Z)/0:0	604.507	0.3	[M+H-H2O]+	0	LMGL02010374	HZWISUXXNQFCRM-IWSGKVBFSA-N
5	605.55	1	29.11	96.91	87.7	0	0	Glycerolipids	DG(14:0/22:1(11Z)/0:0)	C39H74O5	Diacylglycerols	1 day, 12:01:00	14:0/22:1(11Z)/0:0	622.554	0.6	[M+H-H2O]+	96.76	LMGL02010396	ZJYMDUSQBGKKBC-AMTAEZDDSA-N
10	605.55	1	29.81	97.07	94.65	0	0	Glycerolipids	DG(14:0/22:1(11Z)/0:0)	C39H74O5	Diacylglycerols	1 day, 12:01:00	14:0/22:1(11Z)/0:0	622.554	0.6	[M+H-H2O]+	97.84	LMGL02010396	ZJYMDUSQBGKKBC-AMTAEZDDSA-N
4	605.55	1	29.86	97.07	95.24	0	0	Glycerolipids	DG(14:0/22:1(11Z)/0:0)	C39H74O5	Diacylglycerols	1 day, 12:01:00	14:0/22:1(11Z)/0:0	622.554	0.6	[M+H-H2O]+	97.8	LMGL02010396	ZJYMDUSQBGKKBC-AMTAEZDDSA-N
6	605.55	1	29.37	97.17	90.12	0	0	Glycerolipids	DG(14:0/22:1(11Z)/0:0)	C39H74O5	Diacylglycerols	1 day, 12:01:00	14:0/22:1(11Z)/0:0	622.554	0.6	[M+H-H2O]+	96.55	LMGL02010396	ZJYMDUSQBGKKBC-AMTAEZDDSA-N
5	603.534	1	29.57	97.52	91.07	0	0	Glycerolipids	DG(14:0/22:2(13Z,16Z)/0:0)	C39H72O5	Diacylglycerols	1 day, 12:02:00	14:0/22:2(13Z,16Z)/0:0	620.538	0.6	[M+H-H2O]+	97.95	LMGL02010397	IOYSFCVWNHOMJU-KAOSVWFWSA-N
4	603.534	1	30.08	97.72	96.48	0	0	Glycerolipids	DG(14:0/22:2(13Z,16Z)/0:0)	C39H72O5	Diacylglycerols	1 day, 12:02:00	14:0/22:2(13Z,16Z)/0:0	620.538	0.5	[M+H-H2O]+	97.47	LMGL02010397	IOYSFCVWNHOMJU-KAOSVWFWSA-N
10	603.534	1	30.17	97.79	97.17	0	0	Glycerolipids	DG(14:0/22:2(13Z,16Z)/0:0)	C39H72O5	Diacylglycerols	1 day, 12:02:00	14:0/22:2(13Z,16Z)/0:0	620.538	0.5	[M+H-H2O]+	97.79	LMGL02010397	IOYSFCVWNHOMJU-KAOSVWFWSA-N
6	603.534	1	29.58	97.83	91.16	0	0	Glycerolipids	DG(14:0/22:2(13Z,16Z)/0:0)	C39H72O5	Diacylglycerols	1 day, 12:02:00	14:0/22:2(13Z,16Z)/0:0	620.538	0.5	[M+H-H2O]+	96.49	LMGL02010397	IOYSFCVWNHOMJU-KAOSVWFWSA-N
5	601.519	1	19.49	94.6	0	0	0	Glycerolipids	DG(14:0/22:3(10Z,13Z,16Z)/0:0)	C39H70O5	Diacylglycerols	1 day, 12:03:00	14:0/22:3(10Z,13Z,16Z)/0:0	618.522	0.8	[M+H-H2O]+	62.96	LMGL02010398	DFOKQUYXEXANNU-VZTVXBHMSA-N
6	619.529	1	17.61	96.87	0	0	0	Glycerolipids	DG(14:0/22:3(10Z,13Z,16Z)/0:0)	C39H70O5	Diacylglycerols	1 day, 12:03:00	14:0/22:3(10Z,13Z,16Z)/0:0	618.522	0.6	[M+H]+	0	LMGL02010398	DFOKQUYXEXANNU-VZTVXBHMSA-N
10	619.529	1	20.94	97.14	0	0	0	Glycerolipids	DG(14:0/22:3(10Z,13Z,16Z)/0:0)	C39H70O5	Diacylglycerols	1 day, 12:03:00	14:0/22:3(10Z,13Z,16Z)/0:0	618.522	0.6	[M+H]+	90.2	LMGL02010398	DFOKQUYXEXANNU-VZTVXBHMSA-N
4	601.519	1	21.15	97.34	0	0	0	Glycerolipids	DG(14:0/22:3(10Z,13Z,16Z)/0:0)	C39H70O5	Diacylglycerols	1 day, 12:03:00	14:0/22:3(10Z,13Z,16Z)/0:0	618.522	0.6	[M+H-H2O]+	94.9	LMGL02010398	DFOKQUYXEXANNU-VZTVXBHMSA-N
5	619.529	1	17.74	97.55	0	0	0	Glycerolipids	DG(14:0/22:3(10Z,13Z,16Z)/0:0)	C39H70O5	Diacylglycerols	1 day, 12:03:00	14:0/22:3(10Z,13Z,16Z)/0:0	618.522	0.6	[M+H]+	0	LMGL02010398	DFOKQUYXEXANNU-VZTVXBHMSA-N
4	619.529	1	20.85	97.71	0	0	0	Glycerolipids	DG(14:0/22:3(10Z,13Z,16Z)/0:0)	C39H70O5	Diacylglycerols	1 day, 12:03:00	14:0/22:3(10Z,13Z,16Z)/0:0	618.522	0.5	[M+H]+	84.71	LMGL02010398	DFOKQUYXEXANNU-VZTVXBHMSA-N
10	601.519	1	29.29	97.73	88.25	0	0	Glycerolipids	DG(14:0/22:3(10Z,13Z,16Z)/0:0)	C39H70O5	Diacylglycerols	1 day, 12:03:00	14:0/22:3(10Z,13Z,16Z)/0:0	618.522	0.5	[M+H-H2O]+	96.31	LMGL02010398	DFOKQUYXEXANNU-VZTVXBHMSA-N
6	601.519	1	20.61	98.01	0	0	0	Glycerolipids	DG(14:0/22:3(10Z,13Z,16Z)/0:0)	C39H70O5	Diacylglycerols	1 day, 12:03:00	14:0/22:3(10Z,13Z,16Z)/0:0	618.522	0.5	[M+H-H2O]+	76.76	LMGL02010398	DFOKQUYXEXANNU-VZTVXBHMSA-N
10	617.513	1	19.17	88.1	0	0	0	Glycerolipids	DG(14:0/22:4(7Z,10Z,13Z,16Z)/0:0)	C39H68O5	Diacylglycerols	1 day, 12:04:00	14:0/22:4(7Z,10Z,13Z,16Z)/0:0	616.507	1.3	[M+H]+	86.79	LMGL02010399	RJWUOCNQTGXKIH-QILILDRISA-N
6	617.513	1	16.62	91.42	0	0	0	Glycerolipids	DG(14:0/22:4(7Z,10Z,13Z,16Z)/0:0)	C39H68O5	Diacylglycerols	1 day, 12:04:00	14:0/22:4(7Z,10Z,13Z,16Z)/0:0	616.507	1.1	[M+H]+	0	LMGL02010399	RJWUOCNQTGXKIH-QILILDRISA-N
5	617.513	1	16.96	93.26	0	0	0	Glycerolipids	DG(14:0/22:4(7Z,10Z,13Z,16Z)/0:0)	C39H68O5	Diacylglycerols	1 day, 12:04:00	14:0/22:4(7Z,10Z,13Z,16Z)/0:0	616.507	0.9	[M+H]+	0	LMGL02010399	RJWUOCNQTGXKIH-QILILDRISA-N
4	617.513	1	19.53	93.43	0	0	0	Glycerolipids	DG(14:0/22:4(7Z,10Z,13Z,16Z)/0:0)	C39H68O5	Diacylglycerols	1 day, 12:04:00	14:0/22:4(7Z,10Z,13Z,16Z)/0:0	616.507	0.9	[M+H]+	70	LMGL02010399	RJWUOCNQTGXKIH-QILILDRISA-N
4	619.566	1	20.06	95.92	0	0	0	Glycerolipids	DG(15:0/22:1(11Z)/0:0)	C40H76O5	Diacylglycerols	1 day, 13:01:00	15:0/22:1(11Z)/0:0	636.569	0.7	[M+H-H2O]+	72.07	LMGL02010444	UXIUABNDZLQLKY-PEHMJQSHSA-N
10	619.566	1	20.31	96.5	0	0	0	Glycerolipids	DG(15:0/22:1(11Z)/0:0)	C40H76O5	Diacylglycerols	1 day, 13:01:00	15:0/22:1(11Z)/0:0	636.569	0.7	[M+H-H2O]+	75.98	LMGL02010444	UXIUABNDZLQLKY-PEHMJQSHSA-N
5	617.55	1	20.19	96.02	0	0	0	Glycerolipids	DG(15:0/22:2(13Z,16Z)/0:0)	C40H74O5	Diacylglycerols	1 day, 13:02:00	15:0/22:2(13Z,16Z)/0:0	634.554	0.7	[M+H-H2O]+	75.12	LMGL02010445	VNZQIXITBBOTIX-OCTDRQCNSA-N
10	617.55	1	29.29	96.91	89.58	0	0	Glycerolipids	DG(15:0/22:2(13Z,16Z)/0:0)	C40H74O5	Diacylglycerols	1 day, 13:02:00	15:0/22:2(13Z,16Z)/0:0	634.554	0.6	[M+H-H2O]+	97.06	LMGL02010445	VNZQIXITBBOTIX-OCTDRQCNSA-N
4	617.55	1	29.21	97.29	88.18	0	0	Glycerolipids	DG(15:0/22:2(13Z,16Z)/0:0)	C40H74O5	Diacylglycerols	1 day, 13:02:00	15:0/22:2(13Z,16Z)/0:0	634.554	0.6	[M+H-H2O]+	96.45	LMGL02010445	VNZQIXITBBOTIX-OCTDRQCNSA-N
6	617.55	1	20.78	97.91	0	0	0	Glycerolipids	DG(15:0/22:2(13Z,16Z)/0:0)	C40H74O5	Diacylglycerols	1 day, 13:02:00	15:0/22:2(13Z,16Z)/0:0	634.554	0.5	[M+H-H2O]+	81.78	LMGL02010445	VNZQIXITBBOTIX-OCTDRQCNSA-N
10	615.534	1	20.96	97.93	0	0	0	Glycerolipids	DG(15:0/22:3(10Z,13Z,16Z)/0:0)	C40H72O5	Diacylglycerols	1 day, 13:03:00	15:0/22:3(10Z,13Z,16Z)/0:0	632.538	0.5	[M+H-H2O]+	86.73	LMGL02010446	DBNHEKFQZCKRIR-OXDHEUOYSA-N
4	615.534	1	17.91	98.5	0	0	0	Glycerolipids	DG(15:0/22:3(10Z,13Z,16Z)/0:0)	C40H72O5	Diacylglycerols	1 day, 13:03:00	15:0/22:3(10Z,13Z,16Z)/0:0	632.538	0.4	[M+H-H2O]+	0	LMGL02010446	DBNHEKFQZCKRIR-OXDHEUOYSA-N
6	701.456	1	12.62	69.43	0	0	0	Glycerolipids	DG(18:3(6Z,9Z,12Z)/22:6(4Z,7Z,10Z,13Z,16Z,19Z)/0:0)	C43H66O5	Diacylglycerols	1 day, 16:09:00	18:3(6Z,9Z,12Z)/22:6(4Z,7Z,10Z,13Z,16Z,19Z)/0:0	662.491	2.1	[M+K]+	0	LMGL02010497	XSVAKXYZKYCILC-WARPBGNWSA-N
4	701.456	1	12.76	70.17	0	0	0	Glycerolipids	DG(18:3(6Z,9Z,12Z)/22:6(4Z,7Z,10Z,13Z,16Z,19Z)/0:0)	C43H66O5	Diacylglycerols	1 day, 16:09:00	18:3(6Z,9Z,12Z)/22:6(4Z,7Z,10Z,13Z,16Z,19Z)/0:0	662.491	2.1	[M+K]+	0	LMGL02010497	XSVAKXYZKYCILC-WARPBGNWSA-N
5	701.456	1	12.79	70.34	0	0	0	Glycerolipids	DG(18:3(6Z,9Z,12Z)/22:6(4Z,7Z,10Z,13Z,16Z,19Z)/0:0)	C43H66O5	Diacylglycerols	1 day, 16:09:00	18:3(6Z,9Z,12Z)/22:6(4Z,7Z,10Z,13Z,16Z,19Z)/0:0	662.491	2.1	[M+K]+	0	LMGL02010497	XSVAKXYZKYCILC-WARPBGNWSA-N
10	701.456	1	13.26	72.92	0	0	0	Glycerolipids	DG(18:3(6Z,9Z,12Z)/22:6(4Z,7Z,10Z,13Z,16Z,19Z)/0:0)	C43H66O5	Diacylglycerols	1 day, 16:09:00	18:3(6Z,9Z,12Z)/22:6(4Z,7Z,10Z,13Z,16Z,19Z)/0:0	662.491	2	[M+K]+	0	LMGL02010497	XSVAKXYZKYCILC-WARPBGNWSA-N
10	673.424	1	14.8	68.88	0	0	0	Glycerolipids	DG(18:4(6Z,9Z,12Z,15Z)/20:5(5Z,8Z,11Z,14Z,17Z)/0:0)	C41H62O5	Diacylglycerols	1 day, 14:09:00	18:4(6Z,9Z,12Z,15Z)/20:5(5Z,8Z,11Z,14Z,17Z)/0:0	634.46	2.2	[M+K]+	62.5	LMGL02010513	AMHBGJKUDUMUFD-BOUSCSLNSA-N
6	673.424	1	14.56	70.1	0	0	0	Glycerolipids	DG(18:4(6Z,9Z,12Z,15Z)/20:5(5Z,8Z,11Z,14Z,17Z)/0:0)	C41H62O5	Diacylglycerols	1 day, 14:09:00	18:4(6Z,9Z,12Z,15Z)/20:5(5Z,8Z,11Z,14Z,17Z)/0:0	634.46	2.1	[M+K]+	50	LMGL02010513	AMHBGJKUDUMUFD-BOUSCSLNSA-N
5	673.424	1	12.94	71.15	0	0	0	Glycerolipids	DG(18:4(6Z,9Z,12Z,15Z)/20:5(5Z,8Z,11Z,14Z,17Z)/0:0)	C41H62O5	Diacylglycerols	1 day, 14:09:00	18:4(6Z,9Z,12Z,15Z)/20:5(5Z,8Z,11Z,14Z,17Z)/0:0	634.46	2.1	[M+K]+	0	LMGL02010513	AMHBGJKUDUMUFD-BOUSCSLNSA-N
4	673.424	1	15.56	71.66	0	0	0	Glycerolipids	DG(18:4(6Z,9Z,12Z,15Z)/20:5(5Z,8Z,11Z,14Z,17Z)/0:0)	C41H62O5	Diacylglycerols	1 day, 14:09:00	18:4(6Z,9Z,12Z,15Z)/20:5(5Z,8Z,11Z,14Z,17Z)/0:0	634.46	2	[M+K]+	69.62	LMGL02010513	AMHBGJKUDUMUFD-BOUSCSLNSA-N
5	699.44	1	16.66	76.31	0	0	0	Glycerolipids	DG(18:4(6Z,9Z,12Z,15Z)/22:6(4Z,7Z,10Z,13Z,16Z,19Z)/0:0)	C43H64O5	Diacylglycerols	1 day, 16:10:00	18:4(6Z,9Z,12Z,15Z)/22:6(4Z,7Z,10Z,13Z,16Z,19Z)/0:0	660.475	1.8	[M+K]+	76.47	LMGL02010521	DPABDECPOHTCEX-NMFPTBMGSA-N
10	699.44	1	16.59	77.52	0	0	0	Glycerolipids	DG(18:4(6Z,9Z,12Z,15Z)/22:6(4Z,7Z,10Z,13Z,16Z,19Z)/0:0)	C43H64O5	Diacylglycerols	1 day, 16:10:00	18:4(6Z,9Z,12Z,15Z)/22:6(4Z,7Z,10Z,13Z,16Z,19Z)/0:0	660.475	1.8	[M+K]+	68.72	LMGL02010521	DPABDECPOHTCEX-NMFPTBMGSA-N
4	699.44	1	16.69	77.79	0	0	0	Glycerolipids	DG(18:4(6Z,9Z,12Z,15Z)/22:6(4Z,7Z,10Z,13Z,16Z,19Z)/0:0)	C43H64O5	Diacylglycerols	1 day, 16:10:00	18:4(6Z,9Z,12Z,15Z)/22:6(4Z,7Z,10Z,13Z,16Z,19Z)/0:0	660.475	1.8	[M+K]+	70.07	LMGL02010521	DPABDECPOHTCEX-NMFPTBMGSA-N
6	699.44	1	16.96	77.92	0	0	0	Glycerolipids	DG(18:4(6Z,9Z,12Z,15Z)/22:6(4Z,7Z,10Z,13Z,16Z,19Z)/0:0)	C43H64O5	Diacylglycerols	1 day, 16:10:00	18:4(6Z,9Z,12Z,15Z)/22:6(4Z,7Z,10Z,13Z,16Z,19Z)/0:0	660.475	1.8	[M+K]+	76.79	LMGL02010521	DPABDECPOHTCEX-NMFPTBMGSA-N
10	561.524	1	20.64	98.25	0	0	0	Glycerolipids	1-(12-methyl-tridecanyl)-2-(8-[1]-ladderane-octanyl)-sn-glycerol	C37H68O3	1-acyl,2-alkylglycerols			560.517	0.5	[M+H]+	76.3	LMGL02070034	UVOQOPPNRHIXDQ-XVYWXPMMSA-N
4	561.524	1	18.08	99.43	0	0	0	Glycerolipids	1-(12-methyl-tridecanyl)-2-(8-[1]-ladderane-octanyl)-sn-glycerol	C37H68O3	1-acyl,2-alkylglycerols			560.517	0.3	[M+H]+	0	LMGL02070034	UVOQOPPNRHIXDQ-XVYWXPMMSA-N
4	984.893	1	10.3	56.63	0	0	0	Glycerolipids	TG(16:0/22:0/22:4(7Z,10Z,13Z,16Z))	C63H114O6	Triacylglycerols	2 days, 12:04:00	16:0/22:0/22:4(7Z,10Z,13Z,16Z)	966.861	2.7	[M+NH4]+	0	LMGL03011595	RFESPFKKWBRMFJ-UCVJYUFVSA-N
4	998.909	1	10.72	58.98	0	0	0	Glycerolipids	TG(17:0/22:0/22:4(7Z,10Z,13Z,16Z))	C64H116O6	Triacylglycerols	2 days, 13:04:00	17:0/22:0/22:4(7Z,10Z,13Z,16Z)	980.877	2.6	[M+NH4]+	0	LMGL03011742	VXTSRUPFGUVBKR-GUBGQLFOSA-N
10	998.909	1	13.7	60.33	0	0	0	Glycerolipids	TG(17:0/22:0/22:4(7Z,10Z,13Z,16Z))	C64H116O6	Triacylglycerols	2 days, 13:04:00	17:0/22:0/22:4(7Z,10Z,13Z,16Z)	980.877	2.5	[M+NH4]+	75	LMGL03011742	VXTSRUPFGUVBKR-GUBGQLFOSA-N
6	998.909	1	12.65	69.58	0	0	0	Glycerolipids	TG(17:0/22:0/22:4(7Z,10Z,13Z,16Z))	C64H116O6	Triacylglycerols	2 days, 13:04:00	17:0/22:0/22:4(7Z,10Z,13Z,16Z)	980.877	2.1	[M+NH4]+	0	LMGL03011742	VXTSRUPFGUVBKR-GUBGQLFOSA-N
4	1026.94	1	12.97	71.31	0	0	0	Glycerolipids	TG(19:0/22:0/22:4(7Z,10Z,13Z,16Z))	C66H120O6	Triacylglycerols	2 days, 15:04:00	19:0/22:0/22:4(7Z,10Z,13Z,16Z)	1008.91	2.1	[M+NH4]+	0	LMGL03012179	QXMHITFDMMPQSO-VAMMZHPHSA-N
5	843.592	1	11.75	64.63	0	0	0	Glycerolipids	TG(13:0/18:4(6Z,9Z,12Z,15Z)/18:4(6Z,9Z,12Z,15Z))	C52H84O6	Triacylglycerols	2 days, 1:08:00	13:0/18:4(6Z,9Z,12Z,15Z)/18:4(6Z,9Z,12Z,15Z)	804.627	2.3	[M+K]+	0	LMGL03012736	LAQHCDSVEQJLOJ-ZNQGNZPTSA-N
4	843.592	1	12.79	70.33	0	0	0	Glycerolipids	TG(13:0/18:4(6Z,9Z,12Z,15Z)/18:4(6Z,9Z,12Z,15Z))	C52H84O6	Triacylglycerols	2 days, 1:08:00	13:0/18:4(6Z,9Z,12Z,15Z)/18:4(6Z,9Z,12Z,15Z)	804.627	2.1	[M+K]+	0	LMGL03012736	LAQHCDSVEQJLOJ-ZNQGNZPTSA-N
4	821.61	1	5.81	16.91	0	0	0	Glycerolipids	TG(12:0/13:0/22:5(7Z,10Z,13Z,16Z,19Z))	C50H86O6	Triacylglycerols	1 day, 23:05:00	12:0/13:0/22:5(7Z,10Z,13Z,16Z,19Z)	782.642	4.7	[M+K]+	75.2	LMGL03013206	CXLWEDBQJPQFMF-NNOSTPNLSA-N
10	821.609	1	6.04	17.52	0	0	0	Glycerolipids	TG(12:0/13:0/22:5(7Z,10Z,13Z,16Z,19Z))	C50H86O6	Triacylglycerols	1 day, 23:05:00	12:0/13:0/22:5(7Z,10Z,13Z,16Z,19Z)	782.642	4.7	[M+K]+	78.63	LMGL03013206	CXLWEDBQJPQFMF-NNOSTPNLSA-N
5	821.609	1	3.55	19.52	0	0	0	Glycerolipids	TG(12:0/13:0/22:5(7Z,10Z,13Z,16Z,19Z))	C50H86O6	Triacylglycerols	1 day, 23:05:00	12:0/13:0/22:5(7Z,10Z,13Z,16Z,19Z)	782.642	4.5	[M+K]+	0	LMGL03013206	CXLWEDBQJPQFMF-NNOSTPNLSA-N
4	797.669	1	2.93	16.12	0	0	0	Glycerolipids	TG(12:0/14:0/22:5(7Z,10Z,13Z,16Z,19Z))	C51H88O6	Triacylglycerols	2 days, 0:05:00	12:0/14:0/22:5(7Z,10Z,13Z,16Z,19Z)	796.658	4.8	[M+H]+	0	LMGL03013236	RFNXGFCLSZGXID-IUSYQCGTSA-N
10	833.609	1	3.64	20	0	0	0	Glycerolipids	TG(12:0/14:0/22:6(4Z,7Z,10Z,13Z,16Z,19Z))	C51H86O6	Triacylglycerols	2 days, 0:06:00	12:0/14:0/22:6(4Z,7Z,10Z,13Z,16Z,19Z)	794.642	4.5	[M+K]+	0	LMGL03013237	HMIVMEVVKVLVEZ-LGEHTPSNSA-N
4	830.719	1	2.74	15.09	0	0	0	Glycerolipids	TG(12:0/15:0/22:4(7Z,10Z,13Z,16Z))	C52H92O6	Triacylglycerols	2 days, 1:04:00	12:0/15:0/22:4(7Z,10Z,13Z,16Z)	812.689	4.9	[M+NH4]+	0	LMGL03013292	BATVZLGGZVWAMW-FUVYSXLCSA-N
4	795.69	1	4.7	15.88	0	0	0	Glycerolipids	TG(12:0/15:0/22:4(7Z,10Z,13Z,16Z))	C52H92O6	Triacylglycerols	2 days, 1:04:00	12:0/15:0/22:4(7Z,10Z,13Z,16Z)	812.689	4.8	[M+H-H2O]+	50	LMGL03013292	BATVZLGGZVWAMW-FUVYSXLCSA-N
10	811.685	1	3.35	18.45	0	0	0	Glycerolipids	TG(12:0/15:0/22:5(7Z,10Z,13Z,16Z,19Z))	C52H90O6	Triacylglycerols	2 days, 1:05:00	12:0/15:0/22:5(7Z,10Z,13Z,16Z,19Z)	810.674	4.6	[M+H]+	0	LMGL03013293	ZASMAPSODOBKSE-RUKXRAMYSA-N
4	811.685	1	6.37	18.81	0	0	0	Glycerolipids	TG(12:0/15:0/22:5(7Z,10Z,13Z,16Z,19Z))	C52H90O6	Triacylglycerols	2 days, 1:05:00	12:0/15:0/22:5(7Z,10Z,13Z,16Z,19Z)	810.674	4.6	[M+H]+	81.22	LMGL03013293	ZASMAPSODOBKSE-RUKXRAMYSA-N
6	811.685	1	6.03	19.29	0	0	0	Glycerolipids	TG(12:0/15:0/22:5(7Z,10Z,13Z,16Z,19Z))	C52H90O6	Triacylglycerols	2 days, 1:05:00	12:0/15:0/22:5(7Z,10Z,13Z,16Z,19Z)	810.674	4.5	[M+H]+	69.39	LMGL03013293	ZASMAPSODOBKSE-RUKXRAMYSA-N
4	853.725	1	18.13	99.72	0	0	0	Glycerolipids	TG(12:0/16:0/22:2(13Z,16Z))	C53H98O6	Triacylglycerols	2 days, 2:02:00	12:0/16:0/22:2(13Z,16Z)	830.736	0.2	[M+Na]+	0	LMGL03013342	KHZIZTVACHAKPB-HIEAXLITSA-N
10	853.725	1	21.12	99.8	0	0	0	Glycerolipids	TG(12:0/16:0/22:2(13Z,16Z))	C53H98O6	Triacylglycerols	2 days, 2:02:00	12:0/16:0/22:2(13Z,16Z)	830.736	0.2	[M+Na]+	81.93	LMGL03013342	KHZIZTVACHAKPB-HIEAXLITSA-N
6	853.726	1	18.18	100	0	0	0	Glycerolipids	TG(12:0/16:0/22:2(13Z,16Z))	C53H98O6	Triacylglycerols	2 days, 2:02:00	12:0/16:0/22:2(13Z,16Z)	830.736	0	[M+Na]+	0	LMGL03013342	KHZIZTVACHAKPB-HIEAXLITSA-N
4	809.706	1	2.96	16.27	0	0	0	Glycerolipids	TG(12:0/16:0/22:4(7Z,10Z,13Z,16Z))	C53H94O6	Triacylglycerols	2 days, 2:04:00	12:0/16:0/22:4(7Z,10Z,13Z,16Z)	826.705	4.8	[M+H-H2O]+	0	LMGL03013344	MXNVSGZRQAPTRK-PTHBIUEKSA-N
4	844.735	1	3.12	17.16	0	0	0	Glycerolipids	TG(12:0/16:0/22:4(7Z,10Z,13Z,16Z))	C53H94O6	Triacylglycerols	2 days, 2:04:00	12:0/16:0/22:4(7Z,10Z,13Z,16Z)	826.705	4.7	[M+NH4]+	0	LMGL03013344	MXNVSGZRQAPTRK-PTHBIUEKSA-N
4	825.7	1	3.73	20.51	0	0	0	Glycerolipids	TG(12:0/16:0/22:5(7Z,10Z,13Z,16Z,19Z))	C53H92O6	Triacylglycerols	2 days, 2:05:00	12:0/16:0/22:5(7Z,10Z,13Z,16Z,19Z)	824.689	4.4	[M+H]+	0	LMGL03013345	TWXYTDZWYHPYFL-FLOKXXERSA-N
4	823.721	1	3.74	20.56	0	0	0	Glycerolipids	TG(12:0/17:0/22:4(7Z,10Z,13Z,16Z))	C54H96O6	Triacylglycerols	2 days, 3:04:00	12:0/17:0/22:4(7Z,10Z,13Z,16Z)	840.721	4.4	[M+H-H2O]+	0	LMGL03013393	FXUNFLVNPAPRED-NQMIOBIPSA-N
4	839.716	1	6.29	20.77	0	0	0	Glycerolipids	TG(12:0/17:0/22:5(7Z,10Z,13Z,16Z,19Z))	C54H94O6	Triacylglycerols	2 days, 3:05:00	12:0/17:0/22:5(7Z,10Z,13Z,16Z,19Z)	838.705	4.4	[M+H]+	69.12	LMGL03013394	CREXGVDCPQBJHO-PKJNFJNPSA-N
4	881.757	1	18.17	99.94	0	0	0	Glycerolipids	TG(12:0/18:0/22:2(13Z,16Z))	C55H102O6	Triacylglycerols	2 days, 4:02:00	12:0/18:0/22:2(13Z,16Z)	858.768	0.1	[M+Na]+	0	LMGL03013457	VNCJCYUPOPZHDO-DFVOHZRTSA-N
10	881.757	1	19.99	99.95	0	0	0	Glycerolipids	TG(12:0/18:0/22:2(13Z,16Z))	C55H102O6	Triacylglycerols	2 days, 4:02:00	12:0/18:0/22:2(13Z,16Z)	858.768	0.1	[M+Na]+	50	LMGL03013457	VNCJCYUPOPZHDO-DFVOHZRTSA-N
6	881.757	1	21.08	99.97	0	0	0	Glycerolipids	TG(12:0/18:0/22:2(13Z,16Z))	C55H102O6	Triacylglycerols	2 days, 4:02:00	12:0/18:0/22:2(13Z,16Z)	858.768	0.1	[M+Na]+	80	LMGL03013457	VNCJCYUPOPZHDO-DFVOHZRTSA-N
10	879.741	1	28.87	98.74	87.64	0	0	Glycerolipids	TG(12:0/18:0/22:3(10Z,13Z,16Z))	C55H100O6	Triacylglycerols	2 days, 4:03:00	12:0/18:0/22:3(10Z,13Z,16Z)	856.752	0.4	[M+Na]+	81.25	LMGL03013458	AXWRHGSFEHCATC-XRSXSXFRSA-N
6	879.741	1	20.29	99.09	0	0	0	Glycerolipids	TG(12:0/18:0/22:3(10Z,13Z,16Z))	C55H100O6	Triacylglycerols	2 days, 4:03:00	12:0/18:0/22:3(10Z,13Z,16Z)	856.752	0.3	[M+Na]+	62.5	LMGL03013458	AXWRHGSFEHCATC-XRSXSXFRSA-N
4	879.741	1	18.08	99.44	0	0	0	Glycerolipids	TG(12:0/18:0/22:3(10Z,13Z,16Z))	C55H100O6	Triacylglycerols	2 days, 4:03:00	12:0/18:0/22:3(10Z,13Z,16Z)	856.752	0.3	[M+Na]+	0	LMGL03013458	AXWRHGSFEHCATC-XRSXSXFRSA-N
4	853.732	1	2.89	15.89	0	0	0	Glycerolipids	TG(12:0/18:0/22:5(7Z,10Z,13Z,16Z,19Z))	C55H96O6	Triacylglycerols	2 days, 4:05:00	12:0/18:0/22:5(7Z,10Z,13Z,16Z,19Z)	852.721	4.8	[M+H]+	0	LMGL03013460	ZZEBATNCADRNOB-BNRFIZLMSA-N
4	893.757	1	18.02	99.14	0	0	0	Glycerolipids	TG(12:0/19:0/22:3(10Z,13Z,16Z))	C56H102O6	Triacylglycerols	2 days, 5:03:00	12:0/19:0/22:3(10Z,13Z,16Z)	870.768	0.3	[M+Na]+	0	LMGL03013563	PRFXYKCUKIZTAY-INJSMKKRSA-N
10	893.757	1	21.28	99.66	0	0	0	Glycerolipids	TG(12:0/19:0/22:3(10Z,13Z,16Z))	C56H102O6	Triacylglycerols	2 days, 5:03:00	12:0/19:0/22:3(10Z,13Z,16Z)	870.768	0.2	[M+Na]+	86.89	LMGL03013563	PRFXYKCUKIZTAY-INJSMKKRSA-N
4	851.752	1	4.21	23.15	0	0	0	Glycerolipids	TG(12:0/19:0/22:4(7Z,10Z,13Z,16Z))	C56H100O6	Triacylglycerols	2 days, 5:04:00	12:0/19:0/22:4(7Z,10Z,13Z,16Z)	868.752	4.3	[M+H-H2O]+	0	LMGL03013564	HSPFBEZCZCSGHP-OHYWWWSCSA-N
5	907.772	1	17.61	96.85	0	0	0	Glycerolipids	TG(12:0/20:0/22:3(10Z,13Z,16Z))	C57H104O6	Triacylglycerols	2 days, 6:03:00	12:0/20:0/22:3(10Z,13Z,16Z)	884.783	0.6	[M+Na]+	0	LMGL03013590	PCZMMNXIQYDCJR-KFAUQRQTSA-N
4	907.772	1	20.12	98.18	0	0	0	Glycerolipids	TG(12:0/20:0/22:3(10Z,13Z,16Z))	C57H104O6	Triacylglycerols	2 days, 6:03:00	12:0/20:0/22:3(10Z,13Z,16Z)	884.783	0.5	[M+Na]+	62.5	LMGL03013590	PCZMMNXIQYDCJR-KFAUQRQTSA-N
6	907.772	1	19.68	99.29	0	0	0	Glycerolipids	TG(12:0/20:0/22:3(10Z,13Z,16Z))	C57H104O6	Triacylglycerols	2 days, 6:03:00	12:0/20:0/22:3(10Z,13Z,16Z)	884.783	0.3	[M+Na]+	44.66	LMGL03013590	PCZMMNXIQYDCJR-KFAUQRQTSA-N
10	907.772	1	20.87	99.66	0	0	0	Glycerolipids	TG(12:0/20:0/22:3(10Z,13Z,16Z))	C57H104O6	Triacylglycerols	2 days, 6:03:00	12:0/20:0/22:3(10Z,13Z,16Z)	884.783	0.2	[M+Na]+	75.61	LMGL03013590	PCZMMNXIQYDCJR-KFAUQRQTSA-N
4	942.846	1	9.6	52.82	0	0	0	Glycerolipids	TG(13:0/22:0/22:4(7Z,10Z,13Z,16Z))	C60H108O6	Triacylglycerols	2 days, 9:04:00	13:0/22:0/22:4(7Z,10Z,13Z,16Z)	924.815	2.8	[M+NH4]+	0	LMGL03014119	SEIIXOKCJRVBLB-LQNLRBGPSA-N
5	942.846	1	9.97	54.82	0	0	0	Glycerolipids	TG(13:0/22:0/22:4(7Z,10Z,13Z,16Z))	C60H108O6	Triacylglycerols	2 days, 9:04:00	13:0/22:0/22:4(7Z,10Z,13Z,16Z)	924.815	2.7	[M+NH4]+	0	LMGL03014119	SEIIXOKCJRVBLB-LQNLRBGPSA-N
6	942.846	1	10.32	56.78	0	0	0	Glycerolipids	TG(13:0/22:0/22:4(7Z,10Z,13Z,16Z))	C60H108O6	Triacylglycerols	2 days, 9:04:00	13:0/22:0/22:4(7Z,10Z,13Z,16Z)	924.815	2.7	[M+NH4]+	0	LMGL03014119	SEIIXOKCJRVBLB-LQNLRBGPSA-N
10	942.846	1	11.16	61.36	0	0	0	Glycerolipids	TG(13:0/22:0/22:4(7Z,10Z,13Z,16Z))	C60H108O6	Triacylglycerols	2 days, 9:04:00	13:0/22:0/22:4(7Z,10Z,13Z,16Z)	924.815	2.5	[M+NH4]+	0	LMGL03014119	SEIIXOKCJRVBLB-LQNLRBGPSA-N
5	970.877	1	9.77	53.71	0	0	0	Glycerolipids	TG(15:0/22:0/22:4(7Z,10Z,13Z,16Z))	C62H112O6	Triacylglycerols	2 days, 11:04:00	15:0/22:0/22:4(7Z,10Z,13Z,16Z)	952.846	2.8	[M+NH4]+	0	LMGL03015338	NREQOBXZRZZFOK-VQIGVWRVSA-N
6	970.877	1	10.42	57.29	0	0	0	Glycerolipids	TG(15:0/22:0/22:4(7Z,10Z,13Z,16Z))	C62H112O6	Triacylglycerols	2 days, 11:04:00	15:0/22:0/22:4(7Z,10Z,13Z,16Z)	952.846	2.6	[M+NH4]+	0	LMGL03015338	NREQOBXZRZZFOK-VQIGVWRVSA-N
4	970.877	1	10.45	57.48	0	0	0	Glycerolipids	TG(15:0/22:0/22:4(7Z,10Z,13Z,16Z))	C62H112O6	Triacylglycerols	2 days, 11:04:00	15:0/22:0/22:4(7Z,10Z,13Z,16Z)	952.846	2.6	[M+NH4]+	0	LMGL03015338	NREQOBXZRZZFOK-VQIGVWRVSA-N
10	970.877	1	13.06	61.08	0	0	0	Glycerolipids	TG(15:0/22:0/22:4(7Z,10Z,13Z,16Z))	C62H112O6	Triacylglycerols	2 days, 11:04:00	15:0/22:0/22:4(7Z,10Z,13Z,16Z)	952.846	2.5	[M+NH4]+	53.85	LMGL03015338	NREQOBXZRZZFOK-VQIGVWRVSA-N
5	773.52	1	18.16	99.9	0	0	0	Glycerolipids	MGDG(18:3(9Z,12Z,15Z)/18:4(6Z,9Z,12Z,15Z))	C45H72O10	Glycosyldiacylglycerols	1 day, 12:07:00	18:3(9Z,12Z,15Z)/18:4(6Z,9Z,12Z,15Z)	772.513	0.1	[M+H]+	0	LMGL05010014	LZFLJEULTRPJGF-SSFHKQLXSA-N
5	805.578	1	13	59.18	0	0	0	Glycerolipids	MGDG(18:0/18:2(9Z,12Z))	C45H82O10	Glycosyldiacylglycerols	1 day, 12:02:00	18:0/18:2(9Z,12Z)	782.591	2.6	[M+Na]+	61.51	LMGL05010022	UINNZTXASUBFNN-CKXOWYEFSA-N
6	805.578	1	14.35	62.22	0	0	0	Glycerolipids	MGDG(18:0/18:2(9Z,12Z))	C45H82O10	Glycosyldiacylglycerols	1 day, 12:02:00	18:0/18:2(9Z,12Z)	782.591	2.4	[M+Na]+	83.48	LMGL05010022	UINNZTXASUBFNN-CKXOWYEFSA-N
4	805.578	1	14.62	62.29	0	0	0	Glycerolipids	MGDG(18:0/18:2(9Z,12Z))	C45H82O10	Glycosyldiacylglycerols	1 day, 12:02:00	18:0/18:2(9Z,12Z)	782.591	2.4	[M+Na]+	90.52	LMGL05010022	UINNZTXASUBFNN-CKXOWYEFSA-N
10	794.58	1	9.4	51.7	0	0	0	Glycerolipids	MGDG(18:2(9Z,12Z)/18:3(9Z,12Z,15Z))	C45H76O10	Glycosyldiacylglycerols	1 day, 12:05:00	18:2(9Z,12Z)/18:3(9Z,12Z,15Z)	776.544	2.9	[M+NH4]+	0	LMGL05010024	DRLQFBRXASRGDP-WWEGJJHISA-N
10	779.563	1	15.51	68.36	0	0	0	Glycerolipids	MGDG(16:0/18:1(9Z))	C43H80O10	Glycosyldiacylglycerols	1 day, 10:01:00	16:0/18:1(9Z)	756.575	2.2	[M+Na]+	84.87	LMGL05010025	GJPFUHJUTMNEJR-OTVPKONDSA-N
4	779.563	1	15.36	69.76	0	0	0	Glycerolipids	MGDG(16:0/18:1(9Z))	C43H80O10	Glycosyldiacylglycerols	1 day, 10:01:00	16:0/18:1(9Z)	756.575	2.1	[M+Na]+	73.53	LMGL05010025	GJPFUHJUTMNEJR-OTVPKONDSA-N
10	739.572	1	20.19	99.06	0	0	0	Glycerolipids	MGDG(16:0/18:1(9Z))	C43H80O10	Glycosyldiacylglycerols	1 day, 10:01:00	16:0/18:1(9Z)	756.575	0.3	[M+H-H2O]+	60	LMGL05010025	GJPFUHJUTMNEJR-OTVPKONDSA-N
5	739.572	1	20.73	99.27	0	0	0	Glycerolipids	MGDG(16:0/18:1(9Z))	C43H80O10	Glycosyldiacylglycerols	1 day, 10:01:00	16:0/18:1(9Z)	756.575	0.3	[M+H-H2O]+	73.83	LMGL05010025	GJPFUHJUTMNEJR-OTVPKONDSA-N
4	772.596	1	8.2	45.11	0	0	0	Glycerolipids	MGDG(16:0/18:2(9Z,12Z))	C43H78O10	Glycosyldiacylglycerols	1 day, 10:02:00	16:0/18:2(9Z,12Z)	754.559	3.2	[M+NH4]+	0	LMGL05010026	MZJVEEJEYSKNPH-OSTDEYQUSA-N
6	777.547	1	11.6	63.8	0	0	0	Glycerolipids	MGDG(16:0/18:2(9Z,12Z))	C43H78O10	Glycosyldiacylglycerols	1 day, 10:02:00	16:0/18:2(9Z,12Z)	754.559	2.4	[M+Na]+	0	LMGL05010026	MZJVEEJEYSKNPH-OSTDEYQUSA-N
5	777.547	1	11.86	65.21	0	0	0	Glycerolipids	MGDG(16:0/18:2(9Z,12Z))	C43H78O10	Glycosyldiacylglycerols	1 day, 10:02:00	16:0/18:2(9Z,12Z)	754.559	2.3	[M+Na]+	0	LMGL05010026	MZJVEEJEYSKNPH-OSTDEYQUSA-N
10	777.547	1	15.28	66	0	0	0	Glycerolipids	MGDG(16:0/18:2(9Z,12Z))	C43H78O10	Glycosyldiacylglycerols	1 day, 10:02:00	16:0/18:2(9Z,12Z)	754.559	2.3	[M+Na]+	90.09	LMGL05010026	MZJVEEJEYSKNPH-OSTDEYQUSA-N
4	777.547	1	15.4	68.53	0	0	0	Glycerolipids	MGDG(16:0/18:2(9Z,12Z))	C43H78O10	Glycosyldiacylglycerols	1 day, 10:02:00	16:0/18:2(9Z,12Z)	754.559	2.2	[M+Na]+	80.74	LMGL05010026	MZJVEEJEYSKNPH-OSTDEYQUSA-N
5	755.567	1	18.01	99.08	0	0	0	Glycerolipids	MGDG(16:0/18:2(9Z,12Z))	C43H78O10	Glycosyldiacylglycerols	1 day, 10:02:00	16:0/18:2(9Z,12Z)	754.559	0.3	[M+H]+	0	LMGL05010026	MZJVEEJEYSKNPH-OSTDEYQUSA-N
6	856.567	1	17.4	80.46	0	0	0	Glycerolipids	PE-GlcNAc-DG(14:0/14:0)	C41H79N2O13P	Glycosyldiacylglycerols	1 day, 4:00:00	14:0/14:0	838.532	1.6	[M+NH4]+	76.21	LMGL05010030	KJYXBSCLCBYNCA-LPWLOGJNSA-N
4	856.567	1	17.89	81.91	0	0	0	Glycerolipids	PE-GlcNAc-DG(14:0/14:0)	C41H79N2O13P	Glycosyldiacylglycerols	1 day, 4:00:00	14:0/14:0	838.532	1.6	[M+NH4]+	82.47	LMGL05010030	KJYXBSCLCBYNCA-LPWLOGJNSA-N
10	856.567	1	18.06	82.38	0	0	0	Glycerolipids	PE-GlcNAc-DG(14:0/14:0)	C41H79N2O13P	Glycosyldiacylglycerols	1 day, 4:00:00	14:0/14:0	838.532	1.6	[M+NH4]+	84.66	LMGL05010030	KJYXBSCLCBYNCA-LPWLOGJNSA-N
5	856.567	1	17.76	82.59	0	0	0	Glycerolipids	PE-GlcNAc-DG(14:0/14:0)	C41H79N2O13P	Glycosyldiacylglycerols	1 day, 4:00:00	14:0/14:0	838.532	1.5	[M+NH4]+	75.51	LMGL05010030	KJYXBSCLCBYNCA-LPWLOGJNSA-N
5	839.539	1	18.14	99.76	0	0	0	Glycerolipids	PE-GlcNAc-DG(14:0/14:0)	C41H79N2O13P	Glycosyldiacylglycerols	1 day, 4:00:00	14:0/14:0	838.532	0.2	[M+H]+	0	LMGL05010030	KJYXBSCLCBYNCA-LPWLOGJNSA-N
6	809.574	1	17.06	79.69	0	0	0	Glycerolipids	alpha-GlcADAG(18:0(10Me)/16:0)	C44H82O11	Glycosyldiacylglycerols	1 day, 10:00:00	18:0(10Me)/16:0	786.586	1.7	[M+Na]+	70.78	LMGL05010031	NLPJYNZQKGQLQQ-WKRXNOEGSA-N
5	809.574	1	16.93	80.36	0	0	0	Glycerolipids	alpha-GlcADAG(18:0(10Me)/16:0)	C44H82O11	Glycosyldiacylglycerols	1 day, 10:00:00	18:0(10Me)/16:0	786.586	1.7	[M+Na]+	63.64	LMGL05010031	NLPJYNZQKGQLQQ-WKRXNOEGSA-N
4	809.574	1	17.89	82.75	0	0	0	Glycerolipids	alpha-GlcADAG(18:0(10Me)/16:0)	C44H82O11	Glycosyldiacylglycerols	1 day, 10:00:00	18:0(10Me)/16:0	786.586	1.5	[M+Na]+	78.12	LMGL05010031	NLPJYNZQKGQLQQ-WKRXNOEGSA-N
4	769.583	1	17.65	97.08	0	0	0	Glycerolipids	alpha-GlcADAG(18:0(10Me)/16:0)	C44H82O11	Glycosyldiacylglycerols	1 day, 10:00:00	18:0(10Me)/16:0	786.586	0.6	[M+H-H2O]+	0	LMGL05010031	NLPJYNZQKGQLQQ-WKRXNOEGSA-N
5	769.583	1	18.09	99.51	0	0	0	Glycerolipids	alpha-GlcADAG(18:0(10Me)/16:0)	C44H82O11	Glycosyldiacylglycerols	1 day, 10:00:00	18:0(10Me)/16:0	786.586	0.2	[M+H-H2O]+	0	LMGL05010031	NLPJYNZQKGQLQQ-WKRXNOEGSA-N
4	771.561	1	17.88	98.34	0	0	0	Glycerolipids	alpha-GlcADAG(18:1/16:0)	C43H78O11	Glycosyldiacylglycerols	1 day, 10:01:00	18:1/16:0	770.554	0.5	[M+H]+	0	LMGL05010032	QMWQXGKTSXKXGC-YSLXHENDSA-N
10	727.536	1	21.13	98.88	0	0	0	Glycerolipids	MGDG(14:0/18:2(9Z,12Z))	C41H74O10	Glycosyldiacylglycerols	1 day, 8:02:00	14:0/18:2(9Z,12Z)	726.528	0.4	[M+H]+	86.77	LMGL05010051	SRGBQJKFUFPGBD-GQYKADHISA-N
5	727.536	1	21.25	99	0	0	0	Glycerolipids	MGDG(14:0/18:2(9Z,12Z))	C41H74O10	Glycosyldiacylglycerols	1 day, 8:02:00	14:0/18:2(9Z,12Z)	726.528	0.4	[M+H]+	89.49	LMGL05010051	SRGBQJKFUFPGBD-GQYKADHISA-N
4	727.536	1	21.44	99.07	0	0	0	Glycerolipids	MGDG(14:0/18:2(9Z,12Z))	C41H74O10	Glycosyldiacylglycerols	1 day, 8:02:00	14:0/18:2(9Z,12Z)	726.528	0.3	[M+H]+	94.37	LMGL05010051	SRGBQJKFUFPGBD-GQYKADHISA-N
6	727.536	1	21.27	99.31	0	0	0	Glycerolipids	MGDG(14:0/18:2(9Z,12Z))	C41H74O10	Glycosyldiacylglycerols	1 day, 8:02:00	14:0/18:2(9Z,12Z)	726.528	0.3	[M+H]+	88.37	LMGL05010051	SRGBQJKFUFPGBD-GQYKADHISA-N
10	711.541	1	21.42	98.71	0	0	0	Glycerolipids	MGDG(14:0/18:1(9Z))	C41H76O10	Glycosyldiacylglycerols	1 day, 8:01:00	14:0/18:1(9Z)	728.544	0.4	[M+H-H2O]+	95.62	LMGL05010055	WLPBTXSMGKRNSH-YHQHXGDBSA-N
5	711.541	1	21.53	99.01	0	0	0	Glycerolipids	MGDG(14:0/18:1(9Z))	C41H76O10	Glycosyldiacylglycerols	1 day, 8:01:00	14:0/18:1(9Z)	728.544	0.4	[M+H-H2O]+	97.07	LMGL05010055	WLPBTXSMGKRNSH-YHQHXGDBSA-N
10	775.531	1	11.42	62.8	0	0	0	Glycerolipids	MGDG(16:0/18:3(9Z,12Z,15Z))	C43H76O10	Glycosyldiacylglycerols	1 day, 10:03:00	16:0/18:3(9Z,12Z,15Z)	752.544	2.4	[M+Na]+	0	LMGL05010056	NAUNPPRXNUXMCK-FAFOYRQUSA-N
4	761.449	1	13.53	74.41	0	0	0	Glycerolipids	SQDG(14:0/14:0)	C37H70O12S	Glycosyldiacylglycerols	1 day, 4:00:00	14:0/14:0	738.459	1.9	[M+Na]+	0	LMGL05010066	QYYCNBNXSCGWDD-MNTQEWSBSA-N
4	997.625	1	8.89	48.91	0	0	0	Glycerolipids	1-oleoyl-2-Dihydrosterculoyl-3-O-alpha-d-galactopyranosyl-(1->2)-alpha-d-glucosyl-sn-glycerol	C52H94O15	Glycosyldiacylglycerols			958.659	3	[M+K]+	0	LMGL05010070	MHLLXJRWJJFHKF-DCCWOIOJSA-N
5	997.625	1	11.53	63.41	0	0	0	Glycerolipids	1-oleoyl-2-Dihydrosterculoyl-3-O-alpha-d-galactopyranosyl-(1->2)-alpha-d-glucosyl-sn-glycerol	C52H94O15	Glycosyldiacylglycerols			958.659	2.4	[M+K]+	0	LMGL05010070	MHLLXJRWJJFHKF-DCCWOIOJSA-N
5	925.529	1	18.06	99.33	0	0	0	Glycerolipids	DGDG(18:3(9Z,12Z,15Z)/14:0)	C47H82O15	Glycosyldiacylglycerols	1 day, 8:03:00	18:3(9Z,12Z,15Z)/14:0	886.565	0.3	[M+K]+	0	LMGL05010079	BFANANPGNZIJMK-YQZUWNISSA-N
4	925.529	1	20.6	99.98	0	0	0	Glycerolipids	DGDG(18:3(9Z,12Z,15Z)/14:0)	C47H82O15	Glycosyldiacylglycerols	1 day, 8:03:00	18:3(9Z,12Z,15Z)/14:0	886.565	0.1	[M+K]+	66.67	LMGL05010079	BFANANPGNZIJMK-YQZUWNISSA-N
4	979.576	1	21.33	99.18	0	0	0	Glycerolipids	DGDG(18:2(9Z,12Z)/18:2(9Z,12Z))	C51H88O15	Glycosyldiacylglycerols	1 day, 12:04:00	18:2(9Z,12Z)/18:2(9Z,12Z)	940.612	0.3	[M+K]+	90.62	LMGL05010085	MUUBILNSVLPLLL-YEKRNMFKSA-N
6	979.576	1	21.06	99.25	0	0	0	Glycerolipids	DGDG(18:2(9Z,12Z)/18:2(9Z,12Z))	C51H88O15	Glycosyldiacylglycerols	1 day, 12:04:00	18:2(9Z,12Z)/18:2(9Z,12Z)	940.612	0.3	[M+K]+	82.84	LMGL05010085	MUUBILNSVLPLLL-YEKRNMFKSA-N
5	979.576	1	21.32	99.33	0	0	0	Glycerolipids	DGDG(18:2(9Z,12Z)/18:2(9Z,12Z))	C51H88O15	Glycosyldiacylglycerols	1 day, 12:04:00	18:2(9Z,12Z)/18:2(9Z,12Z)	940.612	0.3	[M+K]+	89.54	LMGL05010085	MUUBILNSVLPLLL-YEKRNMFKSA-N
10	979.576	1	20.84	99.35	0	0	0	Glycerolipids	DGDG(18:2(9Z,12Z)/18:2(9Z,12Z))	C51H88O15	Glycosyldiacylglycerols	1 day, 12:04:00	18:2(9Z,12Z)/18:2(9Z,12Z)	940.612	0.3	[M+K]+	76.32	LMGL05010085	MUUBILNSVLPLLL-YEKRNMFKSA-N
4	853.591	1	17.7	97.35	0	0	0	Glycerolipids	PE-GlcDG(P-16:0/16:1(9Z))	C43H82NO12P	Glycosylalkylacylglycerols	1 day, 8:01:00	P-16:0/16:1(9Z)	835.558	0.6	[M+NH4]+	0	LMGL05020001	GYXNBOQOPXBIOR-BGMSRXRNSA-N
5	836.564	1	17.9	98.48	0	0	0	Glycerolipids	PE-GlcDG(P-16:0/16:1(9Z))	C43H82NO12P	Glycosylalkylacylglycerols	1 day, 8:01:00	P-16:0/16:1(9Z)	835.558	0.4	[M+H]+	0	LMGL05020001	GYXNBOQOPXBIOR-BGMSRXRNSA-N
5	853.591	1	17.94	98.67	0	0	0	Glycerolipids	PE-GlcDG(P-16:0/16:1(9Z))	C43H82NO12P	Glycosylalkylacylglycerols	1 day, 8:01:00	P-16:0/16:1(9Z)	835.558	0.4	[M+NH4]+	0	LMGL05020001	GYXNBOQOPXBIOR-BGMSRXRNSA-N
4	858.546	1	18.05	99.3	0	0	0	Glycerolipids	PE-GlcDG(P-16:0/16:1(9Z))	C43H82NO12P	Glycosylalkylacylglycerols	1 day, 8:01:00	P-16:0/16:1(9Z)	835.558	0.3	[M+Na]+	0	LMGL05020001	GYXNBOQOPXBIOR-BGMSRXRNSA-N
5	858.547	1	18.08	99.46	0	0	0	Glycerolipids	PE-GlcDG(P-16:0/16:1(9Z))	C43H82NO12P	Glycosylalkylacylglycerols	1 day, 8:01:00	P-16:0/16:1(9Z)	835.558	0.3	[M+Na]+	0	LMGL05020001	GYXNBOQOPXBIOR-BGMSRXRNSA-N
10	836.564	1	21.37	99.49	0	0	0	Glycerolipids	PE-GlcDG(P-16:0/16:1(9Z))	C43H82NO12P	Glycosylalkylacylglycerols	1 day, 8:01:00	P-16:0/16:1(9Z)	835.558	0.3	[M+H]+	90.16	LMGL05020001	GYXNBOQOPXBIOR-BGMSRXRNSA-N
10	858.547	1	18.1	99.57	0	0	0	Glycerolipids	PE-GlcDG(P-16:0/16:1(9Z))	C43H82NO12P	Glycosylalkylacylglycerols	1 day, 8:01:00	P-16:0/16:1(9Z)	835.558	0.2	[M+Na]+	0	LMGL05020001	GYXNBOQOPXBIOR-BGMSRXRNSA-N
4	836.565	1	20.69	99.78	0	0	0	Glycerolipids	PE-GlcDG(P-16:0/16:1(9Z))	C43H82NO12P	Glycosylalkylacylglycerols	1 day, 8:01:00	P-16:0/16:1(9Z)	835.558	0.2	[M+H]+	70.15	LMGL05020001	GYXNBOQOPXBIOR-BGMSRXRNSA-N
6	836.565	1	18.15	99.82	0	0	0	Glycerolipids	PE-GlcDG(P-16:0/16:1(9Z))	C43H82NO12P	Glycosylalkylacylglycerols	1 day, 8:01:00	P-16:0/16:1(9Z)	835.558	0.1	[M+H]+	0	LMGL05020001	GYXNBOQOPXBIOR-BGMSRXRNSA-N
10	566.345	1	17.71	97.41	0	0	0	Glycerolipids	MDN-0104	C29H53NO7	Betaine monoacylglycerols			527.382	0.6	[M+K]+	0	LMGL06010001	NXAYEJXOTSDSHG-ODINOTFKSA-N
4	566.345	1	20.23	97.91	0	0	0	Glycerolipids	MDN-0104	C29H53NO7	Betaine monoacylglycerols			527.382	0.5	[M+K]+	66.67	LMGL06010001	NXAYEJXOTSDSHG-ODINOTFKSA-N
5	566.345	1	18.01	99.07	0	0	0	Glycerolipids	MDN-0104	C29H53NO7	Betaine monoacylglycerols			527.382	0.3	[M+K]+	0	LMGL06010001	NXAYEJXOTSDSHG-ODINOTFKSA-N
5	512.335	1	18	99.01	0	0	0	Glycerolipids	MGTS(16:0/0:0)	C26H51NO6	Betaine monoacylglycerols	16:00:00	16:0/0:0	473.372	0.4	[M+K]+	0	LMGL06010002	OLQBJTALXNGBNR-UXMRNZNESA-N
4	468.329	1	15.41	84.77	0	0	0	Glycerolipids	MGTS(14:0/0:0)	C24H47NO6	Betaine monoacylglycerols	14:00:00	14:0/0:0	445.34	1.4	[M+Na]+	0	LMGL06010003	YMICRIPDSIPBJQ-HMTLIYDFSA-N
5	842.551	1	9.35	41.41	0	0	0	Glycerolipids	DGCC(20:5/20:5)	C50H77NO8	Betaine diacylglycerols	1 day, 16:10:00	20:5/20:5	819.565	3.3	[M+Na]+	50	LMGL07010013	SHMVZTSAPMILDF-GNEHRQDPSA-N
10	842.552	1	11.2	48.25	0	0	0	Glycerolipids	DGCC(20:5/20:5)	C50H77NO8	Betaine diacylglycerols	1 day, 16:10:00	20:5/20:5	819.565	3	[M+Na]+	66.67	LMGL07010013	SHMVZTSAPMILDF-GNEHRQDPSA-N
6	842.552	1	11.01	50.54	0	0	0	Glycerolipids	DGCC(20:5/20:5)	C50H77NO8	Betaine diacylglycerols	1 day, 16:10:00	20:5/20:5	819.565	2.9	[M+Na]+	50	LMGL07010013	SHMVZTSAPMILDF-GNEHRQDPSA-N
4	842.552	1	9.24	50.84	0	0	0	Glycerolipids	DGCC(20:5/20:5)	C50H77NO8	Betaine diacylglycerols	1 day, 16:10:00	20:5/20:5	819.565	2.9	[M+Na]+	0	LMGL07010013	SHMVZTSAPMILDF-GNEHRQDPSA-N
5	772.574	1	9.37	51.56	0	0	0	Glycerolipids	DGCC(20:5/16:1)	C46H77NO8	Betaine diacylglycerols	1 day, 12:06:00	20:5/16:1	771.565	2.9	[M+H]+	0	LMGL07010014	XGZLBUGJBPPENL-ZKMWPFIYSA-N
10	772.574	1	10.17	55.91	0	0	0	Glycerolipids	DGCC(20:5/16:1)	C46H77NO8	Betaine diacylglycerols	1 day, 12:06:00	20:5/16:1	771.565	2.7	[M+H]+	0	LMGL07010014	XGZLBUGJBPPENL-ZKMWPFIYSA-N
4	772.574	1	10.25	56.38	0	0	0	Glycerolipids	DGCC(20:5/16:1)	C46H77NO8	Betaine diacylglycerols	1 day, 12:06:00	20:5/16:1	771.565	2.7	[M+H]+	0	LMGL07010014	XGZLBUGJBPPENL-ZKMWPFIYSA-N
4	719.505	1	17.31	95.21	0	0	0	Glycerophospholipids	1,2-dihexadecanoyl-sn-glycero-3-phosphosulfocholine	C39H77O8PS	Other Glycerophospholipids			736.508	0.8	[M+H-H2O]+	0	LMGP00000050	BDQBLFGUSROMJZ-DIPNUNPCSA-N
4	681.453	1	16.74	92.05	0	0	0	Glycerophospholipids	1,2-ditetradecanoyl-sn-glycero-3-phosphosulfocholine	C35H69O8PS	Other Glycerophospholipids			680.445	1	[M+H]+	0	LMGP00000051	SIAMJSNNNCYTRM-MGBGTMOVSA-N
5	681.453	1	16.95	93.21	0	0	0	Glycerophospholipids	1,2-ditetradecanoyl-sn-glycero-3-phosphosulfocholine	C35H69O8PS	Other Glycerophospholipids			680.445	0.9	[M+H]+	0	LMGP00000051	SIAMJSNNNCYTRM-MGBGTMOVSA-N
5	663.442	1	20.03	96.39	0	0	0	Glycerophospholipids	1,2-ditetradecanoyl-sn-glycero-3-phosphosulfocholine	C35H69O8PS	Other Glycerophospholipids			680.445	0.7	[M+H-H2O]+	68.9	LMGP00000051	SIAMJSNNNCYTRM-MGBGTMOVSA-N
6	663.442	1	20.51	96.59	0	0	0	Glycerophospholipids	1,2-ditetradecanoyl-sn-glycero-3-phosphosulfocholine	C35H69O8PS	Other Glycerophospholipids			680.445	0.7	[M+H-H2O]+	80.96	LMGP00000051	SIAMJSNNNCYTRM-MGBGTMOVSA-N
10	691.474	1	20.17	93.73	0	0	0	Glycerophospholipids	1-tetradecanoyl-2-hexadecanoyl-sn-glycero-3-phosphosulfocholine	C37H73O8PS	Other Glycerophospholipids			708.476	0.9	[M+H-H2O]+	86.15	LMGP00000052	SPCFNTSZQSEJLJ-PGUFJCEWSA-N
6	691.474	1	17.4	95.69	0	0	0	Glycerophospholipids	1-tetradecanoyl-2-hexadecanoyl-sn-glycero-3-phosphosulfocholine	C37H73O8PS	Other Glycerophospholipids			708.476	0.7	[M+H-H2O]+	0	LMGP00000052	SPCFNTSZQSEJLJ-PGUFJCEWSA-N
4	691.473	1	17.56	96.56	0	0	0	Glycerophospholipids	1-tetradecanoyl-2-hexadecanoyl-sn-glycero-3-phosphosulfocholine	C37H73O8PS	Other Glycerophospholipids			708.476	0.7	[M+H-H2O]+	0	LMGP00000052	SPCFNTSZQSEJLJ-PGUFJCEWSA-N
5	691.473	1	17.73	97.54	0	0	0	Glycerophospholipids	1-tetradecanoyl-2-hexadecanoyl-sn-glycero-3-phosphosulfocholine	C37H73O8PS	Other Glycerophospholipids			708.476	0.6	[M+H-H2O]+	0	LMGP00000052	SPCFNTSZQSEJLJ-PGUFJCEWSA-N
6	441.238	1	14.48	79.66	0	0	0	Glycerophospholipids	CPA(18:1(9Z))	C21H39O6P	Other Glycerophospholipids	18:01:00	18:1(9Z)	418.248	1.7	[M+Na]+	0	LMGP00000056	ZUUIRLHAEZAVCP-GDCKJWNLSA-N
10	441.237	1	17.65	97.05	0	0	0	Glycerophospholipids	CPA(18:1(9Z))	C21H39O6P	Other Glycerophospholipids	18:01:00	18:1(9Z)	418.248	0.6	[M+Na]+	0	LMGP00000056	ZUUIRLHAEZAVCP-GDCKJWNLSA-N
5	441.238	1	17.86	98.23	0	0	0	Glycerophospholipids	CPA(18:1(9Z))	C21H39O6P	Other Glycerophospholipids	18:01:00	18:1(9Z)	418.248	0.5	[M+Na]+	0	LMGP00000056	ZUUIRLHAEZAVCP-GDCKJWNLSA-N
4	441.238	1	18.18	99.97	0	0	0	Glycerophospholipids	CPA(18:1(9Z))	C21H39O6P	Other Glycerophospholipids	18:01:00	18:1(9Z)	418.248	0.1	[M+Na]+	0	LMGP00000056	ZUUIRLHAEZAVCP-GDCKJWNLSA-N
10	439.318	1	21.11	100	0	0	0	Glycerophospholipids	mLPA(O-18:0)	C22H47O6P	Other Glycerophospholipids	18:00:00	O-18:0	438.311	0	[M+H]+	80.53	LMGP00000065	FIBCZHAELLGUEG-JOCHJYFZSA-N
5	650.475	1	17.58	96.7	0	0	0	Glycerophospholipids	PC(10:0/16:0)	C34H68NO8P	Diacylglycerophosphocholines	1 day, 2:00:00	10:0/16:0	649.468	0.6	[M+H]+	0	LMGP01010388	VBWSYJOSSOZQOH-JGCGQSQUSA-N
10	650.475	1	19.41	96.76	0	0	0	Glycerophospholipids	PC(10:0/16:0)	C34H68NO8P	Diacylglycerophosphocholines	1 day, 2:00:00	10:0/16:0	649.468	0.6	[M+H]+	50	LMGP01010388	VBWSYJOSSOZQOH-JGCGQSQUSA-N
4	672.458	1	17.92	98.55	0	0	0	Glycerophospholipids	PC(10:0/16:0)	C34H68NO8P	Diacylglycerophosphocholines	1 day, 2:00:00	10:0/16:0	649.468	0.4	[M+Na]+	0	LMGP01010388	VBWSYJOSSOZQOH-JGCGQSQUSA-N
6	650.475	1	17.96	98.75	0	0	0	Glycerophospholipids	PC(10:0/16:0)	C34H68NO8P	Diacylglycerophosphocholines	1 day, 2:00:00	10:0/16:0	649.468	0.4	[M+H]+	0	LMGP01010388	VBWSYJOSSOZQOH-JGCGQSQUSA-N
4	650.475	1	18.89	98.88	0	0	0	Glycerophospholipids	PC(10:0/16:0)	C34H68NO8P	Diacylglycerophosphocholines	1 day, 2:00:00	10:0/16:0	649.468	0.4	[M+H]+	25	LMGP01010388	VBWSYJOSSOZQOH-JGCGQSQUSA-N
5	672.458	1	18.15	99.84	0	0	0	Glycerophospholipids	PC(10:0/16:0)	C34H68NO8P	Diacylglycerophosphocholines	1 day, 2:00:00	10:0/16:0	649.468	0.1	[M+Na]+	0	LMGP01010388	VBWSYJOSSOZQOH-JGCGQSQUSA-N
5	716.462	1	18.89	97.22	0	0	0	Glycerophospholipids	PC(10:0/18:0)	C36H72NO8P	Diacylglycerophosphocholines	1 day, 4:00:00	10:0/18:0	677.5	0.6	[M+K]+	33.33	LMGP01010390	SFECNOKDRVZBKD-UUWRZZSWSA-N
6	678.506	1	21.31	98.41	0	0	0	Glycerophospholipids	PC(10:0/18:0)	C36H72NO8P	Diacylglycerophosphocholines	1 day, 4:00:00	10:0/18:0	677.5	0.4	[M+H]+	94.04	LMGP01010390	SFECNOKDRVZBKD-UUWRZZSWSA-N
4	678.507	1	21.44	98.72	0	0	0	Glycerophospholipids	PC(10:0/18:0)	C36H72NO8P	Diacylglycerophosphocholines	1 day, 4:00:00	10:0/18:0	677.5	0.4	[M+H]+	95.99	LMGP01010390	SFECNOKDRVZBKD-UUWRZZSWSA-N
4	716.462	1	17.97	98.83	0	0	0	Glycerophospholipids	PC(10:0/18:0)	C36H72NO8P	Diacylglycerophosphocholines	1 day, 4:00:00	10:0/18:0	677.5	0.4	[M+K]+	0	LMGP01010390	SFECNOKDRVZBKD-UUWRZZSWSA-N
5	678.507	1	21.03	99	0	0	0	Glycerophospholipids	PC(10:0/18:0)	C36H72NO8P	Diacylglycerophosphocholines	1 day, 4:00:00	10:0/18:0	677.5	0.4	[M+H]+	83.47	LMGP01010390	SFECNOKDRVZBKD-UUWRZZSWSA-N
10	678.507	1	21.47	99.02	0	0	0	Glycerophospholipids	PC(10:0/18:0)	C36H72NO8P	Diacylglycerophosphocholines	1 day, 4:00:00	10:0/18:0	677.5	0.4	[M+H]+	95.24	LMGP01010390	SFECNOKDRVZBKD-UUWRZZSWSA-N
6	716.462	1	20.41	99.09	0	0	0	Glycerophospholipids	PC(10:0/18:0)	C36H72NO8P	Diacylglycerophosphocholines	1 day, 4:00:00	10:0/18:0	677.5	0.3	[M+K]+	65.91	LMGP01010390	SFECNOKDRVZBKD-UUWRZZSWSA-N
5	700.489	1	21.39	99.69	0	0	0	Glycerophospholipids	PC(10:0/18:0)	C36H72NO8P	Diacylglycerophosphocholines	1 day, 4:00:00	10:0/18:0	677.5	0.2	[M+Na]+	89.91	LMGP01010390	SFECNOKDRVZBKD-UUWRZZSWSA-N
4	700.489	1	21.46	99.92	0	0	0	Glycerophospholipids	PC(10:0/18:0)	C36H72NO8P	Diacylglycerophosphocholines	1 day, 4:00:00	10:0/18:0	677.5	0.1	[M+Na]+	90.44	LMGP01010390	SFECNOKDRVZBKD-UUWRZZSWSA-N
6	700.489	1	21.44	99.93	0	0	0	Glycerophospholipids	PC(10:0/18:0)	C36H72NO8P	Diacylglycerophosphocholines	1 day, 4:00:00	10:0/18:0	677.5	0.1	[M+Na]+	89.85	LMGP01010390	SFECNOKDRVZBKD-UUWRZZSWSA-N
10	700.489	1	21.01	99.94	0	0	0	Glycerophospholipids	PC(10:0/18:0)	C36H72NO8P	Diacylglycerophosphocholines	1 day, 4:00:00	10:0/18:0	677.5	0.1	[M+Na]+	78.13	LMGP01010390	SFECNOKDRVZBKD-UUWRZZSWSA-N
5	698.473	1	17.32	95.26	0	0	0	Glycerophospholipids	PC(10:0/18:1(9Z))	C36H70NO8P	Diacylglycerophosphocholines	1 day, 4:01:00	10:0/18:1(9Z)	675.484	0.8	[M+Na]+	0	LMGP01010392	LHGRLARXULFYPW-RZCWWDNZSA-N
4	698.473	1	17.56	96.59	0	0	0	Glycerophospholipids	PC(10:0/18:1(9Z))	C36H70NO8P	Diacylglycerophosphocholines	1 day, 4:01:00	10:0/18:1(9Z)	675.484	0.7	[M+Na]+	0	LMGP01010392	LHGRLARXULFYPW-RZCWWDNZSA-N
10	698.473	1	17.82	98	0	0	0	Glycerophospholipids	PC(10:0/18:1(9Z))	C36H70NO8P	Diacylglycerophosphocholines	1 day, 4:01:00	10:0/18:1(9Z)	675.484	0.5	[M+Na]+	0	LMGP01010392	LHGRLARXULFYPW-RZCWWDNZSA-N
5	676.491	1	17.85	98.17	0	0	0	Glycerophospholipids	PC(10:0/18:1(9Z))	C36H70NO8P	Diacylglycerophosphocholines	1 day, 4:01:00	10:0/18:1(9Z)	675.484	0.5	[M+H]+	0	LMGP01010392	LHGRLARXULFYPW-RZCWWDNZSA-N
6	698.473	1	17.92	98.55	0	0	0	Glycerophospholipids	PC(10:0/18:1(9Z))	C36H70NO8P	Diacylglycerophosphocholines	1 day, 4:01:00	10:0/18:1(9Z)	675.484	0.4	[M+Na]+	0	LMGP01010392	LHGRLARXULFYPW-RZCWWDNZSA-N
6	676.491	1	17.98	98.87	0	0	0	Glycerophospholipids	PC(10:0/18:1(9Z))	C36H70NO8P	Diacylglycerophosphocholines	1 day, 4:01:00	10:0/18:1(9Z)	675.484	0.4	[M+H]+	0	LMGP01010392	LHGRLARXULFYPW-RZCWWDNZSA-N
10	676.491	1	20.48	98.91	0	0	0	Glycerophospholipids	PC(10:0/18:1(9Z))	C36H70NO8P	Diacylglycerophosphocholines	1 day, 4:01:00	10:0/18:1(9Z)	675.484	0.4	[M+H]+	68.6	LMGP01010392	LHGRLARXULFYPW-RZCWWDNZSA-N
4	676.491	1	19.46	99.25	0	0	0	Glycerophospholipids	PC(10:0/18:1(9Z))	C36H70NO8P	Diacylglycerophosphocholines	1 day, 4:01:00	10:0/18:1(9Z)	675.484	0.3	[M+H]+	38.89	LMGP01010392	LHGRLARXULFYPW-RZCWWDNZSA-N
4	696.457	1	17.15	94.31	0	0	0	Glycerophospholipids	PC(10:0/18:2(9Z,12Z))	C36H68NO8P	Diacylglycerophosphocholines	1 day, 4:02:00	10:0/18:2(9Z,12Z)	673.468	0.9	[M+Na]+	0	LMGP01010393	PBJQRVBOQXJAHG-VJOZURCUSA-N
4	674.475	1	17.85	98.16	0	0	0	Glycerophospholipids	PC(10:0/18:2(9Z,12Z))	C36H68NO8P	Diacylglycerophosphocholines	1 day, 4:02:00	10:0/18:2(9Z,12Z)	673.468	0.5	[M+H]+	0	LMGP01010393	PBJQRVBOQXJAHG-VJOZURCUSA-N
5	674.475	1	17.93	98.6	0	0	0	Glycerophospholipids	PC(10:0/18:2(9Z,12Z))	C36H68NO8P	Diacylglycerophosphocholines	1 day, 4:02:00	10:0/18:2(9Z,12Z)	673.468	0.4	[M+H]+	0	LMGP01010393	PBJQRVBOQXJAHG-VJOZURCUSA-N
10	674.475	1	18.02	99.13	0	0	0	Glycerophospholipids	PC(10:0/18:2(9Z,12Z))	C36H68NO8P	Diacylglycerophosphocholines	1 day, 4:02:00	10:0/18:2(9Z,12Z)	673.468	0.3	[M+H]+	0	LMGP01010393	PBJQRVBOQXJAHG-VJOZURCUSA-N
10	674.512	1	20.56	98.4	0	0	0	Glycerophospholipids	PC(10:0/19:0)	C37H74NO8P	Diacylglycerophosphocholines	1 day, 5:00:00	10:0/19:0	691.515	0.4	[M+H-H2O]+	73.33	LMGP01010394	UPBDHGWIURTORP-PGUFJCEWSA-N
4	692.522	1	29.31	98.48	86.55	0	0	Glycerophospholipids	PC(10:0/19:0)	C37H74NO8P	Diacylglycerophosphocholines	1 day, 5:00:00	10:0/19:0	691.515	0.4	[M+H]+	97.18	LMGP01010394	UPBDHGWIURTORP-PGUFJCEWSA-N
10	692.522	1	29.62	98.51	90.07	0	0	Glycerophospholipids	PC(10:0/19:0)	C37H74NO8P	Diacylglycerophosphocholines	1 day, 5:00:00	10:0/19:0	691.515	0.4	[M+H]+	96.9	LMGP01010394	UPBDHGWIURTORP-PGUFJCEWSA-N
5	692.522	1	21.42	98.57	0	0	0	Glycerophospholipids	PC(10:0/19:0)	C37H74NO8P	Diacylglycerophosphocholines	1 day, 5:00:00	10:0/19:0	691.515	0.4	[M+H]+	96.13	LMGP01010394	UPBDHGWIURTORP-PGUFJCEWSA-N
6	692.522	1	29.11	98.71	84.65	0	0	Glycerophospholipids	PC(10:0/19:0)	C37H74NO8P	Diacylglycerophosphocholines	1 day, 5:00:00	10:0/19:0	691.515	0.4	[M+H]+	95.46	LMGP01010394	UPBDHGWIURTORP-PGUFJCEWSA-N
10	714.505	1	21.4	99.03	0	0	0	Glycerophospholipids	PC(10:0/19:0)	C37H74NO8P	Diacylglycerophosphocholines	1 day, 5:00:00	10:0/19:0	691.515	0.3	[M+Na]+	93.41	LMGP01010394	UPBDHGWIURTORP-PGUFJCEWSA-N
10	730.478	1	20.09	99.36	0	0	0	Glycerophospholipids	PC(10:0/19:0)	C37H74NO8P	Diacylglycerophosphocholines	1 day, 5:00:00	10:0/19:0	691.515	0.3	[M+K]+	55.56	LMGP01010394	UPBDHGWIURTORP-PGUFJCEWSA-N
4	730.478	1	20.01	99.39	0	0	0	Glycerophospholipids	PC(10:0/19:0)	C37H74NO8P	Diacylglycerophosphocholines	1 day, 5:00:00	10:0/19:0	691.515	0.3	[M+K]+	53.45	LMGP01010394	UPBDHGWIURTORP-PGUFJCEWSA-N
5	714.504	1	21.62	99.4	0	0	0	Glycerophospholipids	PC(10:0/19:0)	C37H74NO8P	Diacylglycerophosphocholines	1 day, 5:00:00	10:0/19:0	691.515	0.3	[M+Na]+	97.67	LMGP01010394	UPBDHGWIURTORP-PGUFJCEWSA-N
5	730.478	1	20.15	99.62	0	0	0	Glycerophospholipids	PC(10:0/19:0)	C37H74NO8P	Diacylglycerophosphocholines	1 day, 5:00:00	10:0/19:0	691.515	0.2	[M+K]+	55.95	LMGP01010394	UPBDHGWIURTORP-PGUFJCEWSA-N
6	714.504	1	21.62	99.67	0	0	0	Glycerophospholipids	PC(10:0/19:0)	C37H74NO8P	Diacylglycerophosphocholines	1 day, 5:00:00	10:0/19:0	691.515	0.2	[M+Na]+	96.15	LMGP01010394	UPBDHGWIURTORP-PGUFJCEWSA-N
6	730.478	1	21.35	99.85	0	0	0	Glycerophospholipids	PC(10:0/19:0)	C37H74NO8P	Diacylglycerophosphocholines	1 day, 5:00:00	10:0/19:0	691.515	0.1	[M+K]+	87.76	LMGP01010394	UPBDHGWIURTORP-PGUFJCEWSA-N
4	714.504	1	21.71	99.98	0	0	0	Glycerophospholipids	PC(10:0/19:0)	C37H74NO8P	Diacylglycerophosphocholines	1 day, 5:00:00	10:0/19:0	691.515	0	[M+Na]+	97.24	LMGP01010394	UPBDHGWIURTORP-PGUFJCEWSA-N
10	706.538	1	29.61	97.95	90.74	0	0	Glycerophospholipids	PC(10:0/20:0)	C38H76NO8P	Diacylglycerophosphocholines	1 day, 6:00:00	10:0/20:0	705.531	0.5	[M+H]+	97.59	LMGP01010395	SVIWSHKAEXRJFD-PSXMRANNSA-N
4	706.538	1	29.74	98.18	91.38	0	0	Glycerophospholipids	PC(10:0/20:0)	C38H76NO8P	Diacylglycerophosphocholines	1 day, 6:00:00	10:0/20:0	705.531	0.5	[M+H]+	98.58	LMGP01010395	SVIWSHKAEXRJFD-PSXMRANNSA-N
5	706.538	1	29.63	98.3	90.21	0	0	Glycerophospholipids	PC(10:0/20:0)	C38H76NO8P	Diacylglycerophosphocholines	1 day, 6:00:00	10:0/20:0	705.531	0.5	[M+H]+	97.91	LMGP01010395	SVIWSHKAEXRJFD-PSXMRANNSA-N
10	688.527	1	19.63	98.31	0	0	0	Glycerophospholipids	PC(10:0/20:0)	C38H76NO8P	Diacylglycerophosphocholines	1 day, 6:00:00	10:0/20:0	705.531	0.5	[M+H-H2O]+	48.39	LMGP01010395	SVIWSHKAEXRJFD-PSXMRANNSA-N
6	706.538	1	29.88	98.4	92.87	0	0	Glycerophospholipids	PC(10:0/20:0)	C38H76NO8P	Diacylglycerophosphocholines	1 day, 6:00:00	10:0/20:0	705.531	0.4	[M+H]+	97.43	LMGP01010395	SVIWSHKAEXRJFD-PSXMRANNSA-N
5	728.52	1	29.77	99.37	89.56	0	0	Glycerophospholipids	PC(10:0/20:0)	C38H76NO8P	Diacylglycerophosphocholines	1 day, 6:00:00	10:0/20:0	705.531	0.3	[M+Na]+	97.81	LMGP01010395	SVIWSHKAEXRJFD-PSXMRANNSA-N
6	728.52	1	29.86	99.64	89.99	0	0	Glycerophospholipids	PC(10:0/20:0)	C38H76NO8P	Diacylglycerophosphocholines	1 day, 6:00:00	10:0/20:0	705.531	0.2	[M+Na]+	98.04	LMGP01010395	SVIWSHKAEXRJFD-PSXMRANNSA-N
10	728.52	1	29.8	99.97	88.9	0	0	Glycerophospholipids	PC(10:0/20:0)	C38H76NO8P	Diacylglycerophosphocholines	1 day, 6:00:00	10:0/20:0	705.531	0.1	[M+Na]+	97.45	LMGP01010395	SVIWSHKAEXRJFD-PSXMRANNSA-N
4	728.52	1	30.27	99.97	93.69	0	0	Glycerophospholipids	PC(10:0/20:0)	C38H76NO8P	Diacylglycerophosphocholines	1 day, 6:00:00	10:0/20:0	705.531	0.1	[M+Na]+	98.31	LMGP01010395	SVIWSHKAEXRJFD-PSXMRANNSA-N
10	742.536	1	29.08	95.18	90.33	0	0	Glycerophospholipids	PC(10:0/21:0)	C39H78NO8P	Diacylglycerophosphocholines	1 day, 7:00:00	10:0/21:0	719.547	0.8	[M+Na]+	97.92	LMGP01010396	QIPBUWAWTWBGPP-DIPNUNPCSA-N
5	702.543	1	17.51	96.28	0	0	0	Glycerophospholipids	PC(10:0/21:0)	C39H78NO8P	Diacylglycerophosphocholines	1 day, 7:00:00	10:0/21:0	719.547	0.7	[M+H-H2O]+	0	LMGP01010396	QIPBUWAWTWBGPP-DIPNUNPCSA-N
6	702.543	1	17.81	97.93	0	0	0	Glycerophospholipids	PC(10:0/21:0)	C39H78NO8P	Diacylglycerophosphocholines	1 day, 7:00:00	10:0/21:0	719.547	0.5	[M+H-H2O]+	0	LMGP01010396	QIPBUWAWTWBGPP-DIPNUNPCSA-N
4	702.543	1	20.89	97.94	0	0	0	Glycerophospholipids	PC(10:0/21:0)	C39H78NO8P	Diacylglycerophosphocholines	1 day, 7:00:00	10:0/21:0	719.547	0.5	[M+H-H2O]+	84.77	LMGP01010396	QIPBUWAWTWBGPP-DIPNUNPCSA-N
10	720.553	1	29.34	98.23	87.43	0	0	Glycerophospholipids	PC(10:0/21:0)	C39H78NO8P	Diacylglycerophosphocholines	1 day, 7:00:00	10:0/21:0	719.547	0.5	[M+H]+	97.02	LMGP01010396	QIPBUWAWTWBGPP-DIPNUNPCSA-N
4	720.553	1	30	98.4	93.99	0	0	Glycerophospholipids	PC(10:0/21:0)	C39H78NO8P	Diacylglycerophosphocholines	1 day, 7:00:00	10:0/21:0	719.547	0.4	[M+H]+	98.11	LMGP01010396	QIPBUWAWTWBGPP-DIPNUNPCSA-N
5	720.553	1	21.44	98.47	0	0	0	Glycerophospholipids	PC(10:0/21:0)	C39H78NO8P	Diacylglycerophosphocholines	1 day, 7:00:00	10:0/21:0	719.547	0.4	[M+H]+	97.27	LMGP01010396	QIPBUWAWTWBGPP-DIPNUNPCSA-N
10	702.543	1	29.48	98.48	88.85	0	0	Glycerophospholipids	PC(10:0/21:0)	C39H78NO8P	Diacylglycerophosphocholines	1 day, 7:00:00	10:0/21:0	719.547	0.4	[M+H-H2O]+	96.19	LMGP01010396	QIPBUWAWTWBGPP-DIPNUNPCSA-N
6	720.553	1	29.61	98.85	89.08	0	0	Glycerophospholipids	PC(10:0/21:0)	C39H78NO8P	Diacylglycerophosphocholines	1 day, 7:00:00	10:0/21:0	719.547	0.4	[M+H]+	97.43	LMGP01010396	QIPBUWAWTWBGPP-DIPNUNPCSA-N
4	742.536	1	21.6	99.18	0	0	0	Glycerophospholipids	PC(10:0/21:0)	C39H78NO8P	Diacylglycerophosphocholines	1 day, 7:00:00	10:0/21:0	719.547	0.3	[M+Na]+	98.23	LMGP01010396	QIPBUWAWTWBGPP-DIPNUNPCSA-N
10	758.51	1	20.7	99.55	0	0	0	Glycerophospholipids	PC(10:0/21:0)	C39H78NO8P	Diacylglycerophosphocholines	1 day, 7:00:00	10:0/21:0	719.547	0.2	[M+K]+	71.59	LMGP01010396	QIPBUWAWTWBGPP-DIPNUNPCSA-N
5	742.536	1	21.68	99.67	0	0	0	Glycerophospholipids	PC(10:0/21:0)	C39H78NO8P	Diacylglycerophosphocholines	1 day, 7:00:00	10:0/21:0	719.547	0.2	[M+Na]+	97.72	LMGP01010396	QIPBUWAWTWBGPP-DIPNUNPCSA-N
4	758.51	1	21.07	99.78	0	0	0	Glycerophospholipids	PC(10:0/21:0)	C39H78NO8P	Diacylglycerophosphocholines	1 day, 7:00:00	10:0/21:0	719.547	0.2	[M+K]+	80.6	LMGP01010396	QIPBUWAWTWBGPP-DIPNUNPCSA-N
6	742.536	1	21.71	99.82	0	0	0	Glycerophospholipids	PC(10:0/21:0)	C39H78NO8P	Diacylglycerophosphocholines	1 day, 7:00:00	10:0/21:0	719.547	0.1	[M+Na]+	97.92	LMGP01010396	QIPBUWAWTWBGPP-DIPNUNPCSA-N
5	758.51	1	21.38	99.87	0	0	0	Glycerophospholipids	PC(10:0/21:0)	C39H78NO8P	Diacylglycerophosphocholines	1 day, 7:00:00	10:0/21:0	719.547	0.1	[M+K]+	88.67	LMGP01010396	QIPBUWAWTWBGPP-DIPNUNPCSA-N
6	758.51	1	21.52	99.98	0	0	0	Glycerophospholipids	PC(10:0/21:0)	C39H78NO8P	Diacylglycerophosphocholines	1 day, 7:00:00	10:0/21:0	719.547	0	[M+K]+	91.95	LMGP01010396	QIPBUWAWTWBGPP-DIPNUNPCSA-N
10	756.552	1	27.57	86.97	90.2	0	0	Glycerophospholipids	PC(10:0/22:0)	C40H80NO8P	Diacylglycerophosphocholines	1 day, 8:00:00	10:0/22:0	733.562	1.3	[M+Na]+	97.81	LMGP01010397	IOFVELCSFOVZPC-KXQOOQHDSA-N
4	756.552	1	28.13	89.06	91.79	0	0	Glycerophospholipids	PC(10:0/22:0)	C40H80NO8P	Diacylglycerophosphocholines	1 day, 8:00:00	10:0/22:0	733.562	1.2	[M+Na]+	98.77	LMGP01010397	IOFVELCSFOVZPC-KXQOOQHDSA-N
6	756.552	1	28.52	92.54	89.48	0	0	Glycerophospholipids	PC(10:0/22:0)	C40H80NO8P	Diacylglycerophosphocholines	1 day, 8:00:00	10:0/22:0	733.562	1	[M+Na]+	98	LMGP01010397	IOFVELCSFOVZPC-KXQOOQHDSA-N
5	756.552	1	20.57	93.48	0	0	0	Glycerophospholipids	PC(10:0/22:0)	C40H80NO8P	Diacylglycerophosphocholines	1 day, 8:00:00	10:0/22:0	733.562	0.9	[M+Na]+	98.28	LMGP01010397	IOFVELCSFOVZPC-KXQOOQHDSA-N
4	734.569	1	29.57	98.24	89.4	0	0	Glycerophospholipids	PC(10:0/22:0)	C40H80NO8P	Diacylglycerophosphocholines	1 day, 8:00:00	10:0/22:0	733.562	0.5	[M+H]+	98.34	LMGP01010397	IOFVELCSFOVZPC-KXQOOQHDSA-N
6	734.569	1	29.33	98.48	86.75	0	0	Glycerophospholipids	PC(10:0/22:0)	C40H80NO8P	Diacylglycerophosphocholines	1 day, 8:00:00	10:0/22:0	733.562	0.4	[M+H]+	97.23	LMGP01010397	IOFVELCSFOVZPC-KXQOOQHDSA-N
10	734.569	1	29.46	98.56	88.04	0	0	Glycerophospholipids	PC(10:0/22:0)	C40H80NO8P	Diacylglycerophosphocholines	1 day, 8:00:00	10:0/22:0	733.562	0.4	[M+H]+	97.18	LMGP01010397	IOFVELCSFOVZPC-KXQOOQHDSA-N
5	734.569	1	21.51	98.79	0	0	0	Glycerophospholipids	PC(10:0/22:0)	C40H80NO8P	Diacylglycerophosphocholines	1 day, 8:00:00	10:0/22:0	733.562	0.4	[M+H]+	97.65	LMGP01010397	IOFVELCSFOVZPC-KXQOOQHDSA-N
5	772.525	1	21.55	99.99	0	0	0	Glycerophospholipids	PC(10:0/22:0)	C40H80NO8P	Diacylglycerophosphocholines	1 day, 8:00:00	10:0/22:0	733.562	0	[M+K]+	92.68	LMGP01010397	IOFVELCSFOVZPC-KXQOOQHDSA-N
6	772.525	1	21.59	100	0	0	0	Glycerophospholipids	PC(10:0/22:0)	C40H80NO8P	Diacylglycerophosphocholines	1 day, 8:00:00	10:0/22:0	733.562	0	[M+K]+	93.83	LMGP01010397	IOFVELCSFOVZPC-KXQOOQHDSA-N
10	730.574	1	20.83	98.81	0	0	0	Glycerophospholipids	PC(10:0/23:0)	C41H82NO8P	Diacylglycerophosphocholines	1 day, 9:00:00	10:0/23:0	747.578	0.4	[M+H-H2O]+	78.85	LMGP01010399	RCFPRPKUCWXQNV-LDLOPFEMSA-N
4	730.574	1	17.97	98.86	0	0	0	Glycerophospholipids	PC(10:0/23:0)	C41H82NO8P	Diacylglycerophosphocholines	1 day, 9:00:00	10:0/23:0	747.578	0.4	[M+H-H2O]+	0	LMGP01010399	RCFPRPKUCWXQNV-LDLOPFEMSA-N
5	748.585	1	18.14	99.79	0	0	0	Glycerophospholipids	PC(10:0/23:0)	C41H82NO8P	Diacylglycerophosphocholines	1 day, 9:00:00	10:0/23:0	747.578	0.2	[M+H]+	0	LMGP01010399	RCFPRPKUCWXQNV-LDLOPFEMSA-N
4	748.585	1	21.43	99.97	0	0	0	Glycerophospholipids	PC(10:0/23:0)	C41H82NO8P	Diacylglycerophosphocholines	1 day, 9:00:00	10:0/23:0	747.578	0.1	[M+H]+	89.4	LMGP01010399	RCFPRPKUCWXQNV-LDLOPFEMSA-N
10	748.585	1	21.39	100	0	0	0	Glycerophospholipids	PC(10:0/23:0)	C41H82NO8P	Diacylglycerophosphocholines	1 day, 9:00:00	10:0/23:0	747.578	0	[M+H]+	88.14	LMGP01010399	RCFPRPKUCWXQNV-LDLOPFEMSA-N
6	748.585	1	20.23	100	0	0	0	Glycerophospholipids	PC(10:0/23:0)	C41H82NO8P	Diacylglycerophosphocholines	1 day, 9:00:00	10:0/23:0	747.578	0	[M+H]+	56.44	LMGP01010399	RCFPRPKUCWXQNV-LDLOPFEMSA-N
4	744.59	1	19.32	96.26	0	0	0	Glycerophospholipids	PC(10:0/24:0)	C42H84NO8P	Diacylglycerophosphocholines	1 day, 10:00:00	10:0/24:0	761.593	0.7	[M+H-H2O]+	50	LMGP01010400	KMJHXPMCMOXODU-RRHRGVEJSA-N
10	744.59	1	19.53	98.51	0	0	0	Glycerophospholipids	PC(10:0/24:0)	C42H84NO8P	Diacylglycerophosphocholines	1 day, 10:00:00	10:0/24:0	761.593	0.4	[M+H-H2O]+	44.44	LMGP01010400	KMJHXPMCMOXODU-RRHRGVEJSA-N
6	744.59	1	18.01	99.04	0	0	0	Glycerophospholipids	PC(10:0/24:0)	C42H84NO8P	Diacylglycerophosphocholines	1 day, 10:00:00	10:0/24:0	761.593	0.3	[M+H-H2O]+	0	LMGP01010400	KMJHXPMCMOXODU-RRHRGVEJSA-N
4	772.621	1	18.07	99.39	0	0	0	Glycerophospholipids	PC(11:0/25:0)	C44H88NO8P	Diacylglycerophosphocholines	1 day, 12:00:00	11:0/25:0	789.625	0.3	[M+H-H2O]+	0	LMGP01010422	SNGGHTOHJYFBKC-HUESYALOSA-N
5	721.548	1	15.39	84.62	0	0	0	Glycerophospholipids	PC(12:0/18:1(9Z))	C38H74NO8P	Diacylglycerophosphocholines	1 day, 6:01:00	12:0/18:1(9Z)	703.515	1.4	[M+NH4]+	0	LMGP01010440	LPUZRKCOBURCPA-UAIAYBLDSA-N
4	721.548	1	15.52	85.37	0	0	0	Glycerophospholipids	PC(12:0/18:1(9Z))	C38H74NO8P	Diacylglycerophosphocholines	1 day, 6:01:00	12:0/18:1(9Z)	703.515	1.4	[M+NH4]+	0	LMGP01010440	LPUZRKCOBURCPA-UAIAYBLDSA-N
10	721.548	1	19.02	89.56	0	0	0	Glycerophospholipids	PC(12:0/18:1(9Z))	C38H74NO8P	Diacylglycerophosphocholines	1 day, 6:01:00	12:0/18:1(9Z)	703.515	1.2	[M+NH4]+	75.21	LMGP01010440	LPUZRKCOBURCPA-UAIAYBLDSA-N
10	704.522	1	29.69	98.2	90.99	0	0	Glycerophospholipids	PC(12:0/18:1(9Z))	C38H74NO8P	Diacylglycerophosphocholines	1 day, 6:01:00	12:0/18:1(9Z)	703.515	0.5	[M+H]+	97.91	LMGP01010440	LPUZRKCOBURCPA-UAIAYBLDSA-N
4	726.504	1	29.41	98.24	87.8	0	0	Glycerophospholipids	PC(12:0/18:1(9Z))	C38H74NO8P	Diacylglycerophosphocholines	1 day, 6:01:00	12:0/18:1(9Z)	703.515	0.5	[M+Na]+	98.15	LMGP01010440	LPUZRKCOBURCPA-UAIAYBLDSA-N
10	726.504	1	21.4	98.25	0	0	0	Glycerophospholipids	PC(12:0/18:1(9Z))	C38H74NO8P	Diacylglycerophosphocholines	1 day, 6:01:00	12:0/18:1(9Z)	703.515	0.5	[M+Na]+	97.3	LMGP01010440	LPUZRKCOBURCPA-UAIAYBLDSA-N
4	704.522	1	29.8	98.3	91.79	0	0	Glycerophospholipids	PC(12:0/18:1(9Z))	C38H74NO8P	Diacylglycerophosphocholines	1 day, 6:01:00	12:0/18:1(9Z)	703.515	0.5	[M+H]+	98.44	LMGP01010440	LPUZRKCOBURCPA-UAIAYBLDSA-N
5	704.522	1	29.61	98.34	89.94	0	0	Glycerophospholipids	PC(12:0/18:1(9Z))	C38H74NO8P	Diacylglycerophosphocholines	1 day, 6:01:00	12:0/18:1(9Z)	703.515	0.5	[M+H]+	97.82	LMGP01010440	LPUZRKCOBURCPA-UAIAYBLDSA-N
6	704.522	1	29.65	98.39	90.33	0	0	Glycerophospholipids	PC(12:0/18:1(9Z))	C38H74NO8P	Diacylglycerophosphocholines	1 day, 6:01:00	12:0/18:1(9Z)	703.515	0.5	[M+H]+	97.56	LMGP01010440	LPUZRKCOBURCPA-UAIAYBLDSA-N
5	726.504	1	21.44	98.41	0	0	0	Glycerophospholipids	PC(12:0/18:1(9Z))	C38H74NO8P	Diacylglycerophosphocholines	1 day, 6:01:00	12:0/18:1(9Z)	703.515	0.4	[M+Na]+	97.46	LMGP01010440	LPUZRKCOBURCPA-UAIAYBLDSA-N
6	726.504	1	21.48	98.56	0	0	0	Glycerophospholipids	PC(12:0/18:1(9Z))	C38H74NO8P	Diacylglycerophosphocholines	1 day, 6:01:00	12:0/18:1(9Z)	703.515	0.4	[M+Na]+	97.86	LMGP01010440	LPUZRKCOBURCPA-UAIAYBLDSA-N
6	742.478	1	21.44	98.75	0	0	0	Glycerophospholipids	PC(12:0/18:1(9Z))	C38H74NO8P	Diacylglycerophosphocholines	1 day, 6:01:00	12:0/18:1(9Z)	703.515	0.4	[M+K]+	95.91	LMGP01010440	LPUZRKCOBURCPA-UAIAYBLDSA-N
5	742.478	1	21.38	98.8	0	0	0	Glycerophospholipids	PC(12:0/18:1(9Z))	C38H74NO8P	Diacylglycerophosphocholines	1 day, 6:01:00	12:0/18:1(9Z)	703.515	0.4	[M+K]+	94.04	LMGP01010440	LPUZRKCOBURCPA-UAIAYBLDSA-N
4	742.478	1	21.42	98.83	0	0	0	Glycerophospholipids	PC(12:0/18:1(9Z))	C38H74NO8P	Diacylglycerophosphocholines	1 day, 6:01:00	12:0/18:1(9Z)	703.515	0.4	[M+K]+	94.95	LMGP01010440	LPUZRKCOBURCPA-UAIAYBLDSA-N
10	742.478	1	21.2	99	0	0	0	Glycerophospholipids	PC(12:0/18:1(9Z))	C38H74NO8P	Diacylglycerophosphocholines	1 day, 6:01:00	12:0/18:1(9Z)	703.515	0.4	[M+K]+	88.05	LMGP01010440	LPUZRKCOBURCPA-UAIAYBLDSA-N
10	774.502	1	9.72	53.47	0	0	0	Glycerophospholipids	PC(14:0/20:5(5Z,8Z,11Z,14Z,17Z))	C42H74NO8P	Diacylglycerophosphocholines	1 day, 10:05:00	14:0/20:5(5Z,8Z,11Z,14Z,17Z)	751.515	2.8	[M+Na]+	0	LMGP01010508	WCNDCUHEAPXSRE-HXAAYVMLSA-N
4	800.52	1	17.89	98.4	0	0	0	Glycerophospholipids	PC(14:0/22:6(4Z,7Z,10Z,13Z,16Z,19Z))	C44H76NO8P	Diacylglycerophosphocholines	1 day, 12:06:00	14:0/22:6(4Z,7Z,10Z,13Z,16Z,19Z)	777.531	0.4	[M+Na]+	0	LMGP01010512	HAIPHKFLSXSDAN-BLOCXYQCSA-N
5	800.52	1	17.94	98.7	0	0	0	Glycerophospholipids	PC(14:0/22:6(4Z,7Z,10Z,13Z,16Z,19Z))	C44H76NO8P	Diacylglycerophosphocholines	1 day, 12:06:00	14:0/22:6(4Z,7Z,10Z,13Z,16Z,19Z)	777.531	0.4	[M+Na]+	0	LMGP01010512	HAIPHKFLSXSDAN-BLOCXYQCSA-N
10	800.52	1	18.04	99.21	0	0	0	Glycerophospholipids	PC(14:0/22:6(4Z,7Z,10Z,13Z,16Z,19Z))	C44H76NO8P	Diacylglycerophosphocholines	1 day, 12:06:00	14:0/22:6(4Z,7Z,10Z,13Z,16Z,19Z)	777.531	0.3	[M+Na]+	0	LMGP01010512	HAIPHKFLSXSDAN-BLOCXYQCSA-N
6	800.52	1	20.07	99.82	0	0	0	Glycerophospholipids	PC(14:0/22:6(4Z,7Z,10Z,13Z,16Z,19Z))	C44H76NO8P	Diacylglycerophosphocholines	1 day, 12:06:00	14:0/22:6(4Z,7Z,10Z,13Z,16Z,19Z)	777.531	0.1	[M+Na]+	52.68	LMGP01010512	HAIPHKFLSXSDAN-BLOCXYQCSA-N
4	838.629	1	17.56	96.55	0	0	0	Glycerophospholipids	PC(14:0/24:1(15Z))	C46H90NO8P	Diacylglycerophosphocholines	1 day, 14:01:00	14:0/24:1(15Z)	815.64	0.7	[M+Na]+	0	LMGP01010516	GIPZQCAVEQRWOM-IKJFKDIMSA-N
5	838.629	1	17.66	97.16	0	0	0	Glycerophospholipids	PC(14:0/24:1(15Z))	C46H90NO8P	Diacylglycerophosphocholines	1 day, 14:01:00	14:0/24:1(15Z)	815.64	0.6	[M+Na]+	0	LMGP01010516	GIPZQCAVEQRWOM-IKJFKDIMSA-N
5	816.647	1	21.1	99.2	0	0	0	Glycerophospholipids	PC(14:0/24:1(15Z))	C46H90NO8P	Diacylglycerophosphocholines	1 day, 14:01:00	14:0/24:1(15Z)	815.64	0.3	[M+H]+	84.3	LMGP01010516	GIPZQCAVEQRWOM-IKJFKDIMSA-N
6	816.647	1	21.25	99.24	0	0	0	Glycerophospholipids	PC(14:0/24:1(15Z))	C46H90NO8P	Diacylglycerophosphocholines	1 day, 14:01:00	14:0/24:1(15Z)	815.64	0.3	[M+H]+	88.19	LMGP01010516	GIPZQCAVEQRWOM-IKJFKDIMSA-N
10	816.648	1	21.12	99.91	0	0	0	Glycerophospholipids	PC(14:0/24:1(15Z))	C46H90NO8P	Diacylglycerophosphocholines	1 day, 14:01:00	14:0/24:1(15Z)	815.64	0.1	[M+H]+	81.36	LMGP01010516	GIPZQCAVEQRWOM-IKJFKDIMSA-N
4	816.648	1	21.39	99.93	0	0	0	Glycerophospholipids	PC(14:0/24:1(15Z))	C46H90NO8P	Diacylglycerophosphocholines	1 day, 14:01:00	14:0/24:1(15Z)	815.64	0.1	[M+H]+	88.52	LMGP01010516	GIPZQCAVEQRWOM-IKJFKDIMSA-N
4	560.332	1	17.76	97.68	0	0	0	Glycerophospholipids	PC(16:0/2:0)	C26H52NO8P	Diacylglycerophosphocholines	18:00:00	16:0/2:0	537.343	0.5	[M+Na]+	0	LMGP01010612	XPAXRSJGGFVTFM-RUZDIDTESA-N
10	520.34	1	19.68	98.25	0	0	0	Glycerophospholipids	PC(16:0/2:0)	C26H52NO8P	Diacylglycerophosphocholines	18:00:00	16:0/2:0	537.343	0.5	[M+H-H2O]+	50	LMGP01010612	XPAXRSJGGFVTFM-RUZDIDTESA-N
5	520.34	1	17.94	98.7	0	0	0	Glycerophospholipids	PC(16:0/2:0)	C26H52NO8P	Diacylglycerophosphocholines	18:00:00	16:0/2:0	537.343	0.4	[M+H-H2O]+	0	LMGP01010612	XPAXRSJGGFVTFM-RUZDIDTESA-N
5	560.332	1	17.97	98.86	0	0	0	Glycerophospholipids	PC(16:0/2:0)	C26H52NO8P	Diacylglycerophosphocholines	18:00:00	16:0/2:0	537.343	0.4	[M+Na]+	0	LMGP01010612	XPAXRSJGGFVTFM-RUZDIDTESA-N
6	520.34	1	20.21	99.17	0	0	0	Glycerophospholipids	PC(16:0/2:0)	C26H52NO8P	Diacylglycerophosphocholines	18:00:00	16:0/2:0	537.343	0.3	[M+H-H2O]+	60	LMGP01010612	XPAXRSJGGFVTFM-RUZDIDTESA-N
4	520.34	1	18.04	99.2	0	0	0	Glycerophospholipids	PC(16:0/2:0)	C26H52NO8P	Diacylglycerophosphocholines	18:00:00	16:0/2:0	537.343	0.3	[M+H-H2O]+	0	LMGP01010612	XPAXRSJGGFVTFM-RUZDIDTESA-N
5	538.35	1	18.04	99.23	0	0	0	Glycerophospholipids	PC(16:0/2:0)	C26H52NO8P	Diacylglycerophosphocholines	18:00:00	16:0/2:0	537.343	0.3	[M+H]+	0	LMGP01010612	XPAXRSJGGFVTFM-RUZDIDTESA-N
6	538.35	1	19.88	99.37	0	0	0	Glycerophospholipids	PC(16:0/2:0)	C26H52NO8P	Diacylglycerophosphocholines	18:00:00	16:0/2:0	537.343	0.3	[M+H]+	50	LMGP01010612	XPAXRSJGGFVTFM-RUZDIDTESA-N
4	538.35	1	18.17	99.92	0	0	0	Glycerophospholipids	PC(16:0/2:0)	C26H52NO8P	Diacylglycerophosphocholines	18:00:00	16:0/2:0	537.343	0.1	[M+H]+	0	LMGP01010612	XPAXRSJGGFVTFM-RUZDIDTESA-N
10	538.35	1	18.17	99.95	0	0	0	Glycerophospholipids	PC(16:0/2:0)	C26H52NO8P	Diacylglycerophosphocholines	18:00:00	16:0/2:0	537.343	0.1	[M+H]+	0	LMGP01010612	XPAXRSJGGFVTFM-RUZDIDTESA-N
4	844.678	1	20.37	97.81	0	0	0	Glycerophospholipids	PC(16:0/24:1(15Z))	C48H94NO8P	Diacylglycerophosphocholines	1 day, 16:01:00	16:0/24:1(15Z)	843.672	0.5	[M+H]+	71.23	LMGP01010659	XUCOLWONUSFHRC-QFQSVWFISA-N
6	844.679	1	19.32	98.27	0	0	0	Glycerophospholipids	PC(16:0/24:1(15Z))	C48H94NO8P	Diacylglycerophosphocholines	1 day, 16:01:00	16:0/24:1(15Z)	843.672	0.5	[M+H]+	40	LMGP01010659	XUCOLWONUSFHRC-QFQSVWFISA-N
10	844.679	1	20.71	98.93	0	0	0	Glycerophospholipids	PC(16:0/24:1(15Z))	C48H94NO8P	Diacylglycerophosphocholines	1 day, 16:01:00	16:0/24:1(15Z)	843.672	0.4	[M+H]+	75	LMGP01010659	XUCOLWONUSFHRC-QFQSVWFISA-N
5	844.679	1	19.27	99.35	0	0	0	Glycerophospholipids	PC(16:0/24:1(15Z))	C48H94NO8P	Diacylglycerophosphocholines	1 day, 16:01:00	16:0/24:1(15Z)	843.672	0.3	[M+H]+	33.33	LMGP01010659	XUCOLWONUSFHRC-QFQSVWFISA-N
4	870.694	1	20.59	96.27	0	0	0	Glycerophospholipids	PC(16:0/26:2(5Z,9Z))	C50H96NO8P	Diacylglycerophosphocholines	1 day, 18:02:00	16:0/26:2(5Z,9Z)	869.687	0.7	[M+H]+	84.75	LMGP01010665	ITFWNTFYLTWDNT-DDPSORSSSA-N
6	870.694	1	20.6	96.64	0	0	0	Glycerophospholipids	PC(16:0/26:2(5Z,9Z))	C50H96NO8P	Diacylglycerophosphocholines	1 day, 18:02:00	16:0/26:2(5Z,9Z)	869.687	0.7	[M+H]+	83.33	LMGP01010665	ITFWNTFYLTWDNT-DDPSORSSSA-N
10	870.694	1	20.07	96.78	0	0	0	Glycerophospholipids	PC(16:0/26:2(5Z,9Z))	C50H96NO8P	Diacylglycerophosphocholines	1 day, 18:02:00	16:0/26:2(5Z,9Z)	869.687	0.6	[M+H]+	68.04	LMGP01010665	ITFWNTFYLTWDNT-DDPSORSSSA-N
5	870.694	1	20.63	98	0	0	0	Glycerophospholipids	PC(16:0/26:2(5Z,9Z))	C50H96NO8P	Diacylglycerophosphocholines	1 day, 18:02:00	16:0/26:2(5Z,9Z)	869.687	0.5	[M+H]+	77.45	LMGP01010665	ITFWNTFYLTWDNT-DDPSORSSSA-N
5	892.677	1	18.17	99.93	0	0	0	Glycerophospholipids	PC(16:0/26:2(5Z,9Z))	C50H96NO8P	Diacylglycerophosphocholines	1 day, 18:02:00	16:0/26:2(5Z,9Z)	869.687	0.1	[M+Na]+	0	LMGP01010665	ITFWNTFYLTWDNT-DDPSORSSSA-N
10	572.332	1	19.9	98.31	0	0	0	Glycerophospholipids	PC(16:0/3:1(2E))	C27H52NO8P	Diacylglycerophosphocholines	19:01:00	16:0/3:1(2E)	549.343	0.5	[M+Na]+	55.65	LMGP01010668	ABBJFAPTMAEFAL-RUZDIDTESA-N
6	572.332	1	20.61	98.37	0	0	0	Glycerophospholipids	PC(16:0/3:1(2E))	C27H52NO8P	Diacylglycerophosphocholines	19:01:00	16:0/3:1(2E)	549.343	0.5	[M+Na]+	75	LMGP01010668	ABBJFAPTMAEFAL-RUZDIDTESA-N
10	550.35	1	19.9	98.44	0	0	0	Glycerophospholipids	PC(16:0/3:1(2E))	C27H52NO8P	Diacylglycerophosphocholines	19:01:00	16:0/3:1(2E)	549.343	0.4	[M+H]+	55.11	LMGP01010668	ABBJFAPTMAEFAL-RUZDIDTESA-N
4	572.332	1	20.37	98.56	0	0	0	Glycerophospholipids	PC(16:0/3:1(2E))	C27H52NO8P	Diacylglycerophosphocholines	19:01:00	16:0/3:1(2E)	549.343	0.4	[M+Na]+	67.37	LMGP01010668	ABBJFAPTMAEFAL-RUZDIDTESA-N
5	550.35	1	20.39	99.05	0	0	0	Glycerophospholipids	PC(16:0/3:1(2E))	C27H52NO8P	Diacylglycerophosphocholines	19:01:00	16:0/3:1(2E)	549.343	0.3	[M+H]+	65.52	LMGP01010668	ABBJFAPTMAEFAL-RUZDIDTESA-N
4	550.35	1	20.12	99.05	0	0	0	Glycerophospholipids	PC(16:0/3:1(2E))	C27H52NO8P	Diacylglycerophosphocholines	19:01:00	16:0/3:1(2E)	549.343	0.3	[M+H]+	57.95	LMGP01010668	ABBJFAPTMAEFAL-RUZDIDTESA-N
5	572.332	1	19.61	99.16	0	0	0	Glycerophospholipids	PC(16:0/3:1(2E))	C27H52NO8P	Diacylglycerophosphocholines	19:01:00	16:0/3:1(2E)	549.343	0.3	[M+Na]+	43.48	LMGP01010668	ABBJFAPTMAEFAL-RUZDIDTESA-N
6	550.35	1	20.54	99.31	0	0	0	Glycerophospholipids	PC(16:0/3:1(2E))	C27H52NO8P	Diacylglycerophosphocholines	19:01:00	16:0/3:1(2E)	549.343	0.3	[M+H]+	68.31	LMGP01010668	ABBJFAPTMAEFAL-RUZDIDTESA-N
4	602.38	1	13.29	73.07	0	0	0	Glycerophospholipids	PC(16:0/5:0)	C29H58NO8P	Diacylglycerophosphocholines	21:00:00	16:0/5:0	579.39	2	[M+Na]+	0	LMGP01010672	GJOJUVBYCFSGJT-HHHXNRCGSA-N
5	600.363	1	19.68	98.25	0	0	0	Glycerophospholipids	PC(16:0/5:1(4E))	C29H56NO8P	Diacylglycerophosphocholines	21:01:00	16:0/5:1(4E)	577.374	0.5	[M+Na]+	50	LMGP01010673	SOZUKXUDKQAUFE-HHHXNRCGSA-N
4	600.363	1	18.01	99.07	0	0	0	Glycerophospholipids	PC(16:0/5:1(4E))	C29H56NO8P	Diacylglycerophosphocholines	21:01:00	16:0/5:1(4E)	577.374	0.3	[M+Na]+	0	LMGP01010673	SOZUKXUDKQAUFE-HHHXNRCGSA-N
5	578.381	1	20.13	99.28	0	0	0	Glycerophospholipids	PC(16:0/5:1(4E))	C29H56NO8P	Diacylglycerophosphocholines	21:01:00	16:0/5:1(4E)	577.374	0.3	[M+H]+	57.14	LMGP01010673	SOZUKXUDKQAUFE-HHHXNRCGSA-N
6	600.363	1	18.07	99.37	0	0	0	Glycerophospholipids	PC(16:0/5:1(4E))	C29H56NO8P	Diacylglycerophosphocholines	21:01:00	16:0/5:1(4E)	577.374	0.3	[M+Na]+	0	LMGP01010673	SOZUKXUDKQAUFE-HHHXNRCGSA-N
6	578.381	1	18.09	99.47	0	0	0	Glycerophospholipids	PC(16:0/5:1(4E))	C29H56NO8P	Diacylglycerophosphocholines	21:01:00	16:0/5:1(4E)	577.374	0.3	[M+H]+	0	LMGP01010673	SOZUKXUDKQAUFE-HHHXNRCGSA-N
10	787.568
10	578.381	1	20.23	99.57	0	0	0	Glycerophospholipids	PC(16:0/5:1(4E))	C29H56NO8P	Diacylglycerophosphocholines	21:01:00	16:0/5:1(4E)	577.374	0.2	[M+H]+	58.57	LMGP01010673	SOZUKXUDKQAUFE-HHHXNRCGSA-N
4	578.381	1	20.84	99.6	0	0	0	Glycerophospholipids	PC(16:0/5:1(4E))	C29H56NO8P	Diacylglycerophosphocholines	21:01:00	16:0/5:1(4E)	577.374	0.2	[M+H]+	75.14	LMGP01010673	SOZUKXUDKQAUFE-HHHXNRCGSA-N
10	600.364	1	18.14	99.76	0	0	0	Glycerophospholipids	PC(16:0/5:1(4E))	C29H56NO8P	Diacylglycerophosphocholines	21:01:00	16:0/5:1(4E)	577.374	0.2	[M+Na]+	0	LMGP01010673	SOZUKXUDKQAUFE-HHHXNRCGSA-N
10	558.316	1	17.13	94.19	0	0	0	Glycerophospholipids	PC(16:1(9Z)/2:0)	C26H50NO8P	Diacylglycerophosphocholines	18:01:00	16:1(9Z)/2:0	535.327	0.9	[M+Na]+	0	LMGP01010693	QALLXIUHRUVULB-OKFWSBNLSA-N
5	536.335	1	20.55	98.72	0	0	0	Glycerophospholipids	PC(16:1(9Z)/2:0)	C26H50NO8P	Diacylglycerophosphocholines	18:01:00	16:1(9Z)/2:0	535.327	0.4	[M+H]+	71.43	LMGP01010693	QALLXIUHRUVULB-OKFWSBNLSA-N
6	536.335	1	20.35	98.83	0	0	0	Glycerophospholipids	PC(16:1(9Z)/2:0)	C26H50NO8P	Diacylglycerophosphocholines	18:01:00	16:1(9Z)/2:0	535.327	0.4	[M+H]+	65.52	LMGP01010693	QALLXIUHRUVULB-OKFWSBNLSA-N
5	558.316	1	19.8	98.92	0	0	0	Glycerophospholipids	PC(16:1(9Z)/2:0)	C26H50NO8P	Diacylglycerophosphocholines	18:01:00	16:1(9Z)/2:0	535.327	0.4	[M+Na]+	50	LMGP01010693	QALLXIUHRUVULB-OKFWSBNLSA-N
4	558.317	1	18.05	99.27	0	0	0	Glycerophospholipids	PC(16:1(9Z)/2:0)	C26H50NO8P	Diacylglycerophosphocholines	18:01:00	16:1(9Z)/2:0	535.327	0.3	[M+Na]+	0	LMGP01010693	QALLXIUHRUVULB-OKFWSBNLSA-N
10	536.335	1	19.96	99.33	0	0	0	Glycerophospholipids	PC(16:1(9Z)/2:0)	C26H50NO8P	Diacylglycerophosphocholines	18:01:00	16:1(9Z)/2:0	535.327	0.3	[M+H]+	52.31	LMGP01010693	QALLXIUHRUVULB-OKFWSBNLSA-N
6	558.317	1	18.07	99.37	0	0	0	Glycerophospholipids	PC(16:1(9Z)/2:0)	C26H50NO8P	Diacylglycerophosphocholines	18:01:00	16:1(9Z)/2:0	535.327	0.3	[M+Na]+	0	LMGP01010693	QALLXIUHRUVULB-OKFWSBNLSA-N
4	536.335	1	19.91	99.52	0	0	0	Glycerophospholipids	PC(16:1(9Z)/2:0)	C26H50NO8P	Diacylglycerophosphocholines	18:01:00	16:1(9Z)/2:0	535.327	0.2	[M+H]+	50	LMGP01010693	QALLXIUHRUVULB-OKFWSBNLSA-N
5	842.567	1	17.88	98.31	0	0	0	Glycerophospholipids	PC(17:0/22:6(4Z,7Z,10Z,13Z,16Z,19Z))	C47H82NO8P	Diacylglycerophosphocholines	1 day, 15:06:00	17:0/22:6(4Z,7Z,10Z,13Z,16Z,19Z)	819.578	0.5	[M+Na]+	0	LMGP01010720	KSRURLYJRNYEOH-SHHFQLSYSA-N
10	842.567	1	17.93	98.6	0	0	0	Glycerophospholipids	PC(17:0/22:6(4Z,7Z,10Z,13Z,16Z,19Z))	C47H82NO8P	Diacylglycerophosphocholines	1 day, 15:06:00	17:0/22:6(4Z,7Z,10Z,13Z,16Z,19Z)	819.578	0.4	[M+Na]+	0	LMGP01010720	KSRURLYJRNYEOH-SHHFQLSYSA-N
4	842.567	1	18.06	99.32	0	0	0	Glycerophospholipids	PC(17:0/22:6(4Z,7Z,10Z,13Z,16Z,19Z))	C47H82NO8P	Diacylglycerophosphocholines	1 day, 15:06:00	17:0/22:6(4Z,7Z,10Z,13Z,16Z,19Z)	819.578	0.3	[M+Na]+	0	LMGP01010720	KSRURLYJRNYEOH-SHHFQLSYSA-N
6	842.567	1	19.94	99.66	0	0	0	Glycerophospholipids	PC(17:0/22:6(4Z,7Z,10Z,13Z,16Z,19Z))	C47H82NO8P	Diacylglycerophosphocholines	1 day, 15:06:00	17:0/22:6(4Z,7Z,10Z,13Z,16Z,19Z)	819.578	0.2	[M+Na]+	50	LMGP01010720	KSRURLYJRNYEOH-SHHFQLSYSA-N
4	857.674	1	17.92	98.57	0	0	0	Glycerophospholipids	PC(18:0/22:3(10Z,13Z,16Z))	C48H90NO8P	Diacylglycerophosphocholines	1 day, 16:03:00	18:0/22:3(10Z,13Z,16Z)	839.64	0.4	[M+NH4]+	0	LMGP01010812	ISCOBNWTWBSGJN-QEMYTNLLSA-N
5	857.674	1	17.94	98.65	0	0	0	Glycerophospholipids	PC(18:0/22:3(10Z,13Z,16Z))	C48H90NO8P	Diacylglycerophosphocholines	1 day, 16:03:00	18:0/22:3(10Z,13Z,16Z)	839.64	0.4	[M+NH4]+	0	LMGP01010812	ISCOBNWTWBSGJN-QEMYTNLLSA-N
10	872.71	1	20.54	97.37	0	0	0	Glycerophospholipids	PC(18:0/24:1(15Z))	C50H98NO8P	Diacylglycerophosphocholines	1 day, 18:01:00	18:0/24:1(15Z)	871.703	0.6	[M+H]+	77.99	LMGP01010826	PAHPUCKPYBHMBM-RURDTVAGSA-N
4	872.71	1	21.04	98.29	0	0	0	Glycerophospholipids	PC(18:0/24:1(15Z))	C50H98NO8P	Diacylglycerophosphocholines	1 day, 18:01:00	18:0/24:1(15Z)	871.703	0.5	[M+H]+	87.2	LMGP01010826	PAHPUCKPYBHMBM-RURDTVAGSA-N
6	872.71	1	21.1	98.66	0	0	0	Glycerophospholipids	PC(18:0/24:1(15Z))	C50H98NO8P	Diacylglycerophosphocholines	1 day, 18:01:00	18:0/24:1(15Z)	871.703	0.4	[M+H]+	86.91	LMGP01010826	PAHPUCKPYBHMBM-RURDTVAGSA-N
5	872.71	1	20.71	98.82	0	0	0	Glycerophospholipids	PC(18:0/24:1(15Z))	C50H98NO8P	Diacylglycerophosphocholines	1 day, 18:01:00	18:0/24:1(15Z)	871.703	0.4	[M+H]+	75.31	LMGP01010826	PAHPUCKPYBHMBM-RURDTVAGSA-N
6	586.347	1	17.42	95.79	0	0	0	Glycerophospholipids	PC(18:1(9E)/2:0)	C28H54NO8P	Diacylglycerophosphocholines	20:01:00	18:1(9E)/2:0	563.359	0.7	[M+Na]+	0	LMGP01010878	WHHNGIKQIRHPSY-FQFCXHBISA-N
5	586.348	1	17.77	97.75	0	0	0	Glycerophospholipids	PC(18:1(9E)/2:0)	C28H54NO8P	Diacylglycerophosphocholines	20:01:00	18:1(9E)/2:0	563.359	0.5	[M+Na]+	0	LMGP01010878	WHHNGIKQIRHPSY-FQFCXHBISA-N
10	586.348	1	17.81	97.94	0	0	0	Glycerophospholipids	PC(18:1(9E)/2:0)	C28H54NO8P	Diacylglycerophosphocholines	20:01:00	18:1(9E)/2:0	563.359	0.5	[M+Na]+	0	LMGP01010878	WHHNGIKQIRHPSY-FQFCXHBISA-N
4	564.366	1	20.71	98.36	0	0	0	Glycerophospholipids	PC(18:1(9E)/2:0)	C28H54NO8P	Diacylglycerophosphocholines	20:01:00	18:1(9E)/2:0	563.359	0.5	[M+H]+	77.61	LMGP01010878	WHHNGIKQIRHPSY-FQFCXHBISA-N
5	564.366	1	17.9	98.44	0	0	0	Glycerophospholipids	PC(18:1(9E)/2:0)	C28H54NO8P	Diacylglycerophosphocholines	20:01:00	18:1(9E)/2:0	563.359	0.4	[M+H]+	0	LMGP01010878	WHHNGIKQIRHPSY-FQFCXHBISA-N
10	564.366	1	19.18	99.11	0	0	0	Glycerophospholipids	PC(18:1(9E)/2:0)	C28H54NO8P	Diacylglycerophosphocholines	20:01:00	18:1(9E)/2:0	563.359	0.3	[M+H]+	31.82	LMGP01010878	WHHNGIKQIRHPSY-FQFCXHBISA-N
4	586.348	1	19.89	99.39	0	0	0	Glycerophospholipids	PC(18:1(9E)/2:0)	C28H54NO8P	Diacylglycerophosphocholines	20:01:00	18:1(9E)/2:0	563.359	0.3	[M+Na]+	50	LMGP01010878	WHHNGIKQIRHPSY-FQFCXHBISA-N
6	564.366	1	18.07	99.4	0	0	0	Glycerophospholipids	PC(18:1(9E)/2:0)	C28H54NO8P	Diacylglycerophosphocholines	20:01:00	18:1(9E)/2:0	563.359	0.3	[M+H]+	0	LMGP01010878	WHHNGIKQIRHPSY-FQFCXHBISA-N
5	614.379	1	18	98.97	0	0	0	Glycerophospholipids	PC(18:1(9Z)/4:0)	C30H58NO8P	Diacylglycerophosphocholines	22:01:00	18:1(9Z)/4:0	591.39	0.4	[M+Na]+	0	LMGP01010916	ANQYEWIKXQSASW-KYEYSNFOSA-N
4	592.397	1	21.16	99.42	0	0	0	Glycerophospholipids	PC(18:1(9Z)/4:0)	C30H58NO8P	Diacylglycerophosphocholines	22:01:00	18:1(9Z)/4:0	591.39	0.3	[M+H]+	84.86	LMGP01010916	ANQYEWIKXQSASW-KYEYSNFOSA-N
4	614.379	1	18.11	99.62	0	0	0	Glycerophospholipids	PC(18:1(9Z)/4:0)	C30H58NO8P	Diacylglycerophosphocholines	22:01:00	18:1(9Z)/4:0	591.39	0.2	[M+Na]+	0	LMGP01010916	ANQYEWIKXQSASW-KYEYSNFOSA-N
10	614.379	1	18.16	99.85	0	0	0	Glycerophospholipids	PC(18:1(9Z)/4:0)	C30H58NO8P	Diacylglycerophosphocholines	22:01:00	18:1(9Z)/4:0	591.39	0.1	[M+Na]+	0	LMGP01010916	ANQYEWIKXQSASW-KYEYSNFOSA-N
6	592.397	1	19.83	99.88	0	0	0	Glycerophospholipids	PC(18:1(9Z)/4:0)	C30H58NO8P	Diacylglycerophosphocholines	22:01:00	18:1(9Z)/4:0	591.39	0.1	[M+H]+	46.03	LMGP01010916	ANQYEWIKXQSASW-KYEYSNFOSA-N
5	592.397	1	18.16	99.88	0	0	0	Glycerophospholipids	PC(18:1(9Z)/4:0)	C30H58NO8P	Diacylglycerophosphocholines	22:01:00	18:1(9Z)/4:0	591.39	0.1	[M+H]+	0	LMGP01010916	ANQYEWIKXQSASW-KYEYSNFOSA-N
10	592.397	1	20.77	99.95	0	0	0	Glycerophospholipids	PC(18:1(9Z)/4:0)	C30H58NO8P	Diacylglycerophosphocholines	22:01:00	18:1(9Z)/4:0	591.39	0.1	[M+H]+	71.43	LMGP01010916	ANQYEWIKXQSASW-KYEYSNFOSA-N
6	614.379	1	20.41	99.97	0	0	0	Glycerophospholipids	PC(18:1(9Z)/4:0)	C30H58NO8P	Diacylglycerophosphocholines	22:01:00	18:1(9Z)/4:0	591.39	0.1	[M+Na]+	61.54	LMGP01010916	ANQYEWIKXQSASW-KYEYSNFOSA-N
4	900.741	1	18.15	99.84	0	0	0	Glycerophospholipids	PC(20:0/24:1(15Z))	C52H102NO8P	Diacylglycerophosphocholines	1 day, 20:01:00	20:0/24:1(15Z)	899.734	0.1	[M+H]+	0	LMGP01011032	JAMSDVDUWQNQFZ-QNQJCTKXSA-N
4	926.757	1	19.28	96.02	0	0	0	Glycerophospholipids	PC(23:1(9Z)/23:1(9Z))	C54H104NO8P	Diacylglycerophosphocholines	1 day, 22:02:00	23:1(9Z)/23:1(9Z)	925.75	0.7	[M+H]+	50	LMGP01011141	FBOGNPYUFRBIPX-QGXNMIOQSA-N
4	954.788	1	17.98	98.9	0	0	0	Glycerophospholipids	PC(24:1(15Z)/24:1(15Z))	C56H108NO8P	Diacylglycerophosphocholines	2 days, 0:02:00	24:1(15Z)/24:1(15Z)	953.781	0.4	[M+H]+	0	LMGP01011163	REWNAIYQZZOESC-CGKZWXATSA-N
6	826.535	1	19.32	96.94	0	0	0	Glycerophospholipids	PC(16:1(7Z)/22:6(4Z,7Z,10Z,13Z,16Z,19Z))	C46H78NO8P	Diacylglycerophosphocholines	1 day, 14:07:00	16:1(7Z)/22:6(4Z,7Z,10Z,13Z,16Z,19Z)	803.547	0.6	[M+Na]+	46.67	LMGP01011306	LBKAWBGKYHQLFF-MHQMSHEBSA-N
4	826.535	1	17.93	98.59	0	0	0	Glycerophospholipids	PC(16:1(7Z)/22:6(4Z,7Z,10Z,13Z,16Z,19Z))	C46H78NO8P	Diacylglycerophosphocholines	1 day, 14:07:00	16:1(7Z)/22:6(4Z,7Z,10Z,13Z,16Z,19Z)	803.547	0.4	[M+Na]+	0	LMGP01011306	LBKAWBGKYHQLFF-MHQMSHEBSA-N
10	826.535	1	17.96	98.79	0	0	0	Glycerophospholipids	PC(16:1(7Z)/22:6(4Z,7Z,10Z,13Z,16Z,19Z))	C46H78NO8P	Diacylglycerophosphocholines	1 day, 14:07:00	16:1(7Z)/22:6(4Z,7Z,10Z,13Z,16Z,19Z)	803.547	0.4	[M+Na]+	0	LMGP01011306	LBKAWBGKYHQLFF-MHQMSHEBSA-N
5	826.535	1	18	99.02	0	0	0	Glycerophospholipids	PC(16:1(7Z)/22:6(4Z,7Z,10Z,13Z,16Z,19Z))	C46H78NO8P	Diacylglycerophosphocholines	1 day, 14:07:00	16:1(7Z)/22:6(4Z,7Z,10Z,13Z,16Z,19Z)	803.547	0.4	[M+Na]+	0	LMGP01011306	LBKAWBGKYHQLFF-MHQMSHEBSA-N
4	684.457	1	17.76	97.66	0	0	0	Glycerophospholipids	PC(12:0/15:1(9Z))	C35H68NO8P	Diacylglycerophosphocholines	1 day, 3:01:00	12:0/15:1(9Z)	661.468	0.5	[M+Na]+	0	LMGP01011318	YSNAHYZGRRYURZ-BSAOHMCWSA-N
5	662.475	1	17.77	97.73	0	0	0	Glycerophospholipids	PC(12:0/15:1(9Z))	C35H68NO8P	Diacylglycerophosphocholines	1 day, 3:01:00	12:0/15:1(9Z)	661.468	0.5	[M+H]+	0	LMGP01011318	YSNAHYZGRRYURZ-BSAOHMCWSA-N
10	662.475	1	17.81	97.96	0	0	0	Glycerophospholipids	PC(12:0/15:1(9Z))	C35H68NO8P	Diacylglycerophosphocholines	1 day, 3:01:00	12:0/15:1(9Z)	661.468	0.5	[M+H]+	0	LMGP01011318	YSNAHYZGRRYURZ-BSAOHMCWSA-N
4	662.475	1	17.89	98.38	0	0	0	Glycerophospholipids	PC(12:0/15:1(9Z))	C35H68NO8P	Diacylglycerophosphocholines	1 day, 3:01:00	12:0/15:1(9Z)	661.468	0.5	[M+H]+	0	LMGP01011318	YSNAHYZGRRYURZ-BSAOHMCWSA-N
6	662.475	1	17.95	98.73	0	0	0	Glycerophospholipids	PC(12:0/15:1(9Z))	C35H68NO8P	Diacylglycerophosphocholines	1 day, 3:01:00	12:0/15:1(9Z)	661.468	0.4	[M+H]+	0	LMGP01011318	YSNAHYZGRRYURZ-BSAOHMCWSA-N
4	707.533	1	15.75	86.61	0	0	0	Glycerophospholipids	PC(12:0/17:1(9Z))	C37H72NO8P	Diacylglycerophosphocholines	1 day, 5:01:00	12:0/17:1(9Z)	689.5	1.3	[M+NH4]+	0	LMGP01011321	ZFJMLUIXCCEGJC-QEJMHMKOSA-N
5	712.488	1	19.02	97.53	0	0	0	Glycerophospholipids	PC(12:0/17:1(9Z))	C37H72NO8P	Diacylglycerophosphocholines	1 day, 5:01:00	12:0/17:1(9Z)	689.5	0.6	[M+Na]+	35.29	LMGP01011321	ZFJMLUIXCCEGJC-QEJMHMKOSA-N
4	712.488	1	19.72	97.73	0	0	0	Glycerophospholipids	PC(12:0/17:1(9Z))	C37H72NO8P	Diacylglycerophosphocholines	1 day, 5:01:00	12:0/17:1(9Z)	689.5	0.5	[M+Na]+	53.66	LMGP01011321	ZFJMLUIXCCEGJC-QEJMHMKOSA-N
5	690.506	1	18.8	98.41	0	0	0	Glycerophospholipids	PC(12:0/17:1(9Z))	C37H72NO8P	Diacylglycerophosphocholines	1 day, 5:01:00	12:0/17:1(9Z)	689.5	0.4	[M+H]+	25	LMGP01011321	ZFJMLUIXCCEGJC-QEJMHMKOSA-N
10	712.489	1	21.07	98.55	0	0	0	Glycerophospholipids	PC(12:0/17:1(9Z))	C37H72NO8P	Diacylglycerophosphocholines	1 day, 5:01:00	12:0/17:1(9Z)	689.5	0.4	[M+Na]+	86.77	LMGP01011321	ZFJMLUIXCCEGJC-QEJMHMKOSA-N
6	690.506	1	20.8	98.56	0	0	0	Glycerophospholipids	PC(12:0/17:1(9Z))	C37H72NO8P	Diacylglycerophosphocholines	1 day, 5:01:00	12:0/17:1(9Z)	689.5	0.4	[M+H]+	79.26	LMGP01011321	ZFJMLUIXCCEGJC-QEJMHMKOSA-N
6	712.489	1	20.5	98.61	0	0	0	Glycerophospholipids	PC(12:0/17:1(9Z))	C37H72NO8P	Diacylglycerophosphocholines	1 day, 5:01:00	12:0/17:1(9Z)	689.5	0.4	[M+Na]+	70.67	LMGP01011321	ZFJMLUIXCCEGJC-QEJMHMKOSA-N
10	690.506	1	21.42	98.64	0	0	0	Glycerophospholipids	PC(12:0/17:1(9Z))	C37H72NO8P	Diacylglycerophosphocholines	1 day, 5:01:00	12:0/17:1(9Z)	689.5	0.4	[M+H]+	95.77	LMGP01011321	ZFJMLUIXCCEGJC-QEJMHMKOSA-N
4	690.507	1	21.36	98.75	0	0	0	Glycerophospholipids	PC(12:0/17:1(9Z))	C37H72NO8P	Diacylglycerophosphocholines	1 day, 5:01:00	12:0/17:1(9Z)	689.5	0.4	[M+H]+	93.63	LMGP01011321	ZFJMLUIXCCEGJC-QEJMHMKOSA-N
10	688.491	1	20.61	97.33	0	0	0	Glycerophospholipids	PC(12:0/17:2(9Z,12Z))	C37H70NO8P	Diacylglycerophosphocholines	1 day, 5:02:00	12:0/17:2(9Z,12Z)	687.484	0.6	[M+H]+	80	LMGP01011322	ANVCXXDPOKVPPF-UACTZWKTSA-N
4	688.491	1	17.96	98.8	0	0	0	Glycerophospholipids	PC(12:0/17:2(9Z,12Z))	C37H70NO8P	Diacylglycerophosphocholines	1 day, 5:02:00	12:0/17:2(9Z,12Z)	687.484	0.4	[M+H]+	0	LMGP01011322	ANVCXXDPOKVPPF-UACTZWKTSA-N
5	688.491	1	18.09	99.48	0	0	0	Glycerophospholipids	PC(12:0/17:2(9Z,12Z))	C37H70NO8P	Diacylglycerophosphocholines	1 day, 5:02:00	12:0/17:2(9Z,12Z)	687.484	0.3	[M+H]+	0	LMGP01011322	ANVCXXDPOKVPPF-UACTZWKTSA-N
10	724.488	1	16.71	91.88	0	0	0	Glycerophospholipids	PC(12:0/18:2(9Z,12Z))	C38H72NO8P	Diacylglycerophosphocholines	1 day, 6:02:00	12:0/18:2(9Z,12Z)	701.5	1	[M+Na]+	0	LMGP01011323	PXSRIASFTWIQOT-QYZSMWKLSA-N
4	724.488	1	16.84	92.59	0	0	0	Glycerophospholipids	PC(12:0/18:2(9Z,12Z))	C38H72NO8P	Diacylglycerophosphocholines	1 day, 6:02:00	12:0/18:2(9Z,12Z)	701.5	1	[M+Na]+	0	LMGP01011323	PXSRIASFTWIQOT-QYZSMWKLSA-N
5	724.488	1	17.2	94.6	0	0	0	Glycerophospholipids	PC(12:0/18:2(9Z,12Z))	C38H72NO8P	Diacylglycerophosphocholines	1 day, 6:02:00	12:0/18:2(9Z,12Z)	701.5	0.8	[M+Na]+	0	LMGP01011323	PXSRIASFTWIQOT-QYZSMWKLSA-N
6	724.488	1	17.44	95.9	0	0	0	Glycerophospholipids	PC(12:0/18:2(9Z,12Z))	C38H72NO8P	Diacylglycerophosphocholines	1 day, 6:02:00	12:0/18:2(9Z,12Z)	701.5	0.7	[M+Na]+	0	LMGP01011323	PXSRIASFTWIQOT-QYZSMWKLSA-N
10	702.506	1	21.07	97.91	0	0	0	Glycerophospholipids	PC(12:0/18:2(9Z,12Z))	C38H72NO8P	Diacylglycerophosphocholines	1 day, 6:02:00	12:0/18:2(9Z,12Z)	701.5	0.5	[M+H]+	89.81	LMGP01011323	PXSRIASFTWIQOT-QYZSMWKLSA-N
4	702.506	1	21.06	98.17	0	0	0	Glycerophospholipids	PC(12:0/18:2(9Z,12Z))	C38H72NO8P	Diacylglycerophosphocholines	1 day, 6:02:00	12:0/18:2(9Z,12Z)	701.5	0.5	[M+H]+	88.35	LMGP01011323	PXSRIASFTWIQOT-QYZSMWKLSA-N
5	702.507	1	17.95	98.72	0	0	0	Glycerophospholipids	PC(12:0/18:2(9Z,12Z))	C38H72NO8P	Diacylglycerophosphocholines	1 day, 6:02:00	12:0/18:2(9Z,12Z)	701.5	0.4	[M+H]+	0	LMGP01011323	PXSRIASFTWIQOT-QYZSMWKLSA-N
6	702.507	1	20.27	98.81	0	0	0	Glycerophospholipids	PC(12:0/18:2(9Z,12Z))	C38H72NO8P	Diacylglycerophosphocholines	1 day, 6:02:00	12:0/18:2(9Z,12Z)	701.5	0.4	[M+H]+	63.29	LMGP01011323	PXSRIASFTWIQOT-QYZSMWKLSA-N
5	735.564	1	19.58	89.97	0	0	0	Glycerophospholipids	PC(12:0/19:1(9Z))	C39H76NO8P	Diacylglycerophosphocholines	1 day, 7:01:00	12:0/19:1(9Z)	717.531	1.1	[M+NH4]+	88.73	LMGP01011328	ISFOPOGKBOMRIJ-PLOGQBHYSA-N
4	700.527	1	17.39	95.62	0	0	0	Glycerophospholipids	PC(12:0/19:1(9Z))	C39H76NO8P	Diacylglycerophosphocholines	1 day, 7:01:00	12:0/19:1(9Z)	717.531	0.7	[M+H-H2O]+	0	LMGP01011328	ISFOPOGKBOMRIJ-PLOGQBHYSA-N
10	700.527	1	20.61	97.16	0	0	0	Glycerophospholipids	PC(12:0/19:1(9Z))	C39H76NO8P	Diacylglycerophosphocholines	1 day, 7:01:00	12:0/19:1(9Z)	717.531	0.6	[M+H-H2O]+	81.07	LMGP01011328	ISFOPOGKBOMRIJ-PLOGQBHYSA-N
10	718.538	1	29.67	98.07	90.94	0	0	Glycerophospholipids	PC(12:0/19:1(9Z))	C39H76NO8P	Diacylglycerophosphocholines	1 day, 7:01:00	12:0/19:1(9Z)	717.531	0.5	[M+H]+	98.16	LMGP01011328	ISFOPOGKBOMRIJ-PLOGQBHYSA-N
4	718.538	1	29.89	98.14	93.24	0	0	Glycerophospholipids	PC(12:0/19:1(9Z))	C39H76NO8P	Diacylglycerophosphocholines	1 day, 7:01:00	12:0/19:1(9Z)	717.531	0.5	[M+H]+	98.13	LMGP01011328	ISFOPOGKBOMRIJ-PLOGQBHYSA-N
6	718.538	1	29.71	98.28	91.21	0	0	Glycerophospholipids	PC(12:0/19:1(9Z))	C39H76NO8P	Diacylglycerophosphocholines	1 day, 7:01:00	12:0/19:1(9Z)	717.531	0.5	[M+H]+	97.59	LMGP01011328	ISFOPOGKBOMRIJ-PLOGQBHYSA-N
5	718.538	1	29.74	98.34	91.09	0	0	Glycerophospholipids	PC(12:0/19:1(9Z))	C39H76NO8P	Diacylglycerophosphocholines	1 day, 7:01:00	12:0/19:1(9Z)	717.531	0.5	[M+H]+	98.34	LMGP01011328	ISFOPOGKBOMRIJ-PLOGQBHYSA-N
5	740.52	1	21.49	98.54	0	0	0	Glycerophospholipids	PC(12:0/19:1(9Z))	C39H76NO8P	Diacylglycerophosphocholines	1 day, 7:01:00	12:0/19:1(9Z)	717.531	0.4	[M+Na]+	98.2	LMGP01011328	ISFOPOGKBOMRIJ-PLOGQBHYSA-N
6	740.52	1	21.52	98.75	0	0	0	Glycerophospholipids	PC(12:0/19:1(9Z))	C39H76NO8P	Diacylglycerophosphocholines	1 day, 7:01:00	12:0/19:1(9Z)	717.531	0.4	[M+Na]+	98.2	LMGP01011328	ISFOPOGKBOMRIJ-PLOGQBHYSA-N
4	740.52	1	21.54	98.79	0	0	0	Glycerophospholipids	PC(12:0/19:1(9Z))	C39H76NO8P	Diacylglycerophosphocholines	1 day, 7:01:00	12:0/19:1(9Z)	717.531	0.4	[M+Na]+	98.35	LMGP01011328	ISFOPOGKBOMRIJ-PLOGQBHYSA-N
10	740.52	1	21.57	99.07	0	0	0	Glycerophospholipids	PC(12:0/19:1(9Z))	C39H76NO8P	Diacylglycerophosphocholines	1 day, 7:01:00	12:0/19:1(9Z)	717.531	0.3	[M+Na]+	97.69	LMGP01011328	ISFOPOGKBOMRIJ-PLOGQBHYSA-N
4	756.494	1	21.6	99.48	0	0	0	Glycerophospholipids	PC(12:0/19:1(9Z))	C39H76NO8P	Diacylglycerophosphocholines	1 day, 7:01:00	12:0/19:1(9Z)	717.531	0.3	[M+K]+	96.64	LMGP01011328	ISFOPOGKBOMRIJ-PLOGQBHYSA-N
5	756.494	1	21.57	99.51	0	0	0	Glycerophospholipids	PC(12:0/19:1(9Z))	C39H76NO8P	Diacylglycerophosphocholines	1 day, 7:01:00	12:0/19:1(9Z)	717.531	0.2	[M+K]+	95.7	LMGP01011328	ISFOPOGKBOMRIJ-PLOGQBHYSA-N
10	756.494	1	21.57	99.64	0	0	0	Glycerophospholipids	PC(12:0/19:1(9Z))	C39H76NO8P	Diacylglycerophosphocholines	1 day, 7:01:00	12:0/19:1(9Z)	717.531	0.2	[M+K]+	95.05	LMGP01011328	ISFOPOGKBOMRIJ-PLOGQBHYSA-N
6	756.494	1	30.06	99.77	92.72	0	0	Glycerophospholipids	PC(12:0/19:1(9Z))	C39H76NO8P	Diacylglycerophosphocholines	1 day, 7:01:00	12:0/19:1(9Z)	717.531	0.2	[M+K]+	95.88	LMGP01011328	ISFOPOGKBOMRIJ-PLOGQBHYSA-N
5	749.579	1	14.08	77.46	0	0	0	Glycerophospholipids	PC(12:0/20:1(11Z))	C40H78NO8P	Diacylglycerophosphocholines	1 day, 8:01:00	12:0/20:1(11Z)	731.547	1.8	[M+NH4]+	0	LMGP01011329	BUFPMOFUFXIVNG-YWTUKGCKSA-N
4	749.579	1	14.15	77.83	0	0	0	Glycerophospholipids	PC(12:0/20:1(11Z))	C40H78NO8P	Diacylglycerophosphocholines	1 day, 8:01:00	12:0/20:1(11Z)	731.547	1.8	[M+NH4]+	0	LMGP01011329	BUFPMOFUFXIVNG-YWTUKGCKSA-N
10	749.579	1	16.28	80.94	0	0	0	Glycerophospholipids	PC(12:0/20:1(11Z))	C40H78NO8P	Diacylglycerophosphocholines	1 day, 8:01:00	12:0/20:1(11Z)	731.547	1.6	[M+NH4]+	43.08	LMGP01011329	BUFPMOFUFXIVNG-YWTUKGCKSA-N
6	749.579	1	15.14	83.27	0	0	0	Glycerophospholipids	PC(12:0/20:1(11Z))	C40H78NO8P	Diacylglycerophosphocholines	1 day, 8:01:00	12:0/20:1(11Z)	731.547	1.5	[M+NH4]+	0	LMGP01011329	BUFPMOFUFXIVNG-YWTUKGCKSA-N
4	732.553	1	30.09	98.15	95.3	0	0	Glycerophospholipids	PC(12:0/20:1(11Z))	C40H78NO8P	Diacylglycerophosphocholines	1 day, 8:01:00	12:0/20:1(11Z)	731.547	0.5	[M+H]+	98.55	LMGP01011329	BUFPMOFUFXIVNG-YWTUKGCKSA-N
5	732.553	1	30.18	98.3	96.01	0	0	Glycerophospholipids	PC(12:0/20:1(11Z))	C40H78NO8P	Diacylglycerophosphocholines	1 day, 8:01:00	12:0/20:1(11Z)	731.547	0.5	[M+H]+	98.32	LMGP01011329	BUFPMOFUFXIVNG-YWTUKGCKSA-N
10	732.553	1	29.94	98.35	93.25	0	0	Glycerophospholipids	PC(12:0/20:1(11Z))	C40H78NO8P	Diacylglycerophosphocholines	1 day, 8:01:00	12:0/20:1(11Z)	731.547	0.5	[M+H]+	98.36	LMGP01011329	BUFPMOFUFXIVNG-YWTUKGCKSA-N
6	732.553	1	30.02	98.45	94.27	0	0	Glycerophospholipids	PC(12:0/20:1(11Z))	C40H78NO8P	Diacylglycerophosphocholines	1 day, 8:01:00	12:0/20:1(11Z)	731.547	0.4	[M+H]+	97.72	LMGP01011329	BUFPMOFUFXIVNG-YWTUKGCKSA-N
4	770.509	1	30.09	99.27	93.2	0	0	Glycerophospholipids	PC(12:0/20:1(11Z))	C40H78NO8P	Diacylglycerophosphocholines	1 day, 8:01:00	12:0/20:1(11Z)	731.547	0.3	[M+K]+	98.24	LMGP01011329	BUFPMOFUFXIVNG-YWTUKGCKSA-N
5	770.509	1	29.95	99.3	91.69	0	0	Glycerophospholipids	PC(12:0/20:1(11Z))	C40H78NO8P	Diacylglycerophosphocholines	1 day, 8:01:00	12:0/20:1(11Z)	731.547	0.3	[M+K]+	98.01	LMGP01011329	BUFPMOFUFXIVNG-YWTUKGCKSA-N
6	770.509	1	30.01	99.35	92.24	0	0	Glycerophospholipids	PC(12:0/20:1(11Z))	C40H78NO8P	Diacylglycerophosphocholines	1 day, 8:01:00	12:0/20:1(11Z)	731.547	0.3	[M+K]+	98.02	LMGP01011329	BUFPMOFUFXIVNG-YWTUKGCKSA-N
10	770.509	1	29.93	99.36	91.78	0	0	Glycerophospholipids	PC(12:0/20:1(11Z))	C40H78NO8P	Diacylglycerophosphocholines	1 day, 8:01:00	12:0/20:1(11Z)	731.547	0.3	[M+K]+	96.71	LMGP01011329	BUFPMOFUFXIVNG-YWTUKGCKSA-N
4	747.563	1	13.6	60.95	0	0	0	Glycerophospholipids	PC(12:0/20:2(11Z,14Z))	C40H76NO8P	Diacylglycerophosphocholines	1 day, 8:02:00	12:0/20:2(11Z,14Z)	729.531	2.5	[M+NH4]+	69.12	LMGP01011330	IABPRJCFINAMLD-JSHIBXJCSA-N
10	747.563	1	13.55	61.02	0	0	0	Glycerophospholipids	PC(12:0/20:2(11Z,14Z))	C40H76NO8P	Diacylglycerophosphocholines	1 day, 8:02:00	12:0/20:2(11Z,14Z)	729.531	2.5	[M+NH4]+	67.67	LMGP01011330	IABPRJCFINAMLD-JSHIBXJCSA-N
5	730.538	1	29.88	97.65	94.13	0	0	Glycerophospholipids	PC(12:0/20:2(11Z,14Z))	C40H76NO8P	Diacylglycerophosphocholines	1 day, 8:02:00	12:0/20:2(11Z,14Z)	729.531	0.5	[M+H]+	98.26	LMGP01011330	IABPRJCFINAMLD-JSHIBXJCSA-N
4	730.538	1	29.91	97.65	94.41	0	0	Glycerophospholipids	PC(12:0/20:2(11Z,14Z))	C40H76NO8P	Diacylglycerophosphocholines	1 day, 8:02:00	12:0/20:2(11Z,14Z)	729.531	0.5	[M+H]+	98.17	LMGP01011330	IABPRJCFINAMLD-JSHIBXJCSA-N
5	752.52	1	29.56	97.72	90.54	0	0	Glycerophospholipids	PC(12:0/20:2(11Z,14Z))	C40H76NO8P	Diacylglycerophosphocholines	1 day, 8:02:00	12:0/20:2(11Z,14Z)	729.531	0.5	[M+Na]+	97.9	LMGP01011330	IABPRJCFINAMLD-JSHIBXJCSA-N
6	730.538	1	29.67	97.79	91.76	0	0	Glycerophospholipids	PC(12:0/20:2(11Z,14Z))	C40H76NO8P	Diacylglycerophosphocholines	1 day, 8:02:00	12:0/20:2(11Z,14Z)	729.531	0.5	[M+H]+	97.6	LMGP01011330	IABPRJCFINAMLD-JSHIBXJCSA-N
10	730.538	1	29.86	97.84	93.56	0	0	Glycerophospholipids	PC(12:0/20:2(11Z,14Z))	C40H76NO8P	Diacylglycerophosphocholines	1 day, 8:02:00	12:0/20:2(11Z,14Z)	729.531	0.5	[M+H]+	98.08	LMGP01011330	IABPRJCFINAMLD-JSHIBXJCSA-N
10	752.52	1	29.58	98.02	90.24	0	0	Glycerophospholipids	PC(12:0/20:2(11Z,14Z))	C40H76NO8P	Diacylglycerophosphocholines	1 day, 8:02:00	12:0/20:2(11Z,14Z)	729.531	0.5	[M+Na]+	97.86	LMGP01011330	IABPRJCFINAMLD-JSHIBXJCSA-N
4	752.52	1	29.55	98.07	89.7	0	0	Glycerophospholipids	PC(12:0/20:2(11Z,14Z))	C40H76NO8P	Diacylglycerophosphocholines	1 day, 8:02:00	12:0/20:2(11Z,14Z)	729.531	0.5	[M+Na]+	98.1	LMGP01011330	IABPRJCFINAMLD-JSHIBXJCSA-N
6	752.52	1	29.52	98.25	89.03	0	0	Glycerophospholipids	PC(12:0/20:2(11Z,14Z))	C40H76NO8P	Diacylglycerophosphocholines	1 day, 8:02:00	12:0/20:2(11Z,14Z)	729.531	0.5	[M+Na]+	98.06	LMGP01011330	IABPRJCFINAMLD-JSHIBXJCSA-N
4	768.494	1	29.79	98.49	91.8	0	0	Glycerophospholipids	PC(12:0/20:2(11Z,14Z))	C40H76NO8P	Diacylglycerophosphocholines	1 day, 8:02:00	12:0/20:2(11Z,14Z)	729.531	0.4	[M+K]+	97.34	LMGP01011330	IABPRJCFINAMLD-JSHIBXJCSA-N
6	768.494	1	29.9	98.74	93.03	0	0	Glycerophospholipids	PC(12:0/20:2(11Z,14Z))	C40H76NO8P	Diacylglycerophosphocholines	1 day, 8:02:00	12:0/20:2(11Z,14Z)	729.531	0.4	[M+K]+	96.07	LMGP01011330	IABPRJCFINAMLD-JSHIBXJCSA-N
10	768.494	1	30.05	99.01	94.24	0	0	Glycerophospholipids	PC(12:0/20:2(11Z,14Z))	C40H76NO8P	Diacylglycerophosphocholines	1 day, 8:02:00	12:0/20:2(11Z,14Z)	729.531	0.4	[M+K]+	95.81	LMGP01011330	IABPRJCFINAMLD-JSHIBXJCSA-N
4	777.61	1	13.27	72.99	0	0	0	Glycerophospholipids	PC(12:0/22:1(11Z))	C42H82NO8P	Diacylglycerophosphocholines	1 day, 10:01:00	12:0/22:1(11Z)	759.578	2	[M+NH4]+	0	LMGP01011335	YGJFBNYJQXQTMU-VYOBOKEXSA-N
4	760.585	1	30.5	98.86	98.42	0	0	Glycerophospholipids	PC(12:0/22:1(11Z))	C42H82NO8P	Diacylglycerophosphocholines	1 day, 10:01:00	12:0/22:1(11Z)	759.578	0.4	[M+H]+	98.47	LMGP01011335	YGJFBNYJQXQTMU-VYOBOKEXSA-N
10	760.585	1	30.19	98.95	94.9	0	0	Glycerophospholipids	PC(12:0/22:1(11Z))	C42H82NO8P	Diacylglycerophosphocholines	1 day, 10:01:00	12:0/22:1(11Z)	759.578	0.4	[M+H]+	98.22	LMGP01011335	YGJFBNYJQXQTMU-VYOBOKEXSA-N
5	760.585	1	30.07	98.97	93.68	0	0	Glycerophospholipids	PC(12:0/22:1(11Z))	C42H82NO8P	Diacylglycerophosphocholines	1 day, 10:01:00	12:0/22:1(11Z)	759.578	0.4	[M+H]+	97.99	LMGP01011335	YGJFBNYJQXQTMU-VYOBOKEXSA-N
6	760.585	1	30.31	99.08	96.05	0	0	Glycerophospholipids	PC(12:0/22:1(11Z))	C42H82NO8P	Diacylglycerophosphocholines	1 day, 10:01:00	12:0/22:1(11Z)	759.578	0.3	[M+H]+	98.02	LMGP01011335	YGJFBNYJQXQTMU-VYOBOKEXSA-N
5	798.541	1	29.91	99.26	91.3	0	0	Glycerophospholipids	PC(12:0/22:1(11Z))	C42H82NO8P	Diacylglycerophosphocholines	1 day, 10:01:00	12:0/22:1(11Z)	759.578	0.3	[M+K]+	97.96	LMGP01011335	YGJFBNYJQXQTMU-VYOBOKEXSA-N
10	798.541	1	29.91	99.34	91.47	0	0	Glycerophospholipids	PC(12:0/22:1(11Z))	C42H82NO8P	Diacylglycerophosphocholines	1 day, 10:01:00	12:0/22:1(11Z)	759.578	0.3	[M+K]+	97.23	LMGP01011335	YGJFBNYJQXQTMU-VYOBOKEXSA-N
6	798.541	1	30.27	99.37	94.92	0	0	Glycerophospholipids	PC(12:0/22:1(11Z))	C42H82NO8P	Diacylglycerophosphocholines	1 day, 10:01:00	12:0/22:1(11Z)	759.578	0.3	[M+K]+	98.41	LMGP01011335	YGJFBNYJQXQTMU-VYOBOKEXSA-N
4	798.541	1	29.96	99.4	91.51	0	0	Glycerophospholipids	PC(12:0/22:1(11Z))	C42H82NO8P	Diacylglycerophosphocholines	1 day, 10:01:00	12:0/22:1(11Z)	759.578	0.3	[M+K]+	98.25	LMGP01011335	YGJFBNYJQXQTMU-VYOBOKEXSA-N
5	775.594	1	10.11	55.63	0	0	0	Glycerophospholipids	PC(12:0/22:2(13Z,16Z))	C42H80NO8P	Diacylglycerophosphocholines	1 day, 10:02:00	12:0/22:2(13Z,16Z)	757.562	2.7	[M+NH4]+	0	LMGP01011336	XJHXMEGXCYRRPW-HRJWAVGKSA-N
4	775.594	1	12.14	59.17	0	0	0	Glycerophospholipids	PC(12:0/22:2(13Z,16Z))	C42H80NO8P	Diacylglycerophosphocholines	1 day, 10:02:00	12:0/22:2(13Z,16Z)	757.562	2.6	[M+NH4]+	38.1	LMGP01011336	XJHXMEGXCYRRPW-HRJWAVGKSA-N
10	775.594	1	12.97	59.93	0	0	0	Glycerophospholipids	PC(12:0/22:2(13Z,16Z))	C42H80NO8P	Diacylglycerophosphocholines	1 day, 10:02:00	12:0/22:2(13Z,16Z)	757.562	2.5	[M+NH4]+	56.97	LMGP01011336	XJHXMEGXCYRRPW-HRJWAVGKSA-N
10	796.525	1	29.78	98.21	92.23	0	0	Glycerophospholipids	PC(12:0/22:2(13Z,16Z))	C42H80NO8P	Diacylglycerophosphocholines	1 day, 10:02:00	12:0/22:2(13Z,16Z)	757.562	0.5	[M+K]+	97.36	LMGP01011336	XJHXMEGXCYRRPW-HRJWAVGKSA-N
5	796.525	1	29.86	98.34	92.66	0	0	Glycerophospholipids	PC(12:0/22:2(13Z,16Z))	C42H80NO8P	Diacylglycerophosphocholines	1 day, 10:02:00	12:0/22:2(13Z,16Z)	757.562	0.5	[M+K]+	97.95	LMGP01011336	XJHXMEGXCYRRPW-HRJWAVGKSA-N
10	780.551	1	29.92	98.4	93.03	0	0	Glycerophospholipids	PC(12:0/22:2(13Z,16Z))	C42H80NO8P	Diacylglycerophosphocholines	1 day, 10:02:00	12:0/22:2(13Z,16Z)	757.562	0.4	[M+Na]+	98.31	LMGP01011336	XJHXMEGXCYRRPW-HRJWAVGKSA-N
6	796.525	1	29.91	98.49	92.79	0	0	Glycerophospholipids	PC(12:0/22:2(13Z,16Z))	C42H80NO8P	Diacylglycerophosphocholines	1 day, 10:02:00	12:0/22:2(13Z,16Z)	757.562	0.4	[M+K]+	98.13	LMGP01011336	XJHXMEGXCYRRPW-HRJWAVGKSA-N
4	780.551	1	30.07	98.5	94.49	0	0	Glycerophospholipids	PC(12:0/22:2(13Z,16Z))	C42H80NO8P	Diacylglycerophosphocholines	1 day, 10:02:00	12:0/22:2(13Z,16Z)	757.562	0.4	[M+Na]+	98.32	LMGP01011336	XJHXMEGXCYRRPW-HRJWAVGKSA-N
6	780.551	1	30.02	98.53	93.89	0	0	Glycerophospholipids	PC(12:0/22:2(13Z,16Z))	C42H80NO8P	Diacylglycerophosphocholines	1 day, 10:02:00	12:0/22:2(13Z,16Z)	757.562	0.4	[M+Na]+	98.26	LMGP01011336	XJHXMEGXCYRRPW-HRJWAVGKSA-N
5	780.551	1	30.12	98.6	94.85	0	0	Glycerophospholipids	PC(12:0/22:2(13Z,16Z))	C42H80NO8P	Diacylglycerophosphocholines	1 day, 10:02:00	12:0/22:2(13Z,16Z)	757.562	0.4	[M+Na]+	98.21	LMGP01011336	XJHXMEGXCYRRPW-HRJWAVGKSA-N
4	796.525	1	29.91	98.64	92.47	0	0	Glycerophospholipids	PC(12:0/22:2(13Z,16Z))	C42H80NO8P	Diacylglycerophosphocholines	1 day, 10:02:00	12:0/22:2(13Z,16Z)	757.562	0.4	[M+K]+	98.1	LMGP01011336	XJHXMEGXCYRRPW-HRJWAVGKSA-N
4	758.569	1	30.36	98.76	97.05	0	0	Glycerophospholipids	PC(12:0/22:2(13Z,16Z))	C42H80NO8P	Diacylglycerophosphocholines	1 day, 10:02:00	12:0/22:2(13Z,16Z)	757.562	0.4	[M+H]+	98.54	LMGP01011336	XJHXMEGXCYRRPW-HRJWAVGKSA-N
10	758.569	1	30.17	98.81	94.81	0	0	Glycerophospholipids	PC(12:0/22:2(13Z,16Z))	C42H80NO8P	Diacylglycerophosphocholines	1 day, 10:02:00	12:0/22:2(13Z,16Z)	757.562	0.4	[M+H]+	98.61	LMGP01011336	XJHXMEGXCYRRPW-HRJWAVGKSA-N
5	758.569	1	30.04	98.89	93.31	0	0	Glycerophospholipids	PC(12:0/22:2(13Z,16Z))	C42H80NO8P	Diacylglycerophosphocholines	1 day, 10:02:00	12:0/22:2(13Z,16Z)	757.562	0.4	[M+H]+	98.43	LMGP01011336	XJHXMEGXCYRRPW-HRJWAVGKSA-N
6	758.569	1	30.22	98.9	95.39	0	0	Glycerophospholipids	PC(12:0/22:2(13Z,16Z))	C42H80NO8P	Diacylglycerophosphocholines	1 day, 10:02:00	12:0/22:2(13Z,16Z)	757.562	0.4	[M+H]+	98.18	LMGP01011336	XJHXMEGXCYRRPW-HRJWAVGKSA-N
5	738.504	1	21.08	97.17	0	0	0	Glycerophospholipids	PC(13:0/18:2(9Z,12Z))	C39H74NO8P	Diacylglycerophosphocholines	1 day, 7:02:00	13:0/18:2(9Z,12Z)	715.515	0.6	[M+Na]+	93.74	LMGP01011348	VYIZOJIGQOJWGL-HFWMYYSASA-N
5	716.522	1	21.16	97.63	0	0	0	Glycerophospholipids	PC(13:0/18:2(9Z,12Z))	C39H74NO8P	Diacylglycerophosphocholines	1 day, 7:02:00	13:0/18:2(9Z,12Z)	715.515	0.5	[M+H]+	93.69	LMGP01011348	VYIZOJIGQOJWGL-HFWMYYSASA-N
4	738.504	1	21.27	97.79	0	0	0	Glycerophospholipids	PC(13:0/18:2(9Z,12Z))	C39H74NO8P	Diacylglycerophosphocholines	1 day, 7:02:00	13:0/18:2(9Z,12Z)	715.515	0.5	[M+Na]+	96.03	LMGP01011348	VYIZOJIGQOJWGL-HFWMYYSASA-N
10	716.522	1	29.96	97.99	94.41	0	0	Glycerophospholipids	PC(13:0/18:2(9Z,12Z))	C39H74NO8P	Diacylglycerophosphocholines	1 day, 7:02:00	13:0/18:2(9Z,12Z)	715.515	0.5	[M+H]+	97.88	LMGP01011348	VYIZOJIGQOJWGL-HFWMYYSASA-N
4	716.522	1	29.71	98.12	91.47	0	0	Glycerophospholipids	PC(13:0/18:2(9Z,12Z))	C39H74NO8P	Diacylglycerophosphocholines	1 day, 7:02:00	13:0/18:2(9Z,12Z)	715.515	0.5	[M+H]+	97.77	LMGP01011348	VYIZOJIGQOJWGL-HFWMYYSASA-N
10	738.504	1	29.57	98.25	89.84	0	0	Glycerophospholipids	PC(13:0/18:2(9Z,12Z))	C39H74NO8P	Diacylglycerophosphocholines	1 day, 7:02:00	13:0/18:2(9Z,12Z)	715.515	0.5	[M+Na]+	97.21	LMGP01011348	VYIZOJIGQOJWGL-HFWMYYSASA-N
6	738.504	1	21.18	98.27	0	0	0	Glycerophospholipids	PC(13:0/18:2(9Z,12Z))	C39H74NO8P	Diacylglycerophosphocholines	1 day, 7:02:00	13:0/18:2(9Z,12Z)	715.515	0.5	[M+Na]+	91.09	LMGP01011348	VYIZOJIGQOJWGL-HFWMYYSASA-N
6	716.522	1	21.38	98.32	0	0	0	Glycerophospholipids	PC(13:0/18:2(9Z,12Z))	C39H74NO8P	Diacylglycerophosphocholines	1 day, 7:02:00	13:0/18:2(9Z,12Z)	715.515	0.5	[M+H]+	96.32	LMGP01011348	VYIZOJIGQOJWGL-HFWMYYSASA-N
4	754.478	1	18.01	99.04	0	0	0	Glycerophospholipids	PC(13:0/18:2(9Z,12Z))	C39H74NO8P	Diacylglycerophosphocholines	1 day, 7:02:00	13:0/18:2(9Z,12Z)	715.515	0.3	[M+K]+	0	LMGP01011348	VYIZOJIGQOJWGL-HFWMYYSASA-N
6	754.478	1	20	99.52	0	0	0	Glycerophospholipids	PC(13:0/18:2(9Z,12Z))	C39H74NO8P	Diacylglycerophosphocholines	1 day, 7:02:00	13:0/18:2(9Z,12Z)	715.515	0.2	[M+K]+	52.27	LMGP01011348	VYIZOJIGQOJWGL-HFWMYYSASA-N
10	754.478	1	20.9	99.53	0	0	0	Glycerophospholipids	PC(13:0/18:2(9Z,12Z))	C39H74NO8P	Diacylglycerophosphocholines	1 day, 7:02:00	13:0/18:2(9Z,12Z)	715.515	0.2	[M+K]+	77	LMGP01011348	VYIZOJIGQOJWGL-HFWMYYSASA-N
5	754.478	1	18.17	99.96	0	0	0	Glycerophospholipids	PC(13:0/18:2(9Z,12Z))	C39H74NO8P	Diacylglycerophosphocholines	1 day, 7:02:00	13:0/18:2(9Z,12Z)	715.515	0.1	[M+K]+	0	LMGP01011348	VYIZOJIGQOJWGL-HFWMYYSASA-N
6	763.594	1	14.66	70.62	0	0	0	Glycerophospholipids	PC(13:0/20:1(11Z))	C41H80NO8P	Diacylglycerophosphocholines	1 day, 9:01:00	13:0/20:1(11Z)	745.562	2.1	[M+NH4]+	50	LMGP01011353	HILNHYCWLDRSKJ-DPTAKULKSA-N
4	763.595	1	16.11	73.05	0	0	0	Glycerophospholipids	PC(13:0/20:1(11Z))	C41H80NO8P	Diacylglycerophosphocholines	1 day, 9:01:00	13:0/20:1(11Z)	745.562	2	[M+NH4]+	77.78	LMGP01011353	HILNHYCWLDRSKJ-DPTAKULKSA-N
5	763.595	1	14.53	74.92	0	0	0	Glycerophospholipids	PC(13:0/20:1(11Z))	C41H80NO8P	Diacylglycerophosphocholines	1 day, 9:01:00	13:0/20:1(11Z)	745.562	1.9	[M+NH4]+	25	LMGP01011353	HILNHYCWLDRSKJ-DPTAKULKSA-N
10	763.595	1	16.59	75.02	0	0	0	Glycerophospholipids	PC(13:0/20:1(11Z))	C41H80NO8P	Diacylglycerophosphocholines	1 day, 9:01:00	13:0/20:1(11Z)	745.562	1.9	[M+NH4]+	81.29	LMGP01011353	HILNHYCWLDRSKJ-DPTAKULKSA-N
10	728.558	1	29.03	96.86	88.56	0	0	Glycerophospholipids	PC(13:0/20:1(11Z))	C41H80NO8P	Diacylglycerophosphocholines	1 day, 9:01:00	13:0/20:1(11Z)	745.562	0.6	[M+H-H2O]+	92.68	LMGP01011353	HILNHYCWLDRSKJ-DPTAKULKSA-N
10	746.569	1	30.18	98.2	96.21	0	0	Glycerophospholipids	PC(13:0/20:1(11Z))	C41H80NO8P	Diacylglycerophosphocholines	1 day, 9:01:00	13:0/20:1(11Z)	745.562	0.5	[M+H]+	98.38	LMGP01011353	HILNHYCWLDRSKJ-DPTAKULKSA-N
4	746.569	1	30.3	98.22	97.55	0	0	Glycerophospholipids	PC(13:0/20:1(11Z))	C41H80NO8P	Diacylglycerophosphocholines	1 day, 9:01:00	13:0/20:1(11Z)	745.562	0.5	[M+H]+	98.38	LMGP01011353	HILNHYCWLDRSKJ-DPTAKULKSA-N
6	746.569	1	30.07	98.48	94.48	0	0	Glycerophospholipids	PC(13:0/20:1(11Z))	C41H80NO8P	Diacylglycerophosphocholines	1 day, 9:01:00	13:0/20:1(11Z)	745.562	0.4	[M+H]+	98.22	LMGP01011353	HILNHYCWLDRSKJ-DPTAKULKSA-N
5	746.569	1	30.08	98.56	94.34	0	0	Glycerophospholipids	PC(13:0/20:1(11Z))	C41H80NO8P	Diacylglycerophosphocholines	1 day, 9:01:00	13:0/20:1(11Z)	745.562	0.4	[M+H]+	98.49	LMGP01011353	HILNHYCWLDRSKJ-DPTAKULKSA-N
5	784.525	1	30.11	99.42	93.21	0	0	Glycerophospholipids	PC(13:0/20:1(11Z))	C41H80NO8P	Diacylglycerophosphocholines	1 day, 9:01:00	13:0/20:1(11Z)	745.562	0.3	[M+K]+	97.76	LMGP01011353	HILNHYCWLDRSKJ-DPTAKULKSA-N
6	784.525	1	29.93	99.51	91.14	0	0	Glycerophospholipids	PC(13:0/20:1(11Z))	C41H80NO8P	Diacylglycerophosphocholines	1 day, 9:01:00	13:0/20:1(11Z)	745.562	0.2	[M+K]+	97.72	LMGP01011353	HILNHYCWLDRSKJ-DPTAKULKSA-N
10	784.525	1	29.78	99.65	89.45	0	0	Glycerophospholipids	PC(13:0/20:1(11Z))	C41H80NO8P	Diacylglycerophosphocholines	1 day, 9:01:00	13:0/20:1(11Z)	745.562	0.2	[M+K]+	96.94	LMGP01011353	HILNHYCWLDRSKJ-DPTAKULKSA-N
4	784.525	1	29.89	99.69	90.21	0	0	Glycerophospholipids	PC(13:0/20:1(11Z))	C41H80NO8P	Diacylglycerophosphocholines	1 day, 9:01:00	13:0/20:1(11Z)	745.562	0.2	[M+K]+	97.98	LMGP01011353	HILNHYCWLDRSKJ-DPTAKULKSA-N
10	761.578	1	12.57	53.29	0	0	0	Glycerophospholipids	PC(13:0/20:2(11Z,14Z))	C41H78NO8P	Diacylglycerophosphocholines	1 day, 9:02:00	13:0/20:2(11Z,14Z)	743.547	2.8	[M+NH4]+	79.28	LMGP01011354	QHOURZDLKBFDGQ-ZSIBMOKUSA-N
6	761.578	1	12.73	55.14	0	0	0	Glycerophospholipids	PC(13:0/20:2(11Z,14Z))	C41H78NO8P	Diacylglycerophosphocholines	1 day, 9:02:00	13:0/20:2(11Z,14Z)	743.547	2.7	[M+NH4]+	74.39	LMGP01011354	QHOURZDLKBFDGQ-ZSIBMOKUSA-N
5	761.578	1	12.2	57.11	0	0	0	Glycerophospholipids	PC(13:0/20:2(11Z,14Z))	C41H78NO8P	Diacylglycerophosphocholines	1 day, 9:02:00	13:0/20:2(11Z,14Z)	743.547	2.6	[M+NH4]+	50	LMGP01011354	QHOURZDLKBFDGQ-ZSIBMOKUSA-N
10	726.543	1	20.04	95.24	0	0	0	Glycerophospholipids	PC(13:0/20:2(11Z,14Z))	C41H78NO8P	Diacylglycerophosphocholines	1 day, 9:02:00	13:0/20:2(11Z,14Z)	743.547	0.8	[M+H-H2O]+	75	LMGP01011354	QHOURZDLKBFDGQ-ZSIBMOKUSA-N
5	744.553	1	29.86	97.86	93.38	0	0	Glycerophospholipids	PC(13:0/20:2(11Z,14Z))	C41H78NO8P	Diacylglycerophosphocholines	1 day, 9:02:00	13:0/20:2(11Z,14Z)	743.547	0.5	[M+H]+	98.51	LMGP01011354	QHOURZDLKBFDGQ-ZSIBMOKUSA-N
10	744.553	1	30.06	97.97	95.59	0	0	Glycerophospholipids	PC(13:0/20:2(11Z,14Z))	C41H78NO8P	Diacylglycerophosphocholines	1 day, 9:02:00	13:0/20:2(11Z,14Z)	743.547	0.5	[M+H]+	97.88	LMGP01011354	QHOURZDLKBFDGQ-ZSIBMOKUSA-N
4	744.553	1	30.19	97.99	96.76	0	0	Glycerophospholipids	PC(13:0/20:2(11Z,14Z))	C41H78NO8P	Diacylglycerophosphocholines	1 day, 9:02:00	13:0/20:2(11Z,14Z)	743.547	0.5	[M+H]+	98.36	LMGP01011354	QHOURZDLKBFDGQ-ZSIBMOKUSA-N
6	744.553	1	29.94	98.09	94.02	0	0	Glycerophospholipids	PC(13:0/20:2(11Z,14Z))	C41H78NO8P	Diacylglycerophosphocholines	1 day, 9:02:00	13:0/20:2(11Z,14Z)	743.547	0.5	[M+H]+	97.7	LMGP01011354	QHOURZDLKBFDGQ-ZSIBMOKUSA-N
5	766.535	1	30.2	98.6	95.76	0	0	Glycerophospholipids	PC(13:0/20:2(11Z,14Z))	C41H78NO8P	Diacylglycerophosphocholines	1 day, 9:02:00	13:0/20:2(11Z,14Z)	743.547	0.4	[M+Na]+	98.19	LMGP01011354	QHOURZDLKBFDGQ-ZSIBMOKUSA-N
10	766.535	1	30.02	98.61	93.83	0	0	Glycerophospholipids	PC(13:0/20:2(11Z,14Z))	C41H78NO8P	Diacylglycerophosphocholines	1 day, 9:02:00	13:0/20:2(11Z,14Z)	743.547	0.4	[M+Na]+	98.01	LMGP01011354	QHOURZDLKBFDGQ-ZSIBMOKUSA-N
4	766.535	1	30.11	98.73	94.4	0	0	Glycerophospholipids	PC(13:0/20:2(11Z,14Z))	C41H78NO8P	Diacylglycerophosphocholines	1 day, 9:02:00	13:0/20:2(11Z,14Z)	743.547	0.4	[M+Na]+	98.29	LMGP01011354	QHOURZDLKBFDGQ-ZSIBMOKUSA-N
6	766.535	1	29.82	98.9	91.1	0	0	Glycerophospholipids	PC(13:0/20:2(11Z,14Z))	C41H78NO8P	Diacylglycerophosphocholines	1 day, 9:02:00	13:0/20:2(11Z,14Z)	743.547	0.4	[M+Na]+	97.71	LMGP01011354	QHOURZDLKBFDGQ-ZSIBMOKUSA-N
5	782.509	1	21.54	99.18	0	0	0	Glycerophospholipids	PC(13:0/20:2(11Z,14Z))	C41H78NO8P	Diacylglycerophosphocholines	1 day, 9:02:00	13:0/20:2(11Z,14Z)	743.547	0.3	[M+K]+	96.39	LMGP01011354	QHOURZDLKBFDGQ-ZSIBMOKUSA-N
4	782.509	1	30.12	99.21	93.71	0	0	Glycerophospholipids	PC(13:0/20:2(11Z,14Z))	C41H78NO8P	Diacylglycerophosphocholines	1 day, 9:02:00	13:0/20:2(11Z,14Z)	743.547	0.3	[M+K]+	97.9	LMGP01011354	QHOURZDLKBFDGQ-ZSIBMOKUSA-N
6	782.509	1	30.04	99.22	92.92	0	0	Glycerophospholipids	PC(13:0/20:2(11Z,14Z))	C41H78NO8P	Diacylglycerophosphocholines	1 day, 9:02:00	13:0/20:2(11Z,14Z)	743.547	0.3	[M+K]+	97.63	LMGP01011354	QHOURZDLKBFDGQ-ZSIBMOKUSA-N
10	782.509	1	30.06	99.35	92.93	0	0	Glycerophospholipids	PC(13:0/20:2(11Z,14Z))	C41H78NO8P	Diacylglycerophosphocholines	1 day, 9:02:00	13:0/20:2(11Z,14Z)	743.547	0.3	[M+K]+	97.62	LMGP01011354	QHOURZDLKBFDGQ-ZSIBMOKUSA-N
10	764.52	1	19.78	97.24	0	0	0	Glycerophospholipids	PC(13:0/20:3(8Z,11Z,14Z))	C41H76NO8P	Diacylglycerophosphocholines	1 day, 9:03:00	13:0/20:3(8Z,11Z,14Z)	741.531	0.6	[M+Na]+	57.78	LMGP01011355	ZWPOINKEZAPNIC-YGQCGPNASA-N
4	764.52	1	19.48	97.81	0	0	0	Glycerophospholipids	PC(13:0/20:3(8Z,11Z,14Z))	C41H76NO8P	Diacylglycerophosphocholines	1 day, 9:03:00	13:0/20:3(8Z,11Z,14Z)	741.531	0.5	[M+Na]+	46.55	LMGP01011355	ZWPOINKEZAPNIC-YGQCGPNASA-N
5	764.52	1	17.88	98.34	0	0	0	Glycerophospholipids	PC(13:0/20:3(8Z,11Z,14Z))	C41H76NO8P	Diacylglycerophosphocholines	1 day, 9:03:00	13:0/20:3(8Z,11Z,14Z)	741.531	0.5	[M+Na]+	0	LMGP01011355	ZWPOINKEZAPNIC-YGQCGPNASA-N
6	764.52	1	18.1	99.56	0	0	0	Glycerophospholipids	PC(13:0/20:3(8Z,11Z,14Z))	C41H76NO8P	Diacylglycerophosphocholines	1 day, 9:03:00	13:0/20:3(8Z,11Z,14Z)	741.531	0.2	[M+Na]+	0	LMGP01011355	ZWPOINKEZAPNIC-YGQCGPNASA-N
5	757.546	1	7.88	26.19	0	0	0	Glycerophospholipids	PC(13:0/20:4(5Z,8Z,11Z,14Z))	C41H74NO8P	Diacylglycerophosphocholines	1 day, 9:04:00	13:0/20:4(5Z,8Z,11Z,14Z)	739.515	4.1	[M+NH4]+	85.67	LMGP01011356	YJBCBZVRGHSHHA-UQBZESFBSA-N
6	757.546	1	8.74	29.58	0	0	0	Glycerophospholipids	PC(13:0/20:4(5Z,8Z,11Z,14Z))	C41H74NO8P	Diacylglycerophosphocholines	1 day, 9:04:00	13:0/20:4(5Z,8Z,11Z,14Z)	739.515	3.9	[M+NH4]+	92.46	LMGP01011356	YJBCBZVRGHSHHA-UQBZESFBSA-N
4	757.546	1	8.76	29.83	0	0	0	Glycerophospholipids	PC(13:0/20:4(5Z,8Z,11Z,14Z))	C41H74NO8P	Diacylglycerophosphocholines	1 day, 9:04:00	13:0/20:4(5Z,8Z,11Z,14Z)	739.515	3.9	[M+NH4]+	91.86	LMGP01011356	YJBCBZVRGHSHHA-UQBZESFBSA-N
10	844.698
10	757.546	1	8.42	30.33	0	0	0	Glycerophospholipids	PC(13:0/20:4(5Z,8Z,11Z,14Z))	C41H74NO8P	Diacylglycerophosphocholines	1 day, 9:04:00	13:0/20:4(5Z,8Z,11Z,14Z)	739.515	3.9	[M+NH4]+	80.03	LMGP01011356	YJBCBZVRGHSHHA-UQBZESFBSA-N
4	762.502	1	9.05	49.79	0	0	0	Glycerophospholipids	PC(13:0/20:4(5Z,8Z,11Z,14Z))	C41H74NO8P	Diacylglycerophosphocholines	1 day, 9:04:00	13:0/20:4(5Z,8Z,11Z,14Z)	739.515	3	[M+Na]+	0	LMGP01011356	YJBCBZVRGHSHHA-UQBZESFBSA-N
10	762.502	1	11.02	50.61	0	0	0	Glycerophospholipids	PC(13:0/20:4(5Z,8Z,11Z,14Z))	C41H74NO8P	Diacylglycerophosphocholines	1 day, 9:04:00	13:0/20:4(5Z,8Z,11Z,14Z)	739.515	2.9	[M+Na]+	50	LMGP01011356	YJBCBZVRGHSHHA-UQBZESFBSA-N
5	762.504	1	17.77	97.74	0	0	0	Glycerophospholipids	PC(13:0/20:4(5Z,8Z,11Z,14Z))	C41H74NO8P	Diacylglycerophosphocholines	1 day, 9:04:00	13:0/20:4(5Z,8Z,11Z,14Z)	739.515	0.5	[M+Na]+	0	LMGP01011356	YJBCBZVRGHSHHA-UQBZESFBSA-N
6	762.504	1	18.11	99.61	0	0	0	Glycerophospholipids	PC(13:0/20:4(5Z,8Z,11Z,14Z))	C41H74NO8P	Diacylglycerophosphocholines	1 day, 9:04:00	13:0/20:4(5Z,8Z,11Z,14Z)	739.515	0.2	[M+Na]+	0	LMGP01011356	YJBCBZVRGHSHHA-UQBZESFBSA-N
10	760.487	1	13.12	60.18	0	0	0	Glycerophospholipids	PC(13:0/20:5(5Z,8Z,11Z,14Z,17Z))	C41H72NO8P	Diacylglycerophosphocholines	1 day, 9:05:00	13:0/20:5(5Z,8Z,11Z,14Z,17Z)	737.5	2.5	[M+Na]+	60	LMGP01011357	WVZZVZXEZMVMLN-JLPXVHQXSA-N
4	760.487	1	11.85	65.18	0	0	0	Glycerophospholipids	PC(13:0/20:5(5Z,8Z,11Z,14Z,17Z))	C41H72NO8P	Diacylglycerophosphocholines	1 day, 9:05:00	13:0/20:5(5Z,8Z,11Z,14Z,17Z)	737.5	2.3	[M+Na]+	0	LMGP01011357	WVZZVZXEZMVMLN-JLPXVHQXSA-N
10	791.626	1	13.96	76.76	0	0	0	Glycerophospholipids	PC(13:0/22:1(11Z))	C43H84NO8P	Diacylglycerophosphocholines	1 day, 11:01:00	13:0/22:1(11Z)	773.593	1.8	[M+NH4]+	0	LMGP01011359	HZGJFGZQULCHMC-XUUAZBNISA-N
4	791.626	1	14.48	79.64	0	0	0	Glycerophospholipids	PC(13:0/22:1(11Z))	C43H84NO8P	Diacylglycerophosphocholines	1 day, 11:01:00	13:0/22:1(11Z)	773.593	1.7	[M+NH4]+	0	LMGP01011359	HZGJFGZQULCHMC-XUUAZBNISA-N
6	791.626	1	14.72	80.94	0	0	0	Glycerophospholipids	PC(13:0/22:1(11Z))	C43H84NO8P	Diacylglycerophosphocholines	1 day, 11:01:00	13:0/22:1(11Z)	773.593	1.6	[M+NH4]+	0	LMGP01011359	HZGJFGZQULCHMC-XUUAZBNISA-N
5	791.626	1	14.73	81	0	0	0	Glycerophospholipids	PC(13:0/22:1(11Z))	C43H84NO8P	Diacylglycerophosphocholines	1 day, 11:01:00	13:0/22:1(11Z)	773.593	1.6	[M+NH4]+	0	LMGP01011359	HZGJFGZQULCHMC-XUUAZBNISA-N
10	774.6	1	29.97	98.89	92.53	0	0	Glycerophospholipids	PC(13:0/22:1(11Z))	C43H84NO8P	Diacylglycerophosphocholines	1 day, 11:01:00	13:0/22:1(11Z)	773.593	0.4	[M+H]+	98.4	LMGP01011359	HZGJFGZQULCHMC-XUUAZBNISA-N
4	774.601	1	30.27	98.97	95.57	0	0	Glycerophospholipids	PC(13:0/22:1(11Z))	C43H84NO8P	Diacylglycerophosphocholines	1 day, 11:01:00	13:0/22:1(11Z)	773.593	0.4	[M+H]+	98.57	LMGP01011359	HZGJFGZQULCHMC-XUUAZBNISA-N
5	774.601	1	29.96	99.29	91.65	0	0	Glycerophospholipids	PC(13:0/22:1(11Z))	C43H84NO8P	Diacylglycerophosphocholines	1 day, 11:01:00	13:0/22:1(11Z)	773.593	0.3	[M+H]+	98.2	LMGP01011359	HZGJFGZQULCHMC-XUUAZBNISA-N
6	774.601	1	30.17	99.42	93.85	0	0	Glycerophospholipids	PC(13:0/22:1(11Z))	C43H84NO8P	Diacylglycerophosphocholines	1 day, 11:01:00	13:0/22:1(11Z)	773.593	0.3	[M+H]+	98.04	LMGP01011359	HZGJFGZQULCHMC-XUUAZBNISA-N
5	796.583	1	29.84	99.81	89.69	0	0	Glycerophospholipids	PC(13:0/22:1(11Z))	C43H84NO8P	Diacylglycerophosphocholines	1 day, 11:01:00	13:0/22:1(11Z)	773.593	0.2	[M+Na]+	97.45	LMGP01011359	HZGJFGZQULCHMC-XUUAZBNISA-N
10	796.583	1	29.67	99.86	87.76	0	0	Glycerophospholipids	PC(13:0/22:1(11Z))	C43H84NO8P	Diacylglycerophosphocholines	1 day, 11:01:00	13:0/22:1(11Z)	773.593	0.1	[M+Na]+	97.13	LMGP01011359	HZGJFGZQULCHMC-XUUAZBNISA-N
6	796.583	1	29.86	99.87	89.66	0	0	Glycerophospholipids	PC(13:0/22:1(11Z))	C43H84NO8P	Diacylglycerophosphocholines	1 day, 11:01:00	13:0/22:1(11Z)	773.593	0.1	[M+Na]+	97.75	LMGP01011359	HZGJFGZQULCHMC-XUUAZBNISA-N
4	796.583	1	30.15	99.92	92.59	0	0	Glycerophospholipids	PC(13:0/22:1(11Z))	C43H84NO8P	Diacylglycerophosphocholines	1 day, 11:01:00	13:0/22:1(11Z)	773.593	0.1	[M+Na]+	98.07	LMGP01011359	HZGJFGZQULCHMC-XUUAZBNISA-N
10	810.54	1	29.34	96.56	90.71	0	0	Glycerophospholipids	PC(13:0/22:2(13Z,16Z))	C43H82NO8P	Diacylglycerophosphocholines	1 day, 11:02:00	13:0/22:2(13Z,16Z)	771.578	0.7	[M+K]+	97.32	LMGP01011360	DYODNQFHUKULKS-AEMPDOMJSA-N
6	810.54	1	29.45	97.23	90.54	0	0	Glycerophospholipids	PC(13:0/22:2(13Z,16Z))	C43H82NO8P	Diacylglycerophosphocholines	1 day, 11:02:00	13:0/22:2(13Z,16Z)	771.578	0.6	[M+K]+	97.39	LMGP01011360	DYODNQFHUKULKS-AEMPDOMJSA-N
5	810.54	1	29.35	97.23	89.23	0	0	Glycerophospholipids	PC(13:0/22:2(13Z,16Z))	C43H82NO8P	Diacylglycerophosphocholines	1 day, 11:02:00	13:0/22:2(13Z,16Z)	771.578	0.6	[M+K]+	97.83	LMGP01011360	DYODNQFHUKULKS-AEMPDOMJSA-N
4	810.54	1	29.55	97.44	90.94	0	0	Glycerophospholipids	PC(13:0/22:2(13Z,16Z))	C43H82NO8P	Diacylglycerophosphocholines	1 day, 11:02:00	13:0/22:2(13Z,16Z)	771.578	0.6	[M+K]+	98.13	LMGP01011360	DYODNQFHUKULKS-AEMPDOMJSA-N
5	794.567	1	29.61	98.18	90.06	0	0	Glycerophospholipids	PC(13:0/22:2(13Z,16Z))	C43H82NO8P	Diacylglycerophosphocholines	1 day, 11:02:00	13:0/22:2(13Z,16Z)	771.578	0.5	[M+Na]+	98.34	LMGP01011360	DYODNQFHUKULKS-AEMPDOMJSA-N
10	794.567	1	30	98.21	94.21	0	0	Glycerophospholipids	PC(13:0/22:2(13Z,16Z))	C43H82NO8P	Diacylglycerophosphocholines	1 day, 11:02:00	13:0/22:2(13Z,16Z)	771.578	0.5	[M+Na]+	98.54	LMGP01011360	DYODNQFHUKULKS-AEMPDOMJSA-N
6	794.567	1	29.72	98.3	91.09	0	0	Glycerophospholipids	PC(13:0/22:2(13Z,16Z))	C43H82NO8P	Diacylglycerophosphocholines	1 day, 11:02:00	13:0/22:2(13Z,16Z)	771.578	0.5	[M+Na]+	98	LMGP01011360	DYODNQFHUKULKS-AEMPDOMJSA-N
4	794.567	1	29.98	98.3	93.91	0	0	Glycerophospholipids	PC(13:0/22:2(13Z,16Z))	C43H82NO8P	Diacylglycerophosphocholines	1 day, 11:02:00	13:0/22:2(13Z,16Z)	771.578	0.5	[M+Na]+	98.11	LMGP01011360	DYODNQFHUKULKS-AEMPDOMJSA-N
5	772.585	1	29.96	98.93	92.45	0	0	Glycerophospholipids	PC(13:0/22:2(13Z,16Z))	C43H82NO8P	Diacylglycerophosphocholines	1 day, 11:02:00	13:0/22:2(13Z,16Z)	771.578	0.4	[M+H]+	98.09	LMGP01011360	DYODNQFHUKULKS-AEMPDOMJSA-N
10	772.585	1	30.28	98.95	95.77	0	0	Glycerophospholipids	PC(13:0/22:2(13Z,16Z))	C43H82NO8P	Diacylglycerophosphocholines	1 day, 11:02:00	13:0/22:2(13Z,16Z)	771.578	0.4	[M+H]+	98.38	LMGP01011360	DYODNQFHUKULKS-AEMPDOMJSA-N
4	772.585	1	30.23	98.96	95.22	0	0	Glycerophospholipids	PC(13:0/22:2(13Z,16Z))	C43H82NO8P	Diacylglycerophosphocholines	1 day, 11:02:00	13:0/22:2(13Z,16Z)	771.578	0.4	[M+H]+	98.53	LMGP01011360	DYODNQFHUKULKS-AEMPDOMJSA-N
6	772.585	1	30	99.05	92.65	0	0	Glycerophospholipids	PC(13:0/22:2(13Z,16Z))	C43H82NO8P	Diacylglycerophosphocholines	1 day, 11:02:00	13:0/22:2(13Z,16Z)	771.578	0.3	[M+H]+	98.07	LMGP01011360	DYODNQFHUKULKS-AEMPDOMJSA-N
5	785.577	1	3.07	16.9	0	0	0	Glycerophospholipids	PC(13:0/22:4(7Z,10Z,13Z,16Z))	C43H78NO8P	Diacylglycerophosphocholines	1 day, 11:04:00	13:0/22:4(7Z,10Z,13Z,16Z)	767.547	4.7	[M+NH4]+	0	LMGP01011361	OROZWUJCDDCYAU-IPUAOQJZSA-N
10	785.577	1	3.6	19.78	0	0	0	Glycerophospholipids	PC(13:0/22:4(7Z,10Z,13Z,16Z))	C43H78NO8P	Diacylglycerophosphocholines	1 day, 11:04:00	13:0/22:4(7Z,10Z,13Z,16Z)	767.547	4.5	[M+NH4]+	0	LMGP01011361	OROZWUJCDDCYAU-IPUAOQJZSA-N
4	785.577	1	3.68	20.24	0	0	0	Glycerophospholipids	PC(13:0/22:4(7Z,10Z,13Z,16Z))	C43H78NO8P	Diacylglycerophosphocholines	1 day, 11:04:00	13:0/22:4(7Z,10Z,13Z,16Z)	767.547	4.5	[M+NH4]+	0	LMGP01011361	OROZWUJCDDCYAU-IPUAOQJZSA-N
10	790.534	1	12.55	54.24	0	0	0	Glycerophospholipids	PC(13:0/22:4(7Z,10Z,13Z,16Z))	C43H78NO8P	Diacylglycerophosphocholines	1 day, 11:04:00	13:0/22:4(7Z,10Z,13Z,16Z)	767.547	2.8	[M+Na]+	73.91	LMGP01011361	OROZWUJCDDCYAU-IPUAOQJZSA-N
4	790.534	1	10.55	58.03	0	0	0	Glycerophospholipids	PC(13:0/22:4(7Z,10Z,13Z,16Z))	C43H78NO8P	Diacylglycerophosphocholines	1 day, 11:04:00	13:0/22:4(7Z,10Z,13Z,16Z)	767.547	2.6	[M+Na]+	0	LMGP01011361	OROZWUJCDDCYAU-IPUAOQJZSA-N
5	790.534	1	10.65	58.57	0	0	0	Glycerophospholipids	PC(13:0/22:4(7Z,10Z,13Z,16Z))	C43H78NO8P	Diacylglycerophosphocholines	1 day, 11:04:00	13:0/22:4(7Z,10Z,13Z,16Z)	767.547	2.6	[M+Na]+	0	LMGP01011361	OROZWUJCDDCYAU-IPUAOQJZSA-N
10	786.504	1	20.21	98.77	0	0	0	Glycerophospholipids	PC(13:0/22:6(4Z,7Z,10Z,13Z,16Z,19Z))	C43H74NO8P	Diacylglycerophosphocholines	1 day, 11:06:00	13:0/22:6(4Z,7Z,10Z,13Z,16Z,19Z)	763.515	0.4	[M+Na]+	62.07	LMGP01011362	IGTWLVVZXUGYBZ-DBVOCACYSA-N
4	786.504	1	18.94	99.18	0	0	0	Glycerophospholipids	PC(13:0/22:6(4Z,7Z,10Z,13Z,16Z,19Z))	C43H74NO8P	Diacylglycerophosphocholines	1 day, 11:06:00	13:0/22:6(4Z,7Z,10Z,13Z,16Z,19Z)	763.515	0.3	[M+Na]+	25	LMGP01011362	IGTWLVVZXUGYBZ-DBVOCACYSA-N
5	786.504	1	18.95	99.54	0	0	0	Glycerophospholipids	PC(13:0/22:6(4Z,7Z,10Z,13Z,16Z,19Z))	C43H74NO8P	Diacylglycerophosphocholines	1 day, 11:06:00	13:0/22:6(4Z,7Z,10Z,13Z,16Z,19Z)	763.515	0.2	[M+Na]+	23.44	LMGP01011362	IGTWLVVZXUGYBZ-DBVOCACYSA-N
6	786.504	1	20.96	99.77	0	0	0	Glycerophospholipids	PC(13:0/22:6(4Z,7Z,10Z,13Z,16Z,19Z))	C43H74NO8P	Diacylglycerophosphocholines	1 day, 11:06:00	13:0/22:6(4Z,7Z,10Z,13Z,16Z,19Z)	763.515	0.2	[M+Na]+	77.6	LMGP01011362	IGTWLVVZXUGYBZ-DBVOCACYSA-N
4	788.616	1	30.43	98.8	97.74	0	0	Glycerophospholipids	PC(14:0/22:1(11Z))	C44H86NO8P	Diacylglycerophosphocholines	1 day, 12:01:00	14:0/22:1(11Z)	787.609	0.4	[M+H]+	98.6	LMGP01011376	GRVAZAHVKYBEPF-KNWKQHDPSA-N
10	788.616	1	30.11	98.92	94.12	0	0	Glycerophospholipids	PC(14:0/22:1(11Z))	C44H86NO8P	Diacylglycerophosphocholines	1 day, 12:01:00	14:0/22:1(11Z)	787.609	0.4	[M+H]+	98.09	LMGP01011376	GRVAZAHVKYBEPF-KNWKQHDPSA-N
6	788.616	1	30.23	99.28	94.74	0	0	Glycerophospholipids	PC(14:0/22:1(11Z))	C44H86NO8P	Diacylglycerophosphocholines	1 day, 12:01:00	14:0/22:1(11Z)	787.609	0.3	[M+H]+	97.97	LMGP01011376	GRVAZAHVKYBEPF-KNWKQHDPSA-N
6	826.572	1	29.84	99.3	90.57	0	0	Glycerophospholipids	PC(14:0/22:1(11Z))	C44H86NO8P	Diacylglycerophosphocholines	1 day, 12:01:00	14:0/22:1(11Z)	787.609	0.3	[M+K]+	97.7	LMGP01011376	GRVAZAHVKYBEPF-KNWKQHDPSA-N
5	788.616	1	30.25	99.34	94.85	0	0	Glycerophospholipids	PC(14:0/22:1(11Z))	C44H86NO8P	Diacylglycerophosphocholines	1 day, 12:01:00	14:0/22:1(11Z)	787.609	0.3	[M+H]+	98.06	LMGP01011376	GRVAZAHVKYBEPF-KNWKQHDPSA-N
4	826.572	1	29.72	99.34	89.42	0	0	Glycerophospholipids	PC(14:0/22:1(11Z))	C44H86NO8P	Diacylglycerophosphocholines	1 day, 12:01:00	14:0/22:1(11Z)	787.609	0.3	[M+K]+	97.14	LMGP01011376	GRVAZAHVKYBEPF-KNWKQHDPSA-N
5	810.598	1	29.81	99.43	89.87	0	0	Glycerophospholipids	PC(14:0/22:1(11Z))	C44H86NO8P	Diacylglycerophosphocholines	1 day, 12:01:00	14:0/22:1(11Z)	787.609	0.3	[M+Na]+	98.06	LMGP01011376	GRVAZAHVKYBEPF-KNWKQHDPSA-N
10	810.598	1	30.28	99.49	95.04	0	0	Glycerophospholipids	PC(14:0/22:1(11Z))	C44H86NO8P	Diacylglycerophosphocholines	1 day, 12:01:00	14:0/22:1(11Z)	787.609	0.3	[M+Na]+	97.66	LMGP01011376	GRVAZAHVKYBEPF-KNWKQHDPSA-N
4	810.598	1	30.08	99.49	92.65	0	0	Glycerophospholipids	PC(14:0/22:1(11Z))	C44H86NO8P	Diacylglycerophosphocholines	1 day, 12:01:00	14:0/22:1(11Z)	787.609	0.3	[M+Na]+	98.21	LMGP01011376	GRVAZAHVKYBEPF-KNWKQHDPSA-N
6	810.598	1	29.85	99.54	89.97	0	0	Glycerophospholipids	PC(14:0/22:1(11Z))	C44H86NO8P	Diacylglycerophosphocholines	1 day, 12:01:00	14:0/22:1(11Z)	787.609	0.2	[M+Na]+	98.26	LMGP01011376	GRVAZAHVKYBEPF-KNWKQHDPSA-N
10	824.556	1	29.43	96.35	91.89	0	0	Glycerophospholipids	PC(14:0/22:2(13Z,16Z))	C44H84NO8P	Diacylglycerophosphocholines	1 day, 12:02:00	14:0/22:2(13Z,16Z)	785.593	0.7	[M+K]+	97.87	LMGP01011377	BRAPXNOAYHMWEX-JHHJWKSXSA-N
6	824.556	1	29.7	96.95	93.64	0	0	Glycerophospholipids	PC(14:0/22:2(13Z,16Z))	C44H84NO8P	Diacylglycerophosphocholines	1 day, 12:02:00	14:0/22:2(13Z,16Z)	785.593	0.6	[M+K]+	97.89	LMGP01011377	BRAPXNOAYHMWEX-JHHJWKSXSA-N
5	824.556	1	29.62	97.04	92.5	0	0	Glycerophospholipids	PC(14:0/22:2(13Z,16Z))	C44H84NO8P	Diacylglycerophosphocholines	1 day, 12:02:00	14:0/22:2(13Z,16Z)	785.593	0.6	[M+K]+	98.01	LMGP01011377	BRAPXNOAYHMWEX-JHHJWKSXSA-N
4	824.556	1	29.77	97.19	93.82	0	0	Glycerophospholipids	PC(14:0/22:2(13Z,16Z))	C44H84NO8P	Diacylglycerophosphocholines	1 day, 12:02:00	14:0/22:2(13Z,16Z)	785.593	0.6	[M+K]+	98.25	LMGP01011377	BRAPXNOAYHMWEX-JHHJWKSXSA-N
5	822.54	1	18.47	91.57	0	0	0	Glycerophospholipids	PC(14:1(9Z)/22:2(13Z,16Z))	C44H82NO8P	Diacylglycerophosphocholines	1 day, 12:03:00	14:1(9Z)/22:2(13Z,16Z)	783.578	1	[M+K]+	50	LMGP01011406	LMYYUVAVNWPEPG-GXAHKNHCSA-N
5	784.584	1	20.61	93.73	0	0	0	Glycerophospholipids	PC(14:1(9Z)/22:2(13Z,16Z))	C44H82NO8P	Diacylglycerophosphocholines	1 day, 12:03:00	14:1(9Z)/22:2(13Z,16Z)	783.578	0.9	[M+H]+	98.22	LMGP01011406	LMYYUVAVNWPEPG-GXAHKNHCSA-N
6	822.54	1	19.78	94.32	0	0	0	Glycerophospholipids	PC(14:1(9Z)/22:2(13Z,16Z))	C44H82NO8P	Diacylglycerophosphocholines	1 day, 12:03:00	14:1(9Z)/22:2(13Z,16Z)	783.578	0.9	[M+K]+	72.22	LMGP01011406	LMYYUVAVNWPEPG-GXAHKNHCSA-N
4	784.584	1	29.06	94.49	91.33	0	0	Glycerophospholipids	PC(14:1(9Z)/22:2(13Z,16Z))	C44H82NO8P	Diacylglycerophosphocholines	1 day, 12:03:00	14:1(9Z)/22:2(13Z,16Z)	783.578	0.8	[M+H]+	98.42	LMGP01011406	LMYYUVAVNWPEPG-GXAHKNHCSA-N
6	784.584	1	28.89	94.88	88.88	0	0	Glycerophospholipids	PC(14:1(9Z)/22:2(13Z,16Z))	C44H82NO8P	Diacylglycerophosphocholines	1 day, 12:03:00	14:1(9Z)/22:2(13Z,16Z)	783.578	0.8	[M+H]+	97.99	LMGP01011406	LMYYUVAVNWPEPG-GXAHKNHCSA-N
10	784.585	1	28.9	95.02	88.55	0	0	Glycerophospholipids	PC(14:1(9Z)/22:2(13Z,16Z))	C44H82NO8P	Diacylglycerophosphocholines	1 day, 12:03:00	14:1(9Z)/22:2(13Z,16Z)	783.578	0.8	[M+H]+	98.16	LMGP01011406	LMYYUVAVNWPEPG-GXAHKNHCSA-N
4	822.54	1	19.76	95.03	0	0	0	Glycerophospholipids	PC(14:1(9Z)/22:2(13Z,16Z))	C44H82NO8P	Diacylglycerophosphocholines	1 day, 12:03:00	14:1(9Z)/22:2(13Z,16Z)	783.578	0.8	[M+K]+	68.18	LMGP01011406	LMYYUVAVNWPEPG-GXAHKNHCSA-N
10	806.566	1	20.57	95.15	0	0	0	Glycerophospholipids	PC(14:1(9Z)/22:2(13Z,16Z))	C44H82NO8P	Diacylglycerophosphocholines	1 day, 12:03:00	14:1(9Z)/22:2(13Z,16Z)	783.578	0.8	[M+Na]+	89.96	LMGP01011406	LMYYUVAVNWPEPG-GXAHKNHCSA-N
5	806.566	1	20.84	95.79	0	0	0	Glycerophospholipids	PC(14:1(9Z)/22:2(13Z,16Z))	C44H82NO8P	Diacylglycerophosphocholines	1 day, 12:03:00	14:1(9Z)/22:2(13Z,16Z)	783.578	0.7	[M+Na]+	94.16	LMGP01011406	LMYYUVAVNWPEPG-GXAHKNHCSA-N
4	806.567	1	20.98	96.04	0	0	0	Glycerophospholipids	PC(14:1(9Z)/22:2(13Z,16Z))	C44H82NO8P	Diacylglycerophosphocholines	1 day, 12:03:00	14:1(9Z)/22:2(13Z,16Z)	783.578	0.7	[M+Na]+	96.85	LMGP01011406	LMYYUVAVNWPEPG-GXAHKNHCSA-N
6	806.567	1	20.86	96.22	0	0	0	Glycerophospholipids	PC(14:1(9Z)/22:2(13Z,16Z))	C44H82NO8P	Diacylglycerophosphocholines	1 day, 12:03:00	14:1(9Z)/22:2(13Z,16Z)	783.578	0.7	[M+Na]+	92.51	LMGP01011406	LMYYUVAVNWPEPG-GXAHKNHCSA-N
6	798.504	1	20.25	99.87	0	0	0	Glycerophospholipids	PC(14:1(9Z)/22:6(4Z,7Z,10Z,13Z,16Z,19Z))	C44H74NO8P	Diacylglycerophosphocholines	1 day, 12:07:00	14:1(9Z)/22:6(4Z,7Z,10Z,13Z,16Z,19Z)	775.515	0.1	[M+Na]+	57.61	LMGP01011408	CQAZMJNMKVCUQL-PLTOFNHWSA-N
5	798.504	1	18.17	99.93	0	0	0	Glycerophospholipids	PC(14:1(9Z)/22:6(4Z,7Z,10Z,13Z,16Z,19Z))	C44H74NO8P	Diacylglycerophosphocholines	1 day, 12:07:00	14:1(9Z)/22:6(4Z,7Z,10Z,13Z,16Z,19Z)	775.515	0.1	[M+Na]+	0	LMGP01011408	CQAZMJNMKVCUQL-PLTOFNHWSA-N
4	798.504	1	18.17	99.94	0	0	0	Glycerophospholipids	PC(14:1(9Z)/22:6(4Z,7Z,10Z,13Z,16Z,19Z))	C44H74NO8P	Diacylglycerophosphocholines	1 day, 12:07:00	14:1(9Z)/22:6(4Z,7Z,10Z,13Z,16Z,19Z)	775.515	0.1	[M+Na]+	0	LMGP01011408	CQAZMJNMKVCUQL-PLTOFNHWSA-N
10	798.504	1	18.18	99.98	0	0	0	Glycerophospholipids	PC(14:1(9Z)/22:6(4Z,7Z,10Z,13Z,16Z,19Z))	C44H74NO8P	Diacylglycerophosphocholines	1 day, 12:07:00	14:1(9Z)/22:6(4Z,7Z,10Z,13Z,16Z,19Z)	775.515	0.1	[M+Na]+	0	LMGP01011408	CQAZMJNMKVCUQL-PLTOFNHWSA-N
5	770.569	1	19.88	90.33	0	0	0	Glycerophospholipids	PC(15:0/20:3(8Z,11Z,14Z))	C43H80NO8P	Diacylglycerophosphocholines	1 day, 11:03:00	15:0/20:3(8Z,11Z,14Z)	769.562	1.1	[M+H]+	95.19	LMGP01011423	ILVRORZGIYNHIC-XWIBIVISSA-N
6	770.569	1	20.54	93.51	0	0	0	Glycerophospholipids	PC(15:0/20:3(8Z,11Z,14Z))	C43H80NO8P	Diacylglycerophosphocholines	1 day, 11:03:00	15:0/20:3(8Z,11Z,14Z)	769.562	0.9	[M+H]+	97.41	LMGP01011423	ILVRORZGIYNHIC-XWIBIVISSA-N
4	770.569	1	28.99	93.61	92.4	0	0	Glycerophospholipids	PC(15:0/20:3(8Z,11Z,14Z))	C43H80NO8P	Diacylglycerophosphocholines	1 day, 11:03:00	15:0/20:3(8Z,11Z,14Z)	769.562	0.9	[M+H]+	98.05	LMGP01011423	ILVRORZGIYNHIC-XWIBIVISSA-N
10	770.569	1	28.68	94.55	87.28	0	0	Glycerophospholipids	PC(15:0/20:3(8Z,11Z,14Z))	C43H80NO8P	Diacylglycerophosphocholines	1 day, 11:03:00	15:0/20:3(8Z,11Z,14Z)	769.562	0.8	[M+H]+	97.84	LMGP01011423	ILVRORZGIYNHIC-XWIBIVISSA-N
10	792.551	1	20.82	96.25	0	0	0	Glycerophospholipids	PC(15:0/20:3(8Z,11Z,14Z))	C43H80NO8P	Diacylglycerophosphocholines	1 day, 11:03:00	15:0/20:3(8Z,11Z,14Z)	769.562	0.7	[M+Na]+	91.43	LMGP01011423	ILVRORZGIYNHIC-XWIBIVISSA-N
5	792.551	1	20.14	97.28	0	0	0	Glycerophospholipids	PC(15:0/20:3(8Z,11Z,14Z))	C43H80NO8P	Diacylglycerophosphocholines	1 day, 11:03:00	15:0/20:3(8Z,11Z,14Z)	769.562	0.6	[M+Na]+	67.43	LMGP01011423	ILVRORZGIYNHIC-XWIBIVISSA-N
4	792.551	1	20.98	97.63	0	0	0	Glycerophospholipids	PC(15:0/20:3(8Z,11Z,14Z))	C43H80NO8P	Diacylglycerophosphocholines	1 day, 11:03:00	15:0/20:3(8Z,11Z,14Z)	769.562	0.5	[M+Na]+	88.77	LMGP01011423	ILVRORZGIYNHIC-XWIBIVISSA-N
6	792.551	1	20.7	98.82	0	0	0	Glycerophospholipids	PC(15:0/20:3(8Z,11Z,14Z))	C43H80NO8P	Diacylglycerophosphocholines	1 day, 11:03:00	15:0/20:3(8Z,11Z,14Z)	769.562	0.4	[M+Na]+	75.11	LMGP01011423	ILVRORZGIYNHIC-XWIBIVISSA-N
6	824.613	1	17.48	96.12	0	0	0	Glycerophospholipids	PC(15:0/22:1(11Z))	C45H88NO8P	Diacylglycerophosphocholines	1 day, 13:01:00	15:0/22:1(11Z)	801.625	0.7	[M+Na]+	0	LMGP01011427	ALEJPANVOHDJAK-WWRUAWPISA-N
10	824.614	1	17.91	98.48	0	0	0	Glycerophospholipids	PC(15:0/22:1(11Z))	C45H88NO8P	Diacylglycerophosphocholines	1 day, 13:01:00	15:0/22:1(11Z)	801.625	0.4	[M+Na]+	0	LMGP01011427	ALEJPANVOHDJAK-WWRUAWPISA-N
5	824.614	1	17.94	98.67	0	0	0	Glycerophospholipids	PC(15:0/22:1(11Z))	C45H88NO8P	Diacylglycerophosphocholines	1 day, 13:01:00	15:0/22:1(11Z)	801.625	0.4	[M+Na]+	0	LMGP01011427	ALEJPANVOHDJAK-WWRUAWPISA-N
4	824.614	1	18.11	99.59	0	0	0	Glycerophospholipids	PC(15:0/22:1(11Z))	C45H88NO8P	Diacylglycerophosphocholines	1 day, 13:01:00	15:0/22:1(11Z)	801.625	0.2	[M+Na]+	0	LMGP01011427	ALEJPANVOHDJAK-WWRUAWPISA-N
6	802.632	1	21.55	99.68	0	0	0	Glycerophospholipids	PC(15:0/22:1(11Z))	C45H88NO8P	Diacylglycerophosphocholines	1 day, 13:01:00	15:0/22:1(11Z)	801.625	0.2	[M+H]+	94.18	LMGP01011427	ALEJPANVOHDJAK-WWRUAWPISA-N
5	802.632	1	21.52	99.69	0	0	0	Glycerophospholipids	PC(15:0/22:1(11Z))	C45H88NO8P	Diacylglycerophosphocholines	1 day, 13:01:00	15:0/22:1(11Z)	801.625	0.2	[M+H]+	93.24	LMGP01011427	ALEJPANVOHDJAK-WWRUAWPISA-N
10	802.632	1	21.63	99.89	0	0	0	Glycerophospholipids	PC(15:0/22:1(11Z))	C45H88NO8P	Diacylglycerophosphocholines	1 day, 13:01:00	15:0/22:1(11Z)	801.625	0.1	[M+H]+	95.29	LMGP01011427	ALEJPANVOHDJAK-WWRUAWPISA-N
4	802.632	1	21.67	99.89	0	0	0	Glycerophospholipids	PC(15:0/22:1(11Z))	C45H88NO8P	Diacylglycerophosphocholines	1 day, 13:01:00	15:0/22:1(11Z)	801.625	0.1	[M+H]+	96.36	LMGP01011427	ALEJPANVOHDJAK-WWRUAWPISA-N
10	817.642	1	16.04	88.19	0	0	0	Glycerophospholipids	PC(15:0/22:2(13Z,16Z))	C45H86NO8P	Diacylglycerophosphocholines	1 day, 13:02:00	15:0/22:2(13Z,16Z)	799.609	1.3	[M+NH4]+	0	LMGP01011428	PJWLBXAALWGJFW-NXTJWINRSA-N
4	817.642	1	16.79	92.34	0	0	0	Glycerophospholipids	PC(15:0/22:2(13Z,16Z))	C45H86NO8P	Diacylglycerophosphocholines	1 day, 13:02:00	15:0/22:2(13Z,16Z)	799.609	1	[M+NH4]+	0	LMGP01011428	PJWLBXAALWGJFW-NXTJWINRSA-N
6	817.642	1	17.31	95.21	0	0	0	Glycerophospholipids	PC(15:0/22:2(13Z,16Z))	C45H86NO8P	Diacylglycerophosphocholines	1 day, 13:02:00	15:0/22:2(13Z,16Z)	799.609	0.8	[M+NH4]+	0	LMGP01011428	PJWLBXAALWGJFW-NXTJWINRSA-N
5	817.642	1	17.31	95.22	0	0	0	Glycerophospholipids	PC(15:0/22:2(13Z,16Z))	C45H86NO8P	Diacylglycerophosphocholines	1 day, 13:02:00	15:0/22:2(13Z,16Z)	799.609	0.8	[M+NH4]+	0	LMGP01011428	PJWLBXAALWGJFW-NXTJWINRSA-N
5	800.616	1	29.65	98.14	90.65	0	0	Glycerophospholipids	PC(15:0/22:2(13Z,16Z))	C45H86NO8P	Diacylglycerophosphocholines	1 day, 13:02:00	15:0/22:2(13Z,16Z)	799.609	0.5	[M+H]+	97.94	LMGP01011428	PJWLBXAALWGJFW-NXTJWINRSA-N
4	800.616	1	30.03	98.35	94.33	0	0	Glycerophospholipids	PC(15:0/22:2(13Z,16Z))	C45H86NO8P	Diacylglycerophosphocholines	1 day, 13:02:00	15:0/22:2(13Z,16Z)	799.609	0.5	[M+H]+	98.26	LMGP01011428	PJWLBXAALWGJFW-NXTJWINRSA-N
10	800.616	1	29.98	98.41	93.63	0	0	Glycerophospholipids	PC(15:0/22:2(13Z,16Z))	C45H86NO8P	Diacylglycerophosphocholines	1 day, 13:02:00	15:0/22:2(13Z,16Z)	799.609	0.4	[M+H]+	98.36	LMGP01011428	PJWLBXAALWGJFW-NXTJWINRSA-N
6	800.616	1	29.59	98.53	89.26	0	0	Glycerophospholipids	PC(15:0/22:2(13Z,16Z))	C45H86NO8P	Diacylglycerophosphocholines	1 day, 13:02:00	15:0/22:2(13Z,16Z)	799.609	0.4	[M+H]+	97.9	LMGP01011428	PJWLBXAALWGJFW-NXTJWINRSA-N
10	814.535	1	21.11	98.27	0	0	0	Glycerophospholipids	PC(15:0/22:6(4Z,7Z,10Z,13Z,16Z,19Z))	C45H78NO8P	Diacylglycerophosphocholines	1 day, 13:06:00	15:0/22:6(4Z,7Z,10Z,13Z,16Z,19Z)	791.547	0.5	[M+Na]+	89.03	LMGP01011430	GEINPYKZLFHHIL-HEXXMCQTSA-N
5	814.535	1	21.06	98.98	0	0	0	Glycerophospholipids	PC(15:0/22:6(4Z,7Z,10Z,13Z,16Z,19Z))	C45H78NO8P	Diacylglycerophosphocholines	1 day, 13:06:00	15:0/22:6(4Z,7Z,10Z,13Z,16Z,19Z)	791.547	0.4	[M+Na]+	84.33	LMGP01011430	GEINPYKZLFHHIL-HEXXMCQTSA-N
4	814.535	1	21.05	98.99	0	0	0	Glycerophospholipids	PC(15:0/22:6(4Z,7Z,10Z,13Z,16Z,19Z))	C45H78NO8P	Diacylglycerophosphocholines	1 day, 13:06:00	15:0/22:6(4Z,7Z,10Z,13Z,16Z,19Z)	791.547	0.4	[M+Na]+	83.84	LMGP01011430	GEINPYKZLFHHIL-HEXXMCQTSA-N
6	814.535	1	21.47	99.22	0	0	0	Glycerophospholipids	PC(15:0/22:6(4Z,7Z,10Z,13Z,16Z,19Z))	C45H78NO8P	Diacylglycerophosphocholines	1 day, 13:06:00	15:0/22:6(4Z,7Z,10Z,13Z,16Z,19Z)	791.547	0.3	[M+Na]+	94.33	LMGP01011430	GEINPYKZLFHHIL-HEXXMCQTSA-N
10	820.582	1	18.54	95.33	0	0	0	Glycerophospholipids	PC(15:1(9Z)/22:2(13Z,16Z))	C45H84NO8P	Diacylglycerophosphocholines	1 day, 13:03:00	15:1(9Z)/22:2(13Z,16Z)	797.593	0.8	[M+Na]+	33.33	LMGP01011459	HYGQCEKTOFDLOO-OXKHLINPSA-N
5	798.6	1	18.81	95.4	0	0	0	Glycerophospholipids	PC(15:1(9Z)/22:2(13Z,16Z))	C45H84NO8P	Diacylglycerophosphocholines	1 day, 13:03:00	15:1(9Z)/22:2(13Z,16Z)	797.593	0.8	[M+H]+	40.26	LMGP01011459	HYGQCEKTOFDLOO-OXKHLINPSA-N
6	798.6	1	20.46	96.77	0	0	0	Glycerophospholipids	PC(15:1(9Z)/22:2(13Z,16Z))	C45H84NO8P	Diacylglycerophosphocholines	1 day, 13:03:00	15:1(9Z)/22:2(13Z,16Z)	797.593	0.6	[M+H]+	78.7	LMGP01011459	HYGQCEKTOFDLOO-OXKHLINPSA-N
4	820.582	1	20.2	97.22	0	0	0	Glycerophospholipids	PC(15:1(9Z)/22:2(13Z,16Z))	C45H84NO8P	Diacylglycerophosphocholines	1 day, 13:03:00	15:1(9Z)/22:2(13Z,16Z)	797.593	0.6	[M+Na]+	69.44	LMGP01011459	HYGQCEKTOFDLOO-OXKHLINPSA-N
10	798.6	1	21.1	97.39	0	0	0	Glycerophospholipids	PC(15:1(9Z)/22:2(13Z,16Z))	C45H84NO8P	Diacylglycerophosphocholines	1 day, 13:03:00	15:1(9Z)/22:2(13Z,16Z)	797.593	0.6	[M+H]+	93.22	LMGP01011459	HYGQCEKTOFDLOO-OXKHLINPSA-N
10	1514.11
4	798.6	1	21.24	97.87	0	0	0	Glycerophospholipids	PC(15:1(9Z)/22:2(13Z,16Z))	C45H84NO8P	Diacylglycerophosphocholines	1 day, 13:03:00	15:1(9Z)/22:2(13Z,16Z)	797.593	0.5	[M+H]+	94.88	LMGP01011459	HYGQCEKTOFDLOO-OXKHLINPSA-N
5	820.582	1	17.95	98.73	0	0	0	Glycerophospholipids	PC(15:1(9Z)/22:2(13Z,16Z))	C45H84NO8P	Diacylglycerophosphocholines	1 day, 13:03:00	15:1(9Z)/22:2(13Z,16Z)	797.593	0.4	[M+Na]+	0	LMGP01011459	HYGQCEKTOFDLOO-OXKHLINPSA-N
4	812.52	1	20.91	99.3	0	0	0	Glycerophospholipids	PC(15:1(9Z)/22:6(4Z,7Z,10Z,13Z,16Z,19Z))	C45H76NO8P	Diacylglycerophosphocholines	1 day, 13:07:00	15:1(9Z)/22:6(4Z,7Z,10Z,13Z,16Z,19Z)	789.531	0.3	[M+Na]+	78.55	LMGP01011461	XNZFLHDUNBGYBT-ACNMEUTMSA-N
5	812.52	1	20.94	99.34	0	0	0	Glycerophospholipids	PC(15:1(9Z)/22:6(4Z,7Z,10Z,13Z,16Z,19Z))	C45H76NO8P	Diacylglycerophosphocholines	1 day, 13:07:00	15:1(9Z)/22:6(4Z,7Z,10Z,13Z,16Z,19Z)	789.531	0.3	[M+Na]+	79.23	LMGP01011461	XNZFLHDUNBGYBT-ACNMEUTMSA-N
6	214.106
6	812.52	1	21.47	99.5	0	0	0	Glycerophospholipids	PC(15:1(9Z)/22:6(4Z,7Z,10Z,13Z,16Z,19Z))	C45H76NO8P	Diacylglycerophosphocholines	1 day, 13:07:00	15:1(9Z)/22:6(4Z,7Z,10Z,13Z,16Z,19Z)	789.531	0.2	[M+Na]+	92.87	LMGP01011461	XNZFLHDUNBGYBT-ACNMEUTMSA-N
10	812.52	1	20.63	99.57	0	0	0	Glycerophospholipids	PC(15:1(9Z)/22:6(4Z,7Z,10Z,13Z,16Z,19Z))	C45H76NO8P	Diacylglycerophosphocholines	1 day, 13:07:00	15:1(9Z)/22:6(4Z,7Z,10Z,13Z,16Z,19Z)	789.531	0.2	[M+Na]+	69.55	LMGP01011461	XNZFLHDUNBGYBT-ACNMEUTMSA-N
5	831.658	1	17.35	95.42	0	0	0	Glycerophospholipids	PC(16:0/22:2(13Z,16Z))	C46H88NO8P	Diacylglycerophosphocholines	1 day, 14:02:00	16:0/22:2(13Z,16Z)	813.625	0.8	[M+NH4]+	0	LMGP01011472	YDPRTRLGCLYYCF-PCBXQKGDSA-N
4	852.587	1	17.36	95.48	0	0	0	Glycerophospholipids	PC(16:0/22:2(13Z,16Z))	C46H88NO8P	Diacylglycerophosphocholines	1 day, 14:02:00	16:0/22:2(13Z,16Z)	813.625	0.8	[M+K]+	0	LMGP01011472	YDPRTRLGCLYYCF-PCBXQKGDSA-N
10	831.658	1	17.54	96.45	0	0	0	Glycerophospholipids	PC(16:0/22:2(13Z,16Z))	C46H88NO8P	Diacylglycerophosphocholines	1 day, 14:02:00	16:0/22:2(13Z,16Z)	813.625	0.7	[M+NH4]+	0	LMGP01011472	YDPRTRLGCLYYCF-PCBXQKGDSA-N
10	836.614	1	21.04	96.99	0	0	0	Glycerophospholipids	PC(16:0/22:2(13Z,16Z))	C46H88NO8P	Diacylglycerophosphocholines	1 day, 14:02:00	16:0/22:2(13Z,16Z)	813.625	0.6	[M+Na]+	93.54	LMGP01011472	YDPRTRLGCLYYCF-PCBXQKGDSA-N
6	836.614	1	21.08	97.33	0	0	0	Glycerophospholipids	PC(16:0/22:2(13Z,16Z))	C46H88NO8P	Diacylglycerophosphocholines	1 day, 14:02:00	16:0/22:2(13Z,16Z)	813.625	0.6	[M+Na]+	93.17	LMGP01011472	YDPRTRLGCLYYCF-PCBXQKGDSA-N
5	836.614	1	21.03	97.34	0	0	0	Glycerophospholipids	PC(16:0/22:2(13Z,16Z))	C46H88NO8P	Diacylglycerophosphocholines	1 day, 14:02:00	16:0/22:2(13Z,16Z)	813.625	0.6	[M+Na]+	91.51	LMGP01011472	YDPRTRLGCLYYCF-PCBXQKGDSA-N
5	814.632	1	28.98	97.41	84.97	0	0	Glycerophospholipids	PC(16:0/22:2(13Z,16Z))	C46H88NO8P	Diacylglycerophosphocholines	1 day, 14:02:00	16:0/22:2(13Z,16Z)	813.625	0.6	[M+H]+	97.61	LMGP01011472	YDPRTRLGCLYYCF-PCBXQKGDSA-N
4	831.658	1	19.55	97.52	0	0	0	Glycerophospholipids	PC(16:0/22:2(13Z,16Z))	C46H88NO8P	Diacylglycerophosphocholines	1 day, 14:02:00	16:0/22:2(13Z,16Z)	813.625	0.6	[M+NH4]+	50	LMGP01011472	YDPRTRLGCLYYCF-PCBXQKGDSA-N
4	836.614	1	21.17	97.71	0	0	0	Glycerophospholipids	PC(16:0/22:2(13Z,16Z))	C46H88NO8P	Diacylglycerophosphocholines	1 day, 14:02:00	16:0/22:2(13Z,16Z)	813.625	0.5	[M+Na]+	93.48	LMGP01011472	YDPRTRLGCLYYCF-PCBXQKGDSA-N
10	814.632	1	29.93	97.76	94.57	0	0	Glycerophospholipids	PC(16:0/22:2(13Z,16Z))	C46H88NO8P	Diacylglycerophosphocholines	1 day, 14:02:00	16:0/22:2(13Z,16Z)	813.625	0.5	[M+H]+	97.84	LMGP01011472	YDPRTRLGCLYYCF-PCBXQKGDSA-N
6	814.632	1	28.95	97.91	83.96	0	0	Glycerophospholipids	PC(16:0/22:2(13Z,16Z))	C46H88NO8P	Diacylglycerophosphocholines	1 day, 14:02:00	16:0/22:2(13Z,16Z)	813.625	0.5	[M+H]+	96.57	LMGP01011472	YDPRTRLGCLYYCF-PCBXQKGDSA-N
4	814.632	1	29.53	97.95	89.79	0	0	Glycerophospholipids	PC(16:0/22:2(13Z,16Z))	C46H88NO8P	Diacylglycerophosphocholines	1 day, 14:02:00	16:0/22:2(13Z,16Z)	813.625	0.5	[M+H]+	97.92	LMGP01011472	YDPRTRLGCLYYCF-PCBXQKGDSA-N
5	834.597	1	16.85	92.68	0	0	0	Glycerophospholipids	PC(16:1(9Z)/22:2(13Z,16Z))	C46H86NO8P	Diacylglycerophosphocholines	1 day, 14:03:00	16:1(9Z)/22:2(13Z,16Z)	811.609	1	[M+Na]+	0	LMGP01011496	IHEXWEKEFCKFEL-UTIGHQPQSA-N
6	834.598	1	17.16	94.36	0	0	0	Glycerophospholipids	PC(16:1(9Z)/22:2(13Z,16Z))	C46H86NO8P	Diacylglycerophosphocholines	1 day, 14:03:00	16:1(9Z)/22:2(13Z,16Z)	811.609	0.9	[M+Na]+	0	LMGP01011496	IHEXWEKEFCKFEL-UTIGHQPQSA-N
4	834.598	1	18.67	94.8	0	0	0	Glycerophospholipids	PC(16:1(9Z)/22:2(13Z,16Z))	C46H86NO8P	Diacylglycerophosphocholines	1 day, 14:03:00	16:1(9Z)/22:2(13Z,16Z)	811.609	0.8	[M+Na]+	39.39	LMGP01011496	IHEXWEKEFCKFEL-UTIGHQPQSA-N
10	834.598	1	17.27	95.01	0	0	0	Glycerophospholipids	PC(16:1(9Z)/22:2(13Z,16Z))	C46H86NO8P	Diacylglycerophosphocholines	1 day, 14:03:00	16:1(9Z)/22:2(13Z,16Z)	811.609	0.8	[M+Na]+	0	LMGP01011496	IHEXWEKEFCKFEL-UTIGHQPQSA-N
5	812.616	1	17.35	95.41	0	0	0	Glycerophospholipids	PC(16:1(9Z)/22:2(13Z,16Z))	C46H86NO8P	Diacylglycerophosphocholines	1 day, 14:03:00	16:1(9Z)/22:2(13Z,16Z)	811.609	0.8	[M+H]+	0	LMGP01011496	IHEXWEKEFCKFEL-UTIGHQPQSA-N
10	829.642	1	17.47	96.07	0	0	0	Glycerophospholipids	PC(16:1(9Z)/22:2(13Z,16Z))	C46H86NO8P	Diacylglycerophosphocholines	1 day, 14:03:00	16:1(9Z)/22:2(13Z,16Z)	811.609	0.7	[M+NH4]+	0	LMGP01011496	IHEXWEKEFCKFEL-UTIGHQPQSA-N
6	812.616	1	19.14	96.81	0	0	0	Glycerophospholipids	PC(16:1(9Z)/22:2(13Z,16Z))	C46H86NO8P	Diacylglycerophosphocholines	1 day, 14:03:00	16:1(9Z)/22:2(13Z,16Z)	811.609	0.6	[M+H]+	42.19	LMGP01011496	IHEXWEKEFCKFEL-UTIGHQPQSA-N
10	812.616	1	20.89	97.02	0	0	0	Glycerophospholipids	PC(16:1(9Z)/22:2(13Z,16Z))	C46H86NO8P	Diacylglycerophosphocholines	1 day, 14:03:00	16:1(9Z)/22:2(13Z,16Z)	811.609	0.6	[M+H]+	89.3	LMGP01011496	IHEXWEKEFCKFEL-UTIGHQPQSA-N
4	812.616	1	21.07	97.24	0	0	0	Glycerophospholipids	PC(16:1(9Z)/22:2(13Z,16Z))	C46H86NO8P	Diacylglycerophosphocholines	1 day, 14:03:00	16:1(9Z)/22:2(13Z,16Z)	811.609	0.6	[M+H]+	93.32	LMGP01011496	IHEXWEKEFCKFEL-UTIGHQPQSA-N
4	854.659	1	13.96	76.78	0	0	0	Glycerophospholipids	PC(17:0/22:0)	C47H94NO8P	Diacylglycerophosphocholines	1 day, 15:00:00	17:0/22:0	831.672	1.8	[M+Na]+	0	LMGP01011517	PIWYFKDPJAWBCP-WBVITSLISA-N
10	852.644	1	12.72	69.95	0	0	0	Glycerophospholipids	PC(17:0/22:1(11Z))	C47H92NO8P	Diacylglycerophosphocholines	1 day, 15:01:00	17:0/22:1(11Z)	829.656	2.1	[M+Na]+	0	LMGP01011518	UJFJWWWEJCXWQF-JGGZRYCBSA-N
6	852.644	1	14.58	70.21	0	0	0	Glycerophospholipids	PC(17:0/22:1(11Z))	C47H92NO8P	Diacylglycerophosphocholines	1 day, 15:01:00	17:0/22:1(11Z)	829.656	2.1	[M+Na]+	50	LMGP01011518	UJFJWWWEJCXWQF-JGGZRYCBSA-N
5	852.644	1	12.95	71.2	0	0	0	Glycerophospholipids	PC(17:0/22:1(11Z))	C47H92NO8P	Diacylglycerophosphocholines	1 day, 15:01:00	17:0/22:1(11Z)	829.656	2.1	[M+Na]+	0	LMGP01011518	UJFJWWWEJCXWQF-JGGZRYCBSA-N
4	852.644	1	15.42	71.47	0	0	0	Glycerophospholipids	PC(17:0/22:1(11Z))	C47H92NO8P	Diacylglycerophosphocholines	1 day, 15:01:00	17:0/22:1(11Z)	829.656	2	[M+Na]+	66.67	LMGP01011518	UJFJWWWEJCXWQF-JGGZRYCBSA-N
4	830.663	1	17.26	94.95	0	0	0	Glycerophospholipids	PC(17:0/22:1(11Z))	C47H92NO8P	Diacylglycerophosphocholines	1 day, 15:01:00	17:0/22:1(11Z)	829.656	0.8	[M+H]+	0	LMGP01011518	UJFJWWWEJCXWQF-JGGZRYCBSA-N
5	828.647	1	20.46	96.72	0	0	0	Glycerophospholipids	PC(17:0/22:2(13Z,16Z))	C47H90NO8P	Diacylglycerophosphocholines	1 day, 15:02:00	17:0/22:2(13Z,16Z)	827.64	0.6	[M+H]+	78.95	LMGP01011519	NSBDLLSJEQEKFU-QJXAMRCTSA-N
5	845.674	1	17.66	97.12	0	0	0	Glycerophospholipids	PC(17:0/22:2(13Z,16Z))	C47H90NO8P	Diacylglycerophosphocholines	1 day, 15:02:00	17:0/22:2(13Z,16Z)	827.64	0.6	[M+NH4]+	0	LMGP01011519	NSBDLLSJEQEKFU-QJXAMRCTSA-N
4	845.674	1	19.36	97.74	0	0	0	Glycerophospholipids	PC(17:0/22:2(13Z,16Z))	C47H90NO8P	Diacylglycerophosphocholines	1 day, 15:02:00	17:0/22:2(13Z,16Z)	827.64	0.5	[M+NH4]+	43.75	LMGP01011519	NSBDLLSJEQEKFU-QJXAMRCTSA-N
10	828.647	1	19.05	98.12	0	0	0	Glycerophospholipids	PC(17:0/22:2(13Z,16Z))	C47H90NO8P	Diacylglycerophosphocholines	1 day, 15:02:00	17:0/22:2(13Z,16Z)	827.64	0.5	[M+H]+	33.33	LMGP01011519	NSBDLLSJEQEKFU-QJXAMRCTSA-N
10	845.674	1	20.69	98.12	0	0	0	Glycerophospholipids	PC(17:0/22:2(13Z,16Z))	C47H90NO8P	Diacylglycerophosphocholines	1 day, 15:02:00	17:0/22:2(13Z,16Z)	827.64	0.5	[M+NH4]+	78.41	LMGP01011519	NSBDLLSJEQEKFU-QJXAMRCTSA-N
6	828.647	1	19.74	98.55	0	0	0	Glycerophospholipids	PC(17:0/22:2(13Z,16Z))	C47H90NO8P	Diacylglycerophosphocholines	1 day, 15:02:00	17:0/22:2(13Z,16Z)	827.64	0.4	[M+H]+	50	LMGP01011519	NSBDLLSJEQEKFU-QJXAMRCTSA-N
6	845.674	1	18.45	98.8	0	0	0	Glycerophospholipids	PC(17:0/22:2(13Z,16Z))	C47H90NO8P	Diacylglycerophosphocholines	1 day, 15:02:00	17:0/22:2(13Z,16Z)	827.64	0.4	[M+NH4]+	13.33	LMGP01011519	NSBDLLSJEQEKFU-QJXAMRCTSA-N
4	828.647	1	20.59	99.26	0	0	0	Glycerophospholipids	PC(17:0/22:2(13Z,16Z))	C47H90NO8P	Diacylglycerophosphocholines	1 day, 15:02:00	17:0/22:2(13Z,16Z)	827.64	0.3	[M+H]+	69.91	LMGP01011519	NSBDLLSJEQEKFU-QJXAMRCTSA-N
4	843.658	1	17.44	95.93	0	0	0	Glycerophospholipids	PC(17:1(9Z)/22:2(13Z,16Z))	C47H88NO8P	Diacylglycerophosphocholines	1 day, 15:03:00	17:1(9Z)/22:2(13Z,16Z)	825.625	0.7	[M+NH4]+	0	LMGP01011548	MFEROSUBBZABKT-FQLDBRHISA-N
6	843.658	1	18.55	96.85	0	0	0	Glycerophospholipids	PC(17:1(9Z)/22:2(13Z,16Z))	C47H88NO8P	Diacylglycerophosphocholines	1 day, 15:03:00	17:1(9Z)/22:2(13Z,16Z)	825.625	0.6	[M+NH4]+	25.81	LMGP01011548	MFEROSUBBZABKT-FQLDBRHISA-N
10	843.658	1	19.09	98.02	0	0	0	Glycerophospholipids	PC(17:1(9Z)/22:2(13Z,16Z))	C47H88NO8P	Diacylglycerophosphocholines	1 day, 15:03:00	17:1(9Z)/22:2(13Z,16Z)	825.625	0.5	[M+NH4]+	34.78	LMGP01011548	MFEROSUBBZABKT-FQLDBRHISA-N
5	843.658	1	17.96	98.8	0	0	0	Glycerophospholipids	PC(17:1(9Z)/22:2(13Z,16Z))	C47H88NO8P	Diacylglycerophosphocholines	1 day, 15:03:00	17:1(9Z)/22:2(13Z,16Z)	825.625	0.4	[M+NH4]+	0	LMGP01011548	MFEROSUBBZABKT-FQLDBRHISA-N
10	840.551	1	20.63	99.12	0	0	0	Glycerophospholipids	PC(17:1(9Z)/22:6(4Z,7Z,10Z,13Z,16Z,19Z))	C47H80NO8P	Diacylglycerophosphocholines	1 day, 15:07:00	17:1(9Z)/22:6(4Z,7Z,10Z,13Z,16Z,19Z)	817.562	0.3	[M+Na]+	71.75	LMGP01011550	BWMGYQAIDPQZGJ-VKOPMEPESA-N
5	840.551	1	20.84	99.38	0	0	0	Glycerophospholipids	PC(17:1(9Z)/22:6(4Z,7Z,10Z,13Z,16Z,19Z))	C47H80NO8P	Diacylglycerophosphocholines	1 day, 15:07:00	17:1(9Z)/22:6(4Z,7Z,10Z,13Z,16Z,19Z)	817.562	0.3	[M+Na]+	76.1	LMGP01011550	BWMGYQAIDPQZGJ-VKOPMEPESA-N
6	840.551	1	21.15	99.57	0	0	0	Glycerophospholipids	PC(17:1(9Z)/22:6(4Z,7Z,10Z,13Z,16Z,19Z))	C47H80NO8P	Diacylglycerophosphocholines	1 day, 15:07:00	17:1(9Z)/22:6(4Z,7Z,10Z,13Z,16Z,19Z)	817.562	0.2	[M+Na]+	83.71	LMGP01011550	BWMGYQAIDPQZGJ-VKOPMEPESA-N
4	840.551	1	20.81	99.75	0	0	0	Glycerophospholipids	PC(17:1(9Z)/22:6(4Z,7Z,10Z,13Z,16Z,19Z))	C47H80NO8P	Diacylglycerophosphocholines	1 day, 15:07:00	17:1(9Z)/22:6(4Z,7Z,10Z,13Z,16Z,19Z)	817.562	0.2	[M+Na]+	73.59	LMGP01011550	BWMGYQAIDPQZGJ-VKOPMEPESA-N
4	838.535	1	17.83	98.09	0	0	0	Glycerophospholipids	PC(17:2(9Z,12Z)/22:6(4Z,7Z,10Z,13Z,16Z,19Z))	C47H78NO8P	Diacylglycerophosphocholines	1 day, 15:08:00	17:2(9Z,12Z)/22:6(4Z,7Z,10Z,13Z,16Z,19Z)	815.547	0.5	[M+Na]+	0	LMGP01011580	DTWMXHHULZZSNB-USQWRIMWSA-N
5	838.535	1	17.84	98.11	0	0	0	Glycerophospholipids	PC(17:2(9Z,12Z)/22:6(4Z,7Z,10Z,13Z,16Z,19Z))	C47H78NO8P	Diacylglycerophosphocholines	1 day, 15:08:00	17:2(9Z,12Z)/22:6(4Z,7Z,10Z,13Z,16Z,19Z)	815.547	0.5	[M+Na]+	0	LMGP01011580	DTWMXHHULZZSNB-USQWRIMWSA-N
6	838.535	1	17.98	98.86	0	0	0	Glycerophospholipids	PC(17:2(9Z,12Z)/22:6(4Z,7Z,10Z,13Z,16Z,19Z))	C47H78NO8P	Diacylglycerophosphocholines	1 day, 15:08:00	17:2(9Z,12Z)/22:6(4Z,7Z,10Z,13Z,16Z,19Z)	815.547	0.4	[M+Na]+	0	LMGP01011580	DTWMXHHULZZSNB-USQWRIMWSA-N
5	858.694	1	17.52	96.34	0	0	0	Glycerophospholipids	PC(19:0/22:1(11Z))	C49H96NO8P	Diacylglycerophosphocholines	1 day, 17:01:00	19:0/22:1(11Z)	857.687	0.7	[M+H]+	0	LMGP01011752	DHJKKXDFLPJFNO-ITQMVGCCSA-N
4	858.694	1	18.06	99.33	0	0	0	Glycerophospholipids	PC(19:0/22:1(11Z))	C49H96NO8P	Diacylglycerophosphocholines	1 day, 17:01:00	19:0/22:1(11Z)	857.687	0.3	[M+H]+	0	LMGP01011752	DHJKKXDFLPJFNO-ITQMVGCCSA-N
4	873.705	1	17.94	98.65	0	0	0	Glycerophospholipids	PC(19:0/22:2(13Z,16Z))	C49H94NO8P	Diacylglycerophosphocholines	1 day, 17:02:00	19:0/22:2(13Z,16Z)	855.672	0.4	[M+NH4]+	0	LMGP01011753	WNDKBUAOMDKBON-UTCVCSSLSA-N
5	871.689	1	19.86	94.56	0	0	0	Glycerophospholipids	PC(19:1(9Z)/22:2(13Z,16Z))	C49H92NO8P	Diacylglycerophosphocholines	1 day, 17:03:00	19:1(9Z)/22:2(13Z,16Z)	853.656	0.8	[M+NH4]+	73.33	LMGP01011784	LLLLMOVNIOIPJY-SPZSHXOPSA-N
10	871.689	1	18.87	95.78	0	0	0	Glycerophospholipids	PC(19:1(9Z)/22:2(13Z,16Z))	C49H92NO8P	Diacylglycerophosphocholines	1 day, 17:03:00	19:1(9Z)/22:2(13Z,16Z)	853.656	0.7	[M+NH4]+	40	LMGP01011784	LLLLMOVNIOIPJY-SPZSHXOPSA-N
4	871.689	1	19.62	96.14	0	0	0	Glycerophospholipids	PC(19:1(9Z)/22:2(13Z,16Z))	C49H92NO8P	Diacylglycerophosphocholines	1 day, 17:03:00	19:1(9Z)/22:2(13Z,16Z)	853.656	0.7	[M+NH4]+	58.73	LMGP01011784	LLLLMOVNIOIPJY-SPZSHXOPSA-N
6	871.689	1	20.8	96.37	0	0	0	Glycerophospholipids	PC(19:1(9Z)/22:2(13Z,16Z))	C49H92NO8P	Diacylglycerophosphocholines	1 day, 17:03:00	19:1(9Z)/22:2(13Z,16Z)	853.656	0.7	[M+NH4]+	90.26	LMGP01011784	LLLLMOVNIOIPJY-SPZSHXOPSA-N
4	884.71	1	17.73	97.5	0	0	0	Glycerophospholipids	PC(21:0/22:2(13Z,16Z))	C51H98NO8P	Diacylglycerophosphocholines	1 day, 19:02:00	21:0/22:2(13Z,16Z)	883.703	0.6	[M+H]+	0	LMGP01011978	LSHGANSCBBBIHZ-FPOWPXLSSA-N
5	898.725	1	19.06	94.83	0	0	0	Glycerophospholipids	PC(22:0/22:2(13Z,16Z))	C52H100NO8P	Diacylglycerophosphocholines	1 day, 20:02:00	22:0/22:2(13Z,16Z)	897.719	0.8	[M+H]+	50	LMGP01012001	LUZKXNIAMWEMNK-UEGPNLPGSA-N
4	898.725	1	18.86	97.08	0	0	0	Glycerophospholipids	PC(22:0/22:2(13Z,16Z))	C52H100NO8P	Diacylglycerophosphocholines	1 day, 20:02:00	22:0/22:2(13Z,16Z)	897.719	0.6	[M+H]+	33.33	LMGP01012001	LUZKXNIAMWEMNK-UEGPNLPGSA-N
5	670.442	1	17.74	97.58	0	0	0	Glycerophospholipids	PC(10:0/16:1(9Z))	C34H66NO8P	Diacylglycerophosphocholines	1 day, 2:01:00	10:0/16:1(9Z)	647.453	0.6	[M+Na]+	0	LMGP01012126	DDDLUEHUXWOWFA-RODWKEFJSA-N
10	670.442	1	17.78	97.78	0	0	0	Glycerophospholipids	PC(10:0/16:1(9Z))	C34H66NO8P	Diacylglycerophosphocholines	1 day, 2:01:00	10:0/16:1(9Z)	647.453	0.5	[M+Na]+	0	LMGP01012126	DDDLUEHUXWOWFA-RODWKEFJSA-N
5	648.46	1	20.49	98	0	0	0	Glycerophospholipids	PC(10:0/16:1(9Z))	C34H66NO8P	Diacylglycerophosphocholines	1 day, 2:01:00	10:0/16:1(9Z)	647.453	0.5	[M+H]+	73.36	LMGP01012126	DDDLUEHUXWOWFA-RODWKEFJSA-N
10	648.46	1	21	98.02	0	0	0	Glycerophospholipids	PC(10:0/16:1(9Z))	C34H66NO8P	Diacylglycerophosphocholines	1 day, 2:01:00	10:0/16:1(9Z)	647.453	0.5	[M+H]+	87.35	LMGP01012126	DDDLUEHUXWOWFA-RODWKEFJSA-N
6	670.442	1	17.84	98.1	0	0	0	Glycerophospholipids	PC(10:0/16:1(9Z))	C34H66NO8P	Diacylglycerophosphocholines	1 day, 2:01:00	10:0/16:1(9Z)	647.453	0.5	[M+Na]+	0	LMGP01012126	DDDLUEHUXWOWFA-RODWKEFJSA-N
4	670.442	1	17.85	98.16	0	0	0	Glycerophospholipids	PC(10:0/16:1(9Z))	C34H66NO8P	Diacylglycerophosphocholines	1 day, 2:01:00	10:0/16:1(9Z)	647.453	0.5	[M+Na]+	0	LMGP01012126	DDDLUEHUXWOWFA-RODWKEFJSA-N
4	648.46	1	21.35	98.41	0	0	0	Glycerophospholipids	PC(10:0/16:1(9Z))	C34H66NO8P	Diacylglycerophosphocholines	1 day, 2:01:00	10:0/16:1(9Z)	647.453	0.4	[M+H]+	94.99	LMGP01012126	DDDLUEHUXWOWFA-RODWKEFJSA-N
6	648.46	1	20.75	98.44	0	0	0	Glycerophospholipids	PC(10:0/16:1(9Z))	C34H66NO8P	Diacylglycerophosphocholines	1 day, 2:01:00	10:0/16:1(9Z)	647.453	0.4	[M+H]+	78.38	LMGP01012126	DDDLUEHUXWOWFA-RODWKEFJSA-N
10	778.535	1	20.54	96.87	0	0	0	Glycerophospholipids	PC(14:0/20:3(5Z,8Z,11Z))	C42H78NO8P	Diacylglycerophosphocholines	1 day, 10:03:00	14:0/20:3(5Z,8Z,11Z)	755.547	0.6	[M+Na]+	80.46	LMGP01012127	XWHIBISICRMDDW-ZLBNXBDKSA-N
5	778.535	1	21.03	97.73	0	0	0	Glycerophospholipids	PC(14:0/20:3(5Z,8Z,11Z))	C42H78NO8P	Diacylglycerophosphocholines	1 day, 10:03:00	14:0/20:3(5Z,8Z,11Z)	755.547	0.5	[M+Na]+	89.71	LMGP01012127	XWHIBISICRMDDW-ZLBNXBDKSA-N
4	778.535	1	21.27	97.94	0	0	0	Glycerophospholipids	PC(14:0/20:3(5Z,8Z,11Z))	C42H78NO8P	Diacylglycerophosphocholines	1 day, 10:03:00	14:0/20:3(5Z,8Z,11Z)	755.547	0.5	[M+Na]+	95.26	LMGP01012127	XWHIBISICRMDDW-ZLBNXBDKSA-N
6	778.535	1	20.85	98.71	0	0	0	Glycerophospholipids	PC(14:0/20:3(5Z,8Z,11Z))	C42H78NO8P	Diacylglycerophosphocholines	1 day, 10:03:00	14:0/20:3(5Z,8Z,11Z)	755.547	0.4	[M+Na]+	79.8	LMGP01012127	XWHIBISICRMDDW-ZLBNXBDKSA-N
5	842.663	1	20.28	95.75	0	0	0	Glycerophospholipids	PC(16:1(9Z)/24:1(15Z))	C48H92NO8P	Diacylglycerophosphocholines	1 day, 16:02:00	16:1(9Z)/24:1(15Z)	841.656	0.7	[M+H]+	78.95	LMGP01012142	FVYIRCQXEGIKHY-QYQAGSNQSA-N
10	842.663	1	17.54	96.47	0	0	0	Glycerophospholipids	PC(16:1(9Z)/24:1(15Z))	C48H92NO8P	Diacylglycerophosphocholines	1 day, 16:02:00	16:1(9Z)/24:1(15Z)	841.656	0.7	[M+H]+	0	LMGP01012142	FVYIRCQXEGIKHY-QYQAGSNQSA-N
4	842.663	1	20.44	97.56	0	0	0	Glycerophospholipids	PC(16:1(9Z)/24:1(15Z))	C48H92NO8P	Diacylglycerophosphocholines	1 day, 16:02:00	16:1(9Z)/24:1(15Z)	841.656	0.6	[M+H]+	74.27	LMGP01012142	FVYIRCQXEGIKHY-QYQAGSNQSA-N
6	842.663	1	20.18	98.3	0	0	0	Glycerophospholipids	PC(16:1(9Z)/24:1(15Z))	C48H92NO8P	Diacylglycerophosphocholines	1 day, 16:02:00	16:1(9Z)/24:1(15Z)	841.656	0.5	[M+H]+	63.41	LMGP01012142	FVYIRCQXEGIKHY-QYQAGSNQSA-N
5	616.395	1	17.33	95.3	0	0	0	Glycerophospholipids	PC(10:0/12:0)	C30H60NO8P	Diacylglycerophosphocholines	22:00:00	10:0/12:0	593.406	0.8	[M+Na]+	0	LMGP01012249	DPOHDXPNOVIJBZ-MUUNZHRXSA-N
5	594.413	1	17.91	98.48	0	0	0	Glycerophospholipids	PC(10:0/12:0)	C30H60NO8P	Diacylglycerophosphocholines	22:00:00	10:0/12:0	593.406	0.4	[M+H]+	0	LMGP01012249	DPOHDXPNOVIJBZ-MUUNZHRXSA-N
4	594.413	1	18.02	99.09	0	0	0	Glycerophospholipids	PC(10:0/12:0)	C30H60NO8P	Diacylglycerophosphocholines	22:00:00	10:0/12:0	593.406	0.3	[M+H]+	0	LMGP01012249	DPOHDXPNOVIJBZ-MUUNZHRXSA-N
10	594.413	1	18.13	99.7	0	0	0	Glycerophospholipids	PC(10:0/12:0)	C30H60NO8P	Diacylglycerophosphocholines	22:00:00	10:0/12:0	593.406	0.2	[M+H]+	0	LMGP01012249	DPOHDXPNOVIJBZ-MUUNZHRXSA-N
10	644.427	1	15.6	85.8	0	0	0	Glycerophospholipids	PC(10:0/14:0)	C32H64NO8P	Diacylglycerophosphocholines	1 day, 0:00:00	10:0/14:0	621.437	1.4	[M+Na]+	0	LMGP01012250	BQAGEKPOHNCEPX-SSEXGKCCSA-N
4	644.427	1	18.45	94.82	0	0	0	Glycerophospholipids	PC(10:0/14:0)	C32H64NO8P	Diacylglycerophosphocholines	1 day, 0:00:00	10:0/14:0	621.437	0.8	[M+Na]+	33.33	LMGP01012250	BQAGEKPOHNCEPX-SSEXGKCCSA-N
10	622.444	1	20.43	97.65	0	0	0	Glycerophospholipids	PC(10:0/14:0)	C32H64NO8P	Diacylglycerophosphocholines	1 day, 0:00:00	10:0/14:0	621.437	0.5	[M+H]+	73.73	LMGP01012250	BQAGEKPOHNCEPX-SSEXGKCCSA-N
5	622.444	1	19.57	97.65	0	0	0	Glycerophospholipids	PC(10:0/14:0)	C32H64NO8P	Diacylglycerophosphocholines	1 day, 0:00:00	10:0/14:0	621.437	0.5	[M+H]+	50	LMGP01012250	BQAGEKPOHNCEPX-SSEXGKCCSA-N
4	622.444	1	20.51	98.1	0	0	0	Glycerophospholipids	PC(10:0/14:0)	C32H64NO8P	Diacylglycerophosphocholines	1 day, 0:00:00	10:0/14:0	621.437	0.5	[M+H]+	73.64	LMGP01012250	BQAGEKPOHNCEPX-SSEXGKCCSA-N
6	622.444	1	19.47	98.43	0	0	0	Glycerophospholipids	PC(10:0/14:0)	C32H64NO8P	Diacylglycerophosphocholines	1 day, 0:00:00	10:0/14:0	621.437	0.4	[M+H]+	43.2	LMGP01012250	BQAGEKPOHNCEPX-SSEXGKCCSA-N
5	644.426	1	18.15	99.82	0	0	0	Glycerophospholipids	PC(10:0/14:0)	C32H64NO8P	Diacylglycerophosphocholines	1 day, 0:00:00	10:0/14:0	621.437	0.2	[M+Na]+	0	LMGP01012250	BQAGEKPOHNCEPX-SSEXGKCCSA-N
6	644.426	1	18.16	99.89	0	0	0	Glycerophospholipids	PC(10:0/14:0)	C32H64NO8P	Diacylglycerophosphocholines	1 day, 0:00:00	10:0/14:0	621.437	0.1	[M+Na]+	0	LMGP01012250	BQAGEKPOHNCEPX-SSEXGKCCSA-N
4	664.491	1	17.87	98.28	0	0	0	Glycerophospholipids	PC(11:0/16:0)	C35H70NO8P	Diacylglycerophosphocholines	1 day, 3:00:00	11:0/16:0	663.484	0.5	[M+H]+	0	LMGP01012251	DGCAFUYXRVYPOA-MGBGTMOVSA-N
4	658.443	1	15.66	86.16	0	0	0	Glycerophospholipids	PC(11:0/14:0)	C33H66NO8P	Diacylglycerophosphocholines	1 day, 1:00:00	11:0/14:0	635.453	1.4	[M+Na]+	0	LMGP01012252	GGHWXDCJHDYMKO-WJOKGBTCSA-N
4	636.46	1	17.63	96.98	0	0	0	Glycerophospholipids	PC(11:0/14:0)	C33H66NO8P	Diacylglycerophosphocholines	1 day, 1:00:00	11:0/14:0	635.453	0.6	[M+H]+	0	LMGP01012252	GGHWXDCJHDYMKO-WJOKGBTCSA-N
5	636.46	1	17.73	97.51	0	0	0	Glycerophospholipids	PC(11:0/14:0)	C33H66NO8P	Diacylglycerophosphocholines	1 day, 1:00:00	11:0/14:0	635.453	0.6	[M+H]+	0	LMGP01012252	GGHWXDCJHDYMKO-WJOKGBTCSA-N
6	636.46	1	17.77	97.73	0	0	0	Glycerophospholipids	PC(11:0/14:0)	C33H66NO8P	Diacylglycerophosphocholines	1 day, 1:00:00	11:0/14:0	635.453	0.5	[M+H]+	0	LMGP01012252	GGHWXDCJHDYMKO-WJOKGBTCSA-N
10	636.46	1	18.09	99.48	0	0	0	Glycerophospholipids	PC(11:0/14:0)	C33H66NO8P	Diacylglycerophosphocholines	1 day, 1:00:00	11:0/14:0	635.453	0.3	[M+H]+	0	LMGP01012252	GGHWXDCJHDYMKO-WJOKGBTCSA-N
5	658.442	1	18.18	100	0	0	0	Glycerophospholipids	PC(11:0/14:0)	C33H66NO8P	Diacylglycerophosphocholines	1 day, 1:00:00	11:0/14:0	635.453	0	[M+Na]+	0	LMGP01012252	GGHWXDCJHDYMKO-WJOKGBTCSA-N
5	746.606	1	19.99	98.13	0	0	0	Glycerophospholipids	PC(O-16:0/18:1(9Z))	C42H84NO7P	1-alkyl,2-acylglycerophosphocholines	1 day, 10:01:00	O-16:0/18:1(9Z)	745.598	0.5	[M+H]+	58.97	LMGP01020003	SIEDNCDNGMIKST-IYEJTHTFSA-N
4	746.606	1	21.04	98.25	0	0	0	Glycerophospholipids	PC(O-16:0/18:1(9Z))	C42H84NO7P	1-alkyl,2-acylglycerophosphocholines	1 day, 10:01:00	O-16:0/18:1(9Z)	745.598	0.5	[M+H]+	87.48	LMGP01020003	SIEDNCDNGMIKST-IYEJTHTFSA-N
6	746.606	1	20.98	98.43	0	0	0	Glycerophospholipids	PC(O-16:0/18:1(9Z))	C42H84NO7P	1-alkyl,2-acylglycerophosphocholines	1 day, 10:01:00	O-16:0/18:1(9Z)	745.598	0.4	[M+H]+	84.7	LMGP01020003	SIEDNCDNGMIKST-IYEJTHTFSA-N
10	746.606	1	20.99	98.64	0	0	0	Glycerophospholipids	PC(O-16:0/18:1(9Z))	C42H84NO7P	1-alkyl,2-acylglycerophosphocholines	1 day, 10:01:00	O-16:0/18:1(9Z)	745.598	0.4	[M+H]+	83.91	LMGP01020003	SIEDNCDNGMIKST-IYEJTHTFSA-N
5	768.587	1	20.62	99.11	0	0	0	Glycerophospholipids	PC(O-16:0/18:1(9Z))	C42H84NO7P	1-alkyl,2-acylglycerophosphocholines	1 day, 10:01:00	O-16:0/18:1(9Z)	745.598	0.3	[M+Na]+	71.43	LMGP01020003	SIEDNCDNGMIKST-IYEJTHTFSA-N
4	784.562	1	18.04	99.23	0	0	0	Glycerophospholipids	PC(O-16:0/18:1(9Z))	C42H84NO7P	1-alkyl,2-acylglycerophosphocholines	1 day, 10:01:00	O-16:0/18:1(9Z)	745.598	0.3	[M+K]+	0	LMGP01020003	SIEDNCDNGMIKST-IYEJTHTFSA-N
6	768.588	1	19.94	99.56	0	0	0	Glycerophospholipids	PC(O-16:0/18:1(9Z))	C42H84NO7P	1-alkyl,2-acylglycerophosphocholines	1 day, 10:01:00	O-16:0/18:1(9Z)	745.598	0.2	[M+Na]+	50.53	LMGP01020003	SIEDNCDNGMIKST-IYEJTHTFSA-N
4	768.588	1	21.16	99.58	0	0	0	Glycerophospholipids	PC(O-16:0/18:1(9Z))	C42H84NO7P	1-alkyl,2-acylglycerophosphocholines	1 day, 10:01:00	O-16:0/18:1(9Z)	745.598	0.2	[M+Na]+	84	LMGP01020003	SIEDNCDNGMIKST-IYEJTHTFSA-N
10	768.588	1	18.18	100	0	0	0	Glycerophospholipids	PC(O-16:0/18:1(9Z))	C42H84NO7P	1-alkyl,2-acylglycerophosphocholines	1 day, 10:01:00	O-16:0/18:1(9Z)	745.598	0	[M+Na]+	0	LMGP01020003	SIEDNCDNGMIKST-IYEJTHTFSA-N
4	714.542	1	15.05	82.78	0	0	0	Glycerophospholipids	PC(O-14:0/16:0)	C38H78NO7P	1-alkyl,2-acylglycerophosphocholines	1 day, 6:00:00	O-14:0/16:0	691.552	1.5	[M+Na]+	0	LMGP01020012	BYMZZQJJOHDZOU-DIPNUNPCSA-N
4	692.558	1	17.88	98.32	0	0	0	Glycerophospholipids	PC(O-14:0/16:0)	C38H78NO7P	1-alkyl,2-acylglycerophosphocholines	1 day, 6:00:00	O-14:0/16:0	691.552	0.5	[M+H]+	0	LMGP01020012	BYMZZQJJOHDZOU-DIPNUNPCSA-N
5	720.59	1	17.83	98.07	0	0	0	Glycerophospholipids	PC(O-14:0/18:0)	C40H82NO7P	1-alkyl,2-acylglycerophosphocholines	1 day, 8:00:00	O-14:0/18:0	719.583	0.5	[M+H]+	0	LMGP01020015	LZRRAULJOVYLHT-LDLOPFEMSA-N
4	742.572	1	17.86	98.25	0	0	0	Glycerophospholipids	PC(O-14:0/18:0)	C40H82NO7P	1-alkyl,2-acylglycerophosphocholines	1 day, 8:00:00	O-14:0/18:0	719.583	0.5	[M+Na]+	0	LMGP01020015	LZRRAULJOVYLHT-LDLOPFEMSA-N
4	720.59	1	19.69	98.3	0	0	0	Glycerophospholipids	PC(O-14:0/18:0)	C40H82NO7P	1-alkyl,2-acylglycerophosphocholines	1 day, 8:00:00	O-14:0/18:0	719.583	0.5	[M+H]+	50	LMGP01020015	LZRRAULJOVYLHT-LDLOPFEMSA-N
10	720.59	1	20.77	98.64	0	0	0	Glycerophospholipids	PC(O-14:0/18:0)	C40H82NO7P	1-alkyl,2-acylglycerophosphocholines	1 day, 8:00:00	O-14:0/18:0	719.583	0.4	[M+H]+	78.1	LMGP01020015	LZRRAULJOVYLHT-LDLOPFEMSA-N
6	720.59	1	20.63	99.85	0	0	0	Glycerophospholipids	PC(O-14:0/18:0)	C40H82NO7P	1-alkyl,2-acylglycerophosphocholines	1 day, 8:00:00	O-14:0/18:0	719.583	0.1	[M+H]+	68.18	LMGP01020015	LZRRAULJOVYLHT-LDLOPFEMSA-N
5	740.556	1	17.88	98.31	0	0	0	Glycerophospholipids	PC(O-14:0/18:1(9Z))	C40H80NO7P	1-alkyl,2-acylglycerophosphocholines	1 day, 8:01:00	O-14:0/18:1(9Z)	717.567	0.5	[M+Na]+	0	LMGP01020016	KKCGBTJTPQETOY-KUNNKMQBSA-N
10	718.574	1	21.15	98.66	0	0	0	Glycerophospholipids	PC(O-14:0/18:1(9Z))	C40H80NO7P	1-alkyl,2-acylglycerophosphocholines	1 day, 8:01:00	O-14:0/18:1(9Z)	717.567	0.4	[M+H]+	88.39	LMGP01020016	KKCGBTJTPQETOY-KUNNKMQBSA-N
5	718.574	1	17.95	98.74	0	0	0	Glycerophospholipids	PC(O-14:0/18:1(9Z))	C40H80NO7P	1-alkyl,2-acylglycerophosphocholines	1 day, 8:01:00	O-14:0/18:1(9Z)	717.567	0.4	[M+H]+	0	LMGP01020016	KKCGBTJTPQETOY-KUNNKMQBSA-N
4	718.574	1	20.91	98.98	0	0	0	Glycerophospholipids	PC(O-14:0/18:1(9Z))	C40H80NO7P	1-alkyl,2-acylglycerophosphocholines	1 day, 8:01:00	O-14:0/18:1(9Z)	717.567	0.4	[M+H]+	80.1	LMGP01020016	KKCGBTJTPQETOY-KUNNKMQBSA-N
4	740.556	1	18	99.02	0	0	0	Glycerophospholipids	PC(O-14:0/18:1(9Z))	C40H80NO7P	1-alkyl,2-acylglycerophosphocholines	1 day, 8:01:00	O-14:0/18:1(9Z)	717.567	0.4	[M+Na]+	0	LMGP01020016	KKCGBTJTPQETOY-KUNNKMQBSA-N
6	740.556	1	18.04	99.21	0	0	0	Glycerophospholipids	PC(O-14:0/18:1(9Z))	C40H80NO7P	1-alkyl,2-acylglycerophosphocholines	1 day, 8:01:00	O-14:0/18:1(9Z)	717.567	0.3	[M+Na]+	0	LMGP01020016	KKCGBTJTPQETOY-KUNNKMQBSA-N
6	718.574	1	20.59	99.27	0	0	0	Glycerophospholipids	PC(O-14:0/18:1(9Z))	C40H80NO7P	1-alkyl,2-acylglycerophosphocholines	1 day, 8:01:00	O-14:0/18:1(9Z)	717.567	0.3	[M+H]+	70	LMGP01020016	KKCGBTJTPQETOY-KUNNKMQBSA-N
10	740.557	1	18.06	99.32	0	0	0	Glycerophospholipids	PC(O-14:0/18:1(9Z))	C40H80NO7P	1-alkyl,2-acylglycerophosphocholines	1 day, 8:01:00	O-14:0/18:1(9Z)	717.567	0.3	[M+Na]+	0	LMGP01020016	KKCGBTJTPQETOY-KUNNKMQBSA-N
10	714.542	1	18.74	89.75	0	0	0	Glycerophospholipids	PC(O-14:0/18:3(9Z,12Z,15Z))	C40H76NO7P	1-alkyl,2-acylglycerophosphocholines	1 day, 8:03:00	O-14:0/18:3(9Z,12Z,15Z)	713.536	1.2	[M+H]+	66.67	LMGP01020018	PYJVKRHLERXAPH-GZVVHSCDSA-N
6	748.621	1	18.16	99.88	0	0	0	Glycerophospholipids	PC(O-16:0/18:0)	C42H86NO7P	1-alkyl,2-acylglycerophosphocholines	1 day, 10:00:00	O-16:0/18:0	747.614	0.1	[M+H]+	0	LMGP01020033	PXPSGTINXJQLBR-VQJSHJPSSA-N
4	766.572	1	17.9	98.47	0	0	0	Glycerophospholipids	PC(O-16:0/18:2(9Z,12Z))	C42H82NO7P	1-alkyl,2-acylglycerophosphocholines	1 day, 10:02:00	O-16:0/18:2(9Z,12Z)	743.583	0.4	[M+Na]+	0	LMGP01020039	IQACMFWAGALEAQ-WESJWMGVSA-N
4	839.661	1	7.45	40.97	0	0	0	Glycerophospholipids	PC(O-18:0/22:5(4Z,7Z,10Z,13Z,16Z))	C48H88NO7P	1-alkyl,2-acylglycerophosphocholines	1 day, 16:05:00	O-18:0/22:5(4Z,7Z,10Z,13Z,16Z)	821.63	3.3	[M+NH4]+	0	LMGP01020107	KDRRVBBVKZQQTN-BEBRKXFFSA-N
5	839.661	1	9.58	42.68	0	0	0	Glycerophospholipids	PC(O-18:0/22:5(4Z,7Z,10Z,13Z,16Z))	C48H88NO7P	1-alkyl,2-acylglycerophosphocholines	1 day, 16:05:00	O-18:0/22:5(4Z,7Z,10Z,13Z,16Z)	821.63	3.3	[M+NH4]+	50	LMGP01020107	KDRRVBBVKZQQTN-BEBRKXFFSA-N
10	839.661	1	8.06	44.36	0	0	0	Glycerophospholipids	PC(O-18:0/22:5(4Z,7Z,10Z,13Z,16Z))	C48H88NO7P	1-alkyl,2-acylglycerophosphocholines	1 day, 16:05:00	O-18:0/22:5(4Z,7Z,10Z,13Z,16Z)	821.63	3.2	[M+NH4]+	0	LMGP01020107	KDRRVBBVKZQQTN-BEBRKXFFSA-N
6	839.661	1	8.63	47.48	0	0	0	Glycerophospholipids	PC(O-18:0/22:5(4Z,7Z,10Z,13Z,16Z))	C48H88NO7P	1-alkyl,2-acylglycerophosphocholines	1 day, 16:05:00	O-18:0/22:5(4Z,7Z,10Z,13Z,16Z)	821.63	3.1	[M+NH4]+	0	LMGP01020107	KDRRVBBVKZQQTN-BEBRKXFFSA-N
5	837.645	1	6.97	38.34	0	0	0	Glycerophospholipids	PC(O-18:0/22:6(4Z,7Z,10Z,13Z,16Z,19Z))	C48H86NO7P	1-alkyl,2-acylglycerophosphocholines	1 day, 16:06:00	O-18:0/22:6(4Z,7Z,10Z,13Z,16Z,19Z)	819.614	3.5	[M+NH4]+	0	LMGP01020110	QBZALASVZLFAHF-KYPHJRDXSA-N
4	837.645	1	8.36	45.96	0	0	0	Glycerophospholipids	PC(O-18:0/22:6(4Z,7Z,10Z,13Z,16Z,19Z))	C48H86NO7P	1-alkyl,2-acylglycerophosphocholines	1 day, 16:06:00	O-18:0/22:6(4Z,7Z,10Z,13Z,16Z,19Z)	819.614	3.1	[M+NH4]+	0	LMGP01020110	QBZALASVZLFAHF-KYPHJRDXSA-N
10	546.394	1	7.52	26.2	0	0	0	Glycerophospholipids	PC(O-18:0/3:1(2E))	C29H58NO7P	1-alkyl,2-acylglycerophosphocholines	21:01:00	O-18:0/3:1(2E)	563.395	4.1	[M+H-H2O]+	75.86	LMGP01020114	RBNQOFGDVZJUEQ-MUUNZHRXSA-N
6	546.394	1	8.19	26.53	0	0	0	Glycerophospholipids	PC(O-18:0/3:1(2E))	C29H58NO7P	1-alkyl,2-acylglycerophosphocholines	21:01:00	O-18:0/3:1(2E)	563.395	4.1	[M+H-H2O]+	92.46	LMGP01020114	RBNQOFGDVZJUEQ-MUUNZHRXSA-N
5	546.394	1	7.6	26.64	0	0	0	Glycerophospholipids	PC(O-18:0/3:1(2E))	C29H58NO7P	1-alkyl,2-acylglycerophosphocholines	21:01:00	O-18:0/3:1(2E)	563.395	4.1	[M+H-H2O]+	75.79	LMGP01020114	RBNQOFGDVZJUEQ-MUUNZHRXSA-N
4	546.394	1	7.85	28.87	0	0	0	Glycerophospholipids	PC(O-18:0/3:1(2E))	C29H58NO7P	1-alkyl,2-acylglycerophosphocholines	21:01:00	O-18:0/3:1(2E)	563.395	3.9	[M+H-H2O]+	71.43	LMGP01020114	RBNQOFGDVZJUEQ-MUUNZHRXSA-N
4	706.574	1	17.89	98.37	0	0	0	Glycerophospholipids	PC(O-16:0/15:0)	C39H80NO7P	1-alkyl,2-acylglycerophosphocholines	1 day, 7:00:00	O-16:0/15:0	705.567	0.5	[M+H]+	0	LMGP01020180	STLGSPGBYIURQE-KXQOOQHDSA-N
4	704.558	1	17.66	97.14	0	0	0	Glycerophospholipids	PC(O-16:0/15:1(9Z))	C39H78NO7P	1-alkyl,2-acylglycerophosphocholines	1 day, 7:01:00	O-16:0/15:1(9Z)	703.552	0.6	[M+H]+	0	LMGP01020181	KORKHUXTXLZEOQ-GFRFCNOLSA-N
4	721.585	1	18.16	99.89	0	0	0	Glycerophospholipids	PC(O-16:0/15:1(9Z))	C39H78NO7P	1-alkyl,2-acylglycerophosphocholines	1 day, 7:01:00	O-16:0/15:1(9Z)	703.552	0.1	[M+NH4]+	0	LMGP01020181	KORKHUXTXLZEOQ-GFRFCNOLSA-N
6	732.59	1	17.68	97.24	0	0	0	Glycerophospholipids	PC(O-16:0/17:1(9Z))	C41H82NO7P	1-alkyl,2-acylglycerophosphocholines	1 day, 9:01:00	O-16:0/17:1(9Z)	731.583	0.6	[M+H]+	0	LMGP01020183	QTZVLTGOPOCYIL-VDLQPGGRSA-N
10	732.59	1	20.61	98.54	0	0	0	Glycerophospholipids	PC(O-16:0/17:1(9Z))	C41H82NO7P	1-alkyl,2-acylglycerophosphocholines	1 day, 9:01:00	O-16:0/17:1(9Z)	731.583	0.4	[M+H]+	74.19	LMGP01020183	QTZVLTGOPOCYIL-VDLQPGGRSA-N
4	754.572	1	18	98.99	0	0	0	Glycerophospholipids	PC(O-16:0/17:1(9Z))	C41H82NO7P	1-alkyl,2-acylglycerophosphocholines	1 day, 9:01:00	O-16:0/17:1(9Z)	731.583	0.4	[M+Na]+	0	LMGP01020183	QTZVLTGOPOCYIL-VDLQPGGRSA-N
4	732.59	1	20.68	99.43	0	0	0	Glycerophospholipids	PC(O-16:0/17:1(9Z))	C41H82NO7P	1-alkyl,2-acylglycerophosphocholines	1 day, 9:01:00	O-16:0/17:1(9Z)	731.583	0.3	[M+H]+	71.43	LMGP01020183	QTZVLTGOPOCYIL-VDLQPGGRSA-N
10	747.601	1	19.87	96.2	0	0	0	Glycerophospholipids	PC(O-16:0/17:2(9Z,12Z))	C41H80NO7P	1-alkyl,2-acylglycerophosphocholines	1 day, 9:02:00	O-16:0/17:2(9Z,12Z)	729.567	0.7	[M+NH4]+	65.31	LMGP01020184	GJUPWUMENNOFNE-ZWSUCZCESA-N
6	747.601	1	17.61	96.86	0	0	0	Glycerophospholipids	PC(O-16:0/17:2(9Z,12Z))	C41H80NO7P	1-alkyl,2-acylglycerophosphocholines	1 day, 9:02:00	O-16:0/17:2(9Z,12Z)	729.567	0.6	[M+NH4]+	0	LMGP01020184	GJUPWUMENNOFNE-ZWSUCZCESA-N
4	747.601	1	19.98	96.86	0	0	0	Glycerophospholipids	PC(O-16:0/17:2(9Z,12Z))	C41H80NO7P	1-alkyl,2-acylglycerophosphocholines	1 day, 9:02:00	O-16:0/17:2(9Z,12Z)	729.567	0.6	[M+NH4]+	65.17	LMGP01020184	GJUPWUMENNOFNE-ZWSUCZCESA-N
5	747.601	1	17.74	97.59	0	0	0	Glycerophospholipids	PC(O-16:0/17:2(9Z,12Z))	C41H80NO7P	1-alkyl,2-acylglycerophosphocholines	1 day, 9:02:00	O-16:0/17:2(9Z,12Z)	729.567	0.6	[M+NH4]+	0	LMGP01020184	GJUPWUMENNOFNE-ZWSUCZCESA-N
4	810.577	1	16.96	93.26	0	0	0	Glycerophospholipids	PC(O-16:0/20:2(11Z,14Z))	C44H86NO7P	1-alkyl,2-acylglycerophosphocholines	1 day, 12:02:00	O-16:0/20:2(11Z,14Z)	771.614	0.9	[M+K]+	0	LMGP01020188	ZYLPVUZBZNMVMR-ZBBHDILGSA-N
4	789.648	1	17.85	98.16	0	0	0	Glycerophospholipids	PC(O-16:0/20:2(11Z,14Z))	C44H86NO7P	1-alkyl,2-acylglycerophosphocholines	1 day, 12:02:00	O-16:0/20:2(11Z,14Z)	771.614	0.5	[M+NH4]+	0	LMGP01020188	ZYLPVUZBZNMVMR-ZBBHDILGSA-N
4	794.603	1	18.02	99.1	0	0	0	Glycerophospholipids	PC(O-16:0/20:2(11Z,14Z))	C44H86NO7P	1-alkyl,2-acylglycerophosphocholines	1 day, 12:02:00	O-16:0/20:2(11Z,14Z)	771.614	0.3	[M+Na]+	0	LMGP01020188	ZYLPVUZBZNMVMR-ZBBHDILGSA-N
5	817.679	1	19.42	96.82	0	0	0	Glycerophospholipids	PC(O-16:0/22:2(13Z,16Z))	C46H90NO7P	1-alkyl,2-acylglycerophosphocholines	1 day, 14:02:00	O-16:0/22:2(13Z,16Z)	799.645	0.6	[M+NH4]+	50	LMGP01020191	XEARCBSNHUZUFX-QJXAMRCTSA-N
6	817.679	1	20.82	97.62	0	0	0	Glycerophospholipids	PC(O-16:0/22:2(13Z,16Z))	C46H90NO7P	1-alkyl,2-acylglycerophosphocholines	1 day, 14:02:00	O-16:0/22:2(13Z,16Z)	799.645	0.5	[M+NH4]+	84.54	LMGP01020191	XEARCBSNHUZUFX-QJXAMRCTSA-N
10	817.679	1	20.82	98.49	0	0	0	Glycerophospholipids	PC(O-16:0/22:2(13Z,16Z))	C46H90NO7P	1-alkyl,2-acylglycerophosphocholines	1 day, 14:02:00	O-16:0/22:2(13Z,16Z)	799.645	0.4	[M+NH4]+	80.1	LMGP01020191	XEARCBSNHUZUFX-QJXAMRCTSA-N
4	817.679	1	21.28	98.79	0	0	0	Glycerophospholipids	PC(O-16:0/22:2(13Z,16Z))	C46H90NO7P	1-alkyl,2-acylglycerophosphocholines	1 day, 14:02:00	O-16:0/22:2(13Z,16Z)	799.645	0.4	[M+NH4]+	91.3	LMGP01020191	XEARCBSNHUZUFX-QJXAMRCTSA-N
4	775.632	1	17.95	98.72	0	0	0	Glycerophospholipids	PC(O-18:0/17:2(9Z,12Z))	C43H84NO7P	1-alkyl,2-acylglycerophosphocholines	1 day, 11:02:00	O-18:0/17:2(9Z,12Z)	757.598	0.4	[M+NH4]+	0	LMGP01020201	VWIWKONAEPXHAY-SAEGERMGSA-N
10	775.632	1	19.79	98.83	0	0	0	Glycerophospholipids	PC(O-18:0/17:2(9Z,12Z))	C43H84NO7P	1-alkyl,2-acylglycerophosphocholines	1 day, 11:02:00	O-18:0/17:2(9Z,12Z)	757.598	0.4	[M+NH4]+	50	LMGP01020201	VWIWKONAEPXHAY-SAEGERMGSA-N
4	815.663	1	19.63	97.94	0	0	0	Glycerophospholipids	PC(O-18:0/20:3(8Z,11Z,14Z))	C46H88NO7P	1-alkyl,2-acylglycerophosphocholines	1 day, 14:03:00	O-18:0/20:3(8Z,11Z,14Z)	797.63	0.5	[M+NH4]+	50	LMGP01020211	ITTGOTHIEJWVDA-FMMXMNMWSA-N
10	815.663	1	20.3	98.58	0	0	0	Glycerophospholipids	PC(O-18:0/20:3(8Z,11Z,14Z))	C46H88NO7P	1-alkyl,2-acylglycerophosphocholines	1 day, 14:03:00	O-18:0/20:3(8Z,11Z,14Z)	797.63	0.4	[M+NH4]+	65.32	LMGP01020211	ITTGOTHIEJWVDA-FMMXMNMWSA-N
5	845.71	1	17.85	98.19	0	0	0	Glycerophospholipids	PC(O-18:0/22:2(13Z,16Z))	C48H94NO7P	1-alkyl,2-acylglycerophosphocholines	1 day, 16:02:00	O-18:0/22:2(13Z,16Z)	827.677	0.5	[M+NH4]+	0	LMGP01020214	UIDFMPCXGKSHLC-UTCVCSSLSA-N
6	845.71	1	20.59	98.55	0	0	0	Glycerophospholipids	PC(O-18:0/22:2(13Z,16Z))	C48H94NO7P	1-alkyl,2-acylglycerophosphocholines	1 day, 16:02:00	O-18:0/22:2(13Z,16Z)	827.677	0.4	[M+NH4]+	73.56	LMGP01020214	UIDFMPCXGKSHLC-UTCVCSSLSA-N
4	845.71	1	20.14	98.7	0	0	0	Glycerophospholipids	PC(O-18:0/22:2(13Z,16Z))	C48H94NO7P	1-alkyl,2-acylglycerophosphocholines	1 day, 16:02:00	O-18:0/22:2(13Z,16Z)	827.677	0.4	[M+NH4]+	60.36	LMGP01020214	UIDFMPCXGKSHLC-UTCVCSSLSA-N
10	845.71	1	20.96	99.17	0	0	0	Glycerophospholipids	PC(O-18:0/22:2(13Z,16Z))	C48H94NO7P	1-alkyl,2-acylglycerophosphocholines	1 day, 16:02:00	O-18:0/22:2(13Z,16Z)	827.677	0.3	[M+NH4]+	80.53	LMGP01020214	UIDFMPCXGKSHLC-UTCVCSSLSA-N
5	803.663	1	17.62	96.92	0	0	0	Glycerophospholipids	PC(O-20:0/17:2(9Z,12Z))	C45H88NO7P	1-alkyl,2-acylglycerophosphocholines	1 day, 13:02:00	O-20:0/17:2(9Z,12Z)	785.63	0.6	[M+NH4]+	0	LMGP01020225	ZEMJHZXJBPIYHM-SCABDWIFSA-N
6	803.663	1	20.34	97.87	0	0	0	Glycerophospholipids	PC(O-20:0/17:2(9Z,12Z))	C45H88NO7P	1-alkyl,2-acylglycerophosphocholines	1 day, 13:02:00	O-20:0/17:2(9Z,12Z)	785.63	0.5	[M+NH4]+	70	LMGP01020225	ZEMJHZXJBPIYHM-SCABDWIFSA-N
4	803.663	1	20.51	98.2	0	0	0	Glycerophospholipids	PC(O-20:0/17:2(9Z,12Z))	C45H88NO7P	1-alkyl,2-acylglycerophosphocholines	1 day, 13:02:00	O-20:0/17:2(9Z,12Z)	785.63	0.5	[M+NH4]+	72.99	LMGP01020225	ZEMJHZXJBPIYHM-SCABDWIFSA-N
10	803.663	1	20.64	98.73	0	0	0	Glycerophospholipids	PC(O-20:0/17:2(9Z,12Z))	C45H88NO7P	1-alkyl,2-acylglycerophosphocholines	1 day, 13:02:00	O-20:0/17:2(9Z,12Z)	785.63	0.4	[M+NH4]+	73.91	LMGP01020225	ZEMJHZXJBPIYHM-SCABDWIFSA-N
5	843.694	1	17.69	97.29	0	0	0	Glycerophospholipids	PC(O-20:0/20:3(8Z,11Z,14Z))	C48H92NO7P	1-alkyl,2-acylglycerophosphocholines	1 day, 16:03:00	O-20:0/20:3(8Z,11Z,14Z)	825.661	0.6	[M+NH4]+	0	LMGP01020237	BCEAHYQVENOHDO-DRFCSKHVSA-N
4	843.694	1	20.46	97.6	0	0	0	Glycerophospholipids	PC(O-20:0/20:3(8Z,11Z,14Z))	C48H92NO7P	1-alkyl,2-acylglycerophosphocholines	1 day, 16:03:00	O-20:0/20:3(8Z,11Z,14Z)	825.661	0.6	[M+NH4]+	74.77	LMGP01020237	BCEAHYQVENOHDO-DRFCSKHVSA-N
6	843.695	1	17.92	98.55	0	0	0	Glycerophospholipids	PC(O-20:0/20:3(8Z,11Z,14Z))	C48H92NO7P	1-alkyl,2-acylglycerophosphocholines	1 day, 16:03:00	O-20:0/20:3(8Z,11Z,14Z)	825.661	0.4	[M+NH4]+	0	LMGP01020237	BCEAHYQVENOHDO-DRFCSKHVSA-N
10	843.695	1	20.88	98.71	0	0	0	Glycerophospholipids	PC(O-20:0/20:3(8Z,11Z,14Z))	C48H92NO7P	1-alkyl,2-acylglycerophosphocholines	1 day, 16:03:00	O-20:0/20:3(8Z,11Z,14Z)	825.661	0.4	[M+NH4]+	80.66	LMGP01020237	BCEAHYQVENOHDO-DRFCSKHVSA-N
4	865.677	1	7.56	41.58	0	0	0	Glycerophospholipids	PC(O-20:0/22:6(4Z,7Z,10Z,13Z,16Z,19Z))	C50H90NO7P	1-alkyl,2-acylglycerophosphocholines	1 day, 18:06:00	O-20:0/22:6(4Z,7Z,10Z,13Z,16Z,19Z)	847.645	3.3	[M+NH4]+	0	LMGP01020244	CMUBJJYJAQLOOD-XSOFIKLRSA-N
5	865.677	1	8.52	46.84	0	0	0	Glycerophospholipids	PC(O-20:0/22:6(4Z,7Z,10Z,13Z,16Z,19Z))	C50H90NO7P	1-alkyl,2-acylglycerophosphocholines	1 day, 18:06:00	O-20:0/22:6(4Z,7Z,10Z,13Z,16Z,19Z)	847.645	3.1	[M+NH4]+	0	LMGP01020244	CMUBJJYJAQLOOD-XSOFIKLRSA-N
5	634.444	1	19.62	97.91	0	0	0	Glycerophospholipids	PC(O-16:0/9:0(COOH))	C33H66NO9P	1-alkyl,2-acylglycerophosphocholines	1 day, 1:00:00	O-16:0/9:0(COOH)	651.447	0.5	[M+H-H2O]+	50	LMGP01020279	ZDFOCDTXDPKJKA-WJOKGBTCSA-N
10	634.444	1	20.84	98.03	0	0	0	Glycerophospholipids	PC(O-16:0/9:0(COOH))	C33H66NO9P	1-alkyl,2-acylglycerophosphocholines	1 day, 1:00:00	O-16:0/9:0(COOH)	651.447	0.5	[M+H-H2O]+	82.82	LMGP01020279	ZDFOCDTXDPKJKA-WJOKGBTCSA-N
4	634.444	1	21.01	98.16	0	0	0	Glycerophospholipids	PC(O-16:0/9:0(COOH))	C33H66NO9P	1-alkyl,2-acylglycerophosphocholines	1 day, 1:00:00	O-16:0/9:0(COOH)	651.447	0.5	[M+H-H2O]+	86.87	LMGP01020279	ZDFOCDTXDPKJKA-WJOKGBTCSA-N
6	634.444	1	20.41	98.43	0	0	0	Glycerophospholipids	PC(O-16:0/9:0(COOH))	C33H66NO9P	1-alkyl,2-acylglycerophosphocholines	1 day, 1:00:00	O-16:0/9:0(COOH)	651.447	0.4	[M+H-H2O]+	69.19	LMGP01020279	ZDFOCDTXDPKJKA-WJOKGBTCSA-N
10	812.556	1	20.97	98.16	0	0	0	Glycerophospholipids	PC(P-16:0/22:6(4Z,7Z,10Z,13Z,16Z,19Z))	C46H80NO7P	1-(1Z-alkenyl),2-acylglycerophosphocholines	1 day, 14:06:00	P-16:0/22:6(4Z,7Z,10Z,13Z,16Z,19Z)	789.567	0.5	[M+Na]+	85.75	LMGP01030015	QICWUUGBNFIZAZ-KMPUTSBYSA-N
5	812.556	1	20.87	98.66	0	0	0	Glycerophospholipids	PC(P-16:0/22:6(4Z,7Z,10Z,13Z,16Z,19Z))	C46H80NO7P	1-(1Z-alkenyl),2-acylglycerophosphocholines	1 day, 14:06:00	P-16:0/22:6(4Z,7Z,10Z,13Z,16Z,19Z)	789.567	0.4	[M+Na]+	80.71	LMGP01030015	QICWUUGBNFIZAZ-KMPUTSBYSA-N
6	812.556	1	21.18	98.87	0	0	0	Glycerophospholipids	PC(P-16:0/22:6(4Z,7Z,10Z,13Z,16Z,19Z))	C46H80NO7P	1-(1Z-alkenyl),2-acylglycerophosphocholines	1 day, 14:06:00	P-16:0/22:6(4Z,7Z,10Z,13Z,16Z,19Z)	789.567	0.4	[M+Na]+	88.16	LMGP01030015	QICWUUGBNFIZAZ-KMPUTSBYSA-N
4	812.556	1	20.83	99.33	0	0	0	Glycerophospholipids	PC(P-16:0/22:6(4Z,7Z,10Z,13Z,16Z,19Z))	C46H80NO7P	1-(1Z-alkenyl),2-acylglycerophosphocholines	1 day, 14:06:00	P-16:0/22:6(4Z,7Z,10Z,13Z,16Z,19Z)	789.567	0.3	[M+Na]+	76.13	LMGP01030015	QICWUUGBNFIZAZ-KMPUTSBYSA-N
10	724.525	1	21.06	98.51	0	0	0	Glycerophospholipids	PC(P-16:0/15:1(9Z))	C39H76NO7P	1-(1Z-alkenyl),2-acylglycerophosphocholines	1 day, 7:01:00	P-16:0/15:1(9Z)	701.536	0.4	[M+Na]+	86.6	LMGP01030024	RVVIIUDDUQISTE-XLPIDCJYSA-N
4	724.525	1	18.09	99.48	0	0	0	Glycerophospholipids	PC(P-16:0/15:1(9Z))	C39H76NO7P	1-(1Z-alkenyl),2-acylglycerophosphocholines	1 day, 7:01:00	P-16:0/15:1(9Z)	701.536	0.3	[M+Na]+	0	LMGP01030024	RVVIIUDDUQISTE-XLPIDCJYSA-N
6	728.558	1	16.36	89.96	0	0	0	Glycerophospholipids	PC(P-16:0/17:2(9Z,12Z))	C41H78NO7P	1-(1Z-alkenyl),2-acylglycerophosphocholines	1 day, 9:02:00	P-16:0/17:2(9Z,12Z)	727.552	1.1	[M+H]+	0	LMGP01030029	RWRVIUCMDZDLOX-PISDLAQISA-N
4	728.558	1	19.36	91.47	0	0	0	Glycerophospholipids	PC(P-16:0/17:2(9Z,12Z))	C41H78NO7P	1-(1Z-alkenyl),2-acylglycerophosphocholines	1 day, 9:02:00	P-16:0/17:2(9Z,12Z)	727.552	1.1	[M+H]+	75	LMGP01030029	RWRVIUCMDZDLOX-PISDLAQISA-N
10	750.54	1	20.21	97.68	0	0	0	Glycerophospholipids	PC(P-16:0/17:2(9Z,12Z))	C41H78NO7P	1-(1Z-alkenyl),2-acylglycerophosphocholines	1 day, 9:02:00	P-16:0/17:2(9Z,12Z)	727.552	0.5	[M+Na]+	67.48	LMGP01030029	RWRVIUCMDZDLOX-PISDLAQISA-N
4	750.54	1	17.77	97.74	0	0	0	Glycerophospholipids	PC(P-16:0/17:2(9Z,12Z))	C41H78NO7P	1-(1Z-alkenyl),2-acylglycerophosphocholines	1 day, 9:02:00	P-16:0/17:2(9Z,12Z)	727.552	0.5	[M+Na]+	0	LMGP01030029	RWRVIUCMDZDLOX-PISDLAQISA-N
4	801.648	1	17.99	98.97	0	0	0	Glycerophospholipids	PC(P-20:0/17:2(9Z,12Z))	C45H86NO7P	1-(1Z-alkenyl),2-acylglycerophosphocholines	1 day, 13:02:00	P-20:0/17:2(9Z,12Z)	783.614	0.4	[M+NH4]+	0	LMGP01030084	CMXVZLDXNTVNKR-TZYRJPHESA-N
5	831.694	1	20.94	97.45	0	0	0	Glycerophospholipids	PC(P-20:0/19:1(9Z))	C47H92NO7P	1-(1Z-alkenyl),2-acylglycerophosphocholines	1 day, 15:01:00	P-20:0/19:1(9Z)	813.661	0.6	[M+NH4]+	88.65	LMGP01030092	GLURJCWZMKBYPE-RRMBENRGSA-N
6	831.695	1	21.18	98.33	0	0	0	Glycerophospholipids	PC(P-20:0/19:1(9Z))	C47H92NO7P	1-(1Z-alkenyl),2-acylglycerophosphocholines	1 day, 15:01:00	P-20:0/19:1(9Z)	813.661	0.5	[M+NH4]+	90.9	LMGP01030092	GLURJCWZMKBYPE-RRMBENRGSA-N
4	831.695	1	21.37	98.37	0	0	0	Glycerophospholipids	PC(P-20:0/19:1(9Z))	C47H92NO7P	1-(1Z-alkenyl),2-acylglycerophosphocholines	1 day, 15:01:00	P-20:0/19:1(9Z)	813.661	0.5	[M+NH4]+	95.92	LMGP01030092	GLURJCWZMKBYPE-RRMBENRGSA-N
10	831.695	1	21.35	98.5	0	0	0	Glycerophospholipids	PC(P-20:0/19:1(9Z))	C47H92NO7P	1-(1Z-alkenyl),2-acylglycerophosphocholines	1 day, 15:01:00	P-20:0/19:1(9Z)	813.661	0.4	[M+NH4]+	94.54	LMGP01030092	GLURJCWZMKBYPE-RRMBENRGSA-N
5	867.692	1	7.73	42.51	0	0	0	Glycerophospholipids	PC(P-20:0/22:4(7Z,10Z,13Z,16Z))	C50H92NO7P	1-(1Z-alkenyl),2-acylglycerophosphocholines	1 day, 18:04:00	P-20:0/22:4(7Z,10Z,13Z,16Z)	849.661	3.3	[M+NH4]+	0	LMGP01030103	NLEDXBSUDVLSEN-UFFJXODHSA-N
4	867.692	1	8.66	47.61	0	0	0	Glycerophospholipids	PC(P-20:0/22:4(7Z,10Z,13Z,16Z))	C50H92NO7P	1-(1Z-alkenyl),2-acylglycerophosphocholines	1 day, 18:04:00	P-20:0/22:4(7Z,10Z,13Z,16Z)	849.661	3	[M+NH4]+	0	LMGP01030103	NLEDXBSUDVLSEN-UFFJXODHSA-N
4	792.565	1	10.14	55.79	0	0	0	Glycerophospholipids	1-hexadecanyl-2-(8-[3]-ladderane-octanyl)-sn-glycerophosphocholine	C44H84NO6P	Dialkylglycerophosphocholines			753.604	2.7	[M+K]+	0	LMGP01040092	ZZTHOBKKUYXOMF-HAOFZDDBSA-N
5	792.565	1	10.15	55.8	0	0	0	Glycerophospholipids	1-hexadecanyl-2-(8-[3]-ladderane-octanyl)-sn-glycerophosphocholine	C44H84NO6P	Dialkylglycerophosphocholines			753.604	2.7	[M+K]+	0	LMGP01040092	ZZTHOBKKUYXOMF-HAOFZDDBSA-N
10	792.565	1	13.09	57	0	0	0	Glycerophospholipids	1-hexadecanyl-2-(8-[3]-ladderane-octanyl)-sn-glycerophosphocholine	C44H84NO6P	Dialkylglycerophosphocholines			753.604	2.7	[M+K]+	75	LMGP01040092	ZZTHOBKKUYXOMF-HAOFZDDBSA-N
10	776.592	1	16.64	91.52	0	0	0	Glycerophospholipids	1-hexadecanyl-2-(8-[3]-ladderane-octanyl)-sn-glycerophosphocholine	C44H84NO6P	Dialkylglycerophosphocholines			753.604	1.1	[M+Na]+	0	LMGP01040092	ZZTHOBKKUYXOMF-HAOFZDDBSA-N
6	776.592	1	16.9	92.92	0	0	0	Glycerophospholipids	1-hexadecanyl-2-(8-[3]-ladderane-octanyl)-sn-glycerophosphocholine	C44H84NO6P	Dialkylglycerophosphocholines			753.604	1	[M+Na]+	0	LMGP01040092	ZZTHOBKKUYXOMF-HAOFZDDBSA-N
4	776.592	1	20.78	97.15	0	0	0	Glycerophospholipids	1-hexadecanyl-2-(8-[3]-ladderane-octanyl)-sn-glycerophosphocholine	C44H84NO6P	Dialkylglycerophosphocholines			753.604	0.6	[M+Na]+	85.71	LMGP01040092	ZZTHOBKKUYXOMF-HAOFZDDBSA-N
5	776.592	1	17.74	97.56	0	0	0	Glycerophospholipids	1-hexadecanyl-2-(8-[3]-ladderane-octanyl)-sn-glycerophosphocholine	C44H84NO6P	Dialkylglycerophosphocholines			753.604	0.6	[M+Na]+	0	LMGP01040092	ZZTHOBKKUYXOMF-HAOFZDDBSA-N
5	852.664	1	6.68	23.67	0	0	0	Glycerophospholipids	1-(2E-phytaenyl)-2-(2E-phytaenyl)-sn-glycero-3-phosphocholine	C48H96NO6P	Dialkylglycerophosphocholines			813.697	4.2	[M+K]+	65.22	LMGP01040098	KYCNMSJZRALPPU-NAMXOQLISA-N
5	508.339	1	17.86	98.21	0	0	0	Glycerophospholipids	PC(17:1(10Z)/0:0)	C25H50NO7P	Monoacylglycerophosphocholines	17:01:00	17:1(10Z)/0:0	507.332	0.5	[M+H]+	0	LMGP01050002	XBGIMYLOTRDXPK-AGXIJRPPSA-N
4	530.322	1	17.93	98.62	0	0	0	Glycerophospholipids	PC(17:1(10Z)/0:0)	C25H50NO7P	Monoacylglycerophosphocholines	17:01:00	17:1(10Z)/0:0	507.332	0.4	[M+Na]+	0	LMGP01050002	XBGIMYLOTRDXPK-AGXIJRPPSA-N
10	508.34	1	20.75	98.8	0	0	0	Glycerophospholipids	PC(17:1(10Z)/0:0)	C25H50NO7P	Monoacylglycerophosphocholines	17:01:00	17:1(10Z)/0:0	507.332	0.4	[M+H]+	76.67	LMGP01050002	XBGIMYLOTRDXPK-AGXIJRPPSA-N
6	508.34	1	20.56	98.8	0	0	0	Glycerophospholipids	PC(17:1(10Z)/0:0)	C25H50NO7P	Monoacylglycerophosphocholines	17:01:00	17:1(10Z)/0:0	507.332	0.4	[M+H]+	71.43	LMGP01050002	XBGIMYLOTRDXPK-AGXIJRPPSA-N
4	508.34	1	20.71	99.03	0	0	0	Glycerophospholipids	PC(17:1(10Z)/0:0)	C25H50NO7P	Monoacylglycerophosphocholines	17:01:00	17:1(10Z)/0:0	507.332	0.3	[M+H]+	74.37	LMGP01050002	XBGIMYLOTRDXPK-AGXIJRPPSA-N
4	434.226	1	5.5	16.9	0	0	0	Glycerophospholipids	PC(10:0/0:0)	C18H38NO7P	Monoacylglycerophosphocholines	10:00:00	10:0/0:0	411.239	4.7	[M+Na]+	66.67	LMGP01050005	SECPDKKEUKDCPG-QGZVFWFLSA-N
5	434.226	1	3.14	17.25	0	0	0	Glycerophospholipids	PC(10:0/0:0)	C18H38NO7P	Monoacylglycerophosphocholines	10:00:00	10:0/0:0	411.239	4.7	[M+Na]+	0	LMGP01050005	SECPDKKEUKDCPG-QGZVFWFLSA-N
6	434.226	1	6.07	20.53	0	0	0	Glycerophospholipids	PC(10:0/0:0)	C18H38NO7P	Monoacylglycerophosphocholines	10:00:00	10:0/0:0	411.239	4.4	[M+Na]+	64.2	LMGP01050005	SECPDKKEUKDCPG-QGZVFWFLSA-N
6	516.306	1	17.78	97.81	0	0	0	Glycerophospholipids	PC(16:1(9E)/0:0)	C24H48NO7P	Monoacylglycerophosphocholines	16:01:00	16:1(9E)/0:0	493.317	0.5	[M+Na]+	0	LMGP01050021	LFUDDCMNKWEORN-BREAQWACSA-N
5	516.306	1	19.7	98.37	0	0	0	Glycerophospholipids	PC(16:1(9E)/0:0)	C24H48NO7P	Monoacylglycerophosphocholines	16:01:00	16:1(9E)/0:0	493.317	0.5	[M+Na]+	50	LMGP01050021	LFUDDCMNKWEORN-BREAQWACSA-N
10	476.313	1	19.14	98.6	0	0	0	Glycerophospholipids	PC(16:1(9E)/0:0)	C24H48NO7P	Monoacylglycerophosphocholines	16:01:00	16:1(9E)/0:0	493.317	0.4	[M+H-H2O]+	33.33	LMGP01050021	LFUDDCMNKWEORN-BREAQWACSA-N
6	476.313	1	20.88	98.88	0	0	0	Glycerophospholipids	PC(16:1(9E)/0:0)	C24H48NO7P	Monoacylglycerophosphocholines	16:01:00	16:1(9E)/0:0	493.317	0.4	[M+H-H2O]+	79.87	LMGP01050021	LFUDDCMNKWEORN-BREAQWACSA-N
4	476.313	1	20.75	99.21	0	0	0	Glycerophospholipids	PC(16:1(9E)/0:0)	C24H48NO7P	Monoacylglycerophosphocholines	16:01:00	16:1(9E)/0:0	493.317	0.3	[M+H-H2O]+	74.64	LMGP01050021	LFUDDCMNKWEORN-BREAQWACSA-N
5	476.313	1	21.03	99.25	0	0	0	Glycerophospholipids	PC(16:1(9E)/0:0)	C24H48NO7P	Monoacylglycerophosphocholines	16:01:00	16:1(9E)/0:0	493.317	0.3	[M+H-H2O]+	82.14	LMGP01050021	LFUDDCMNKWEORN-BREAQWACSA-N
10	516.306	1	18.1	99.58	0	0	0	Glycerophospholipids	PC(16:1(9E)/0:0)	C24H48NO7P	Monoacylglycerophosphocholines	16:01:00	16:1(9E)/0:0	493.317	0.2	[M+Na]+	0	LMGP01050021	LFUDDCMNKWEORN-BREAQWACSA-N
4	516.306	1	20.33	99.81	0	0	0	Glycerophospholipids	PC(16:1(9E)/0:0)	C24H48NO7P	Monoacylglycerophosphocholines	16:01:00	16:1(9E)/0:0	493.317	0.2	[M+Na]+	60	LMGP01050021	LFUDDCMNKWEORN-BREAQWACSA-N
5	492.345	1	18.18	99.97	0	0	0	Glycerophospholipids	PC(17:0/0:0)	C25H52NO7P	Monoacylglycerophosphocholines	17:00:00	17:0/0:0	509.348	0.1	[M+H-H2O]+	0	LMGP01050024	SRRQPVVYXBTRQK-XMMPIXPASA-N
4	492.345	1	18.18	99.97	0	0	0	Glycerophospholipids	PC(17:0/0:0)	C25H52NO7P	Monoacylglycerophosphocholines	17:00:00	17:0/0:0	509.348	0.1	[M+H-H2O]+	0	LMGP01050024	SRRQPVVYXBTRQK-XMMPIXPASA-N
6	548.41	1	16.13	26.31	87.25	0	0	Glycerophospholipids	PC(21:0/0:0)	C29H60NO7P	Monoacylglycerophosphocholines	21:00:00	21:0/0:0	565.411	4.1	[M+H-H2O]+	93.94	LMGP01050051	XZZSYDYWLNENCT-MUUNZHRXSA-N
10	548.41	1	7.5	27.24	0	0	0	Glycerophospholipids	PC(21:0/0:0)	C29H60NO7P	Monoacylglycerophosphocholines	21:00:00	21:0/0:0	565.411	4	[M+H-H2O]+	70.1	LMGP01050051	XZZSYDYWLNENCT-MUUNZHRXSA-N
4	548.41	1	6.78	27.4	0	0	0	Glycerophospholipids	PC(21:0/0:0)	C29H60NO7P	Monoacylglycerophosphocholines	21:00:00	21:0/0:0	565.411	4	[M+H-H2O]+	49.51	LMGP01050051	XZZSYDYWLNENCT-MUUNZHRXSA-N
5	548.41	1	7.95	28.88	0	0	0	Glycerophospholipids	PC(21:0/0:0)	C29H60NO7P	Monoacylglycerophosphocholines	21:00:00	21:0/0:0	565.411	3.9	[M+H-H2O]+	74.14	LMGP01050051	XZZSYDYWLNENCT-MUUNZHRXSA-N
4	490.29	1	17.88	98.33	0	0	0	Glycerophospholipids	PC(0:0/14:0)	C22H46NO7P	Monoacylglycerophosphocholines	14:00:00	0:0/14:0	467.301	0.5	[M+Na]+	0	LMGP01050073	IGZPHNNYPPAPLA-OAQYLSRUSA-N
4	450.298	1	18	98.99	0	0	0	Glycerophospholipids	PC(0:0/14:0)	C22H46NO7P	Monoacylglycerophosphocholines	14:00:00	0:0/14:0	467.301	0.4	[M+H-H2O]+	0	LMGP01050073	IGZPHNNYPPAPLA-OAQYLSRUSA-N
6	566.341
5	450.298	1	18.14	99.74	0	0	0	Glycerophospholipids	PC(0:0/14:0)	C22H46NO7P	Monoacylglycerophosphocholines	14:00:00	0:0/14:0	467.301	0.2	[M+H-H2O]+	0	LMGP01050073	IGZPHNNYPPAPLA-OAQYLSRUSA-N
6	450.298	1	18.17	99.94	0	0	0	Glycerophospholipids	PC(0:0/14:0)	C22H46NO7P	Monoacylglycerophosphocholines	14:00:00	0:0/14:0	467.301	0.1	[M+H-H2O]+	0	LMGP01050073	IGZPHNNYPPAPLA-OAQYLSRUSA-N
6	518.322	1	17.92	98.54	0	0	0	Glycerophospholipids	PC(0:0/16:0)	C24H50NO7P	Monoacylglycerophosphocholines	16:00:00	0:0/16:0	495.332	0.4	[M+Na]+	0	LMGP01050074	NEGQHKSYEYVFTD-HSZRJFAPSA-N
5	518.322	1	17.95	98.74	0	0	0	Glycerophospholipids	PC(0:0/16:0)	C24H50NO7P	Monoacylglycerophosphocholines	16:00:00	0:0/16:0	495.332	0.4	[M+Na]+	0	LMGP01050074	NEGQHKSYEYVFTD-HSZRJFAPSA-N
4	518.322	1	18.14	99.78	0	0	0	Glycerophospholipids	PC(0:0/16:0)	C24H50NO7P	Monoacylglycerophosphocholines	16:00:00	0:0/16:0	495.332	0.2	[M+Na]+	0	LMGP01050074	NEGQHKSYEYVFTD-HSZRJFAPSA-N
10	524.371	1	17.61	96.87	0	0	0	Glycerophospholipids	PC(0:0/18:0)	C26H54NO7P	Monoacylglycerophosphocholines	18:00:00	0:0/18:0	523.364	0.6	[M+H]+	0	LMGP01050076	IQGPMZRCLCCXAG-RUZDIDTESA-N
5	524.371	1	17.9	98.42	0	0	0	Glycerophospholipids	PC(0:0/18:0)	C26H54NO7P	Monoacylglycerophosphocholines	18:00:00	0:0/18:0	523.364	0.4	[M+H]+	0	LMGP01050076	IQGPMZRCLCCXAG-RUZDIDTESA-N
4	524.371	1	17.98	98.9	0	0	0	Glycerophospholipids	PC(0:0/18:0)	C26H54NO7P	Monoacylglycerophosphocholines	18:00:00	0:0/18:0	523.364	0.4	[M+H]+	0	LMGP01050076	IQGPMZRCLCCXAG-RUZDIDTESA-N
6	524.371	1	18.06	99.33	0	0	0	Glycerophospholipids	PC(0:0/18:0)	C26H54NO7P	Monoacylglycerophosphocholines	18:00:00	0:0/18:0	523.364	0.3	[M+H]+	0	LMGP01050076	IQGPMZRCLCCXAG-RUZDIDTESA-N
6	560.311	1	17.45	95.96	0	0	0	Glycerophospholipids	PC(0:0/18:1(6Z))	C26H52NO7P	Monoacylglycerophosphocholines	18:01:00	0:0/18:1(6Z)	521.348	0.7	[M+K]+	0	LMGP01050079	LXHJYOQXXHUOHA-UPTOSOBMSA-N
5	522.355	1	21.35	98.06	0	0	0	Glycerophospholipids	PC(0:0/18:1(6Z))	C26H52NO7P	Monoacylglycerophosphocholines	18:01:00	0:0/18:1(6Z)	521.348	0.5	[M+H]+	96.74	LMGP01050079	LXHJYOQXXHUOHA-UPTOSOBMSA-N
5	544.337	1	20.82	98.14	0	0	0	Glycerophospholipids	PC(0:0/18:1(6Z))	C26H52NO7P	Monoacylglycerophosphocholines	18:01:00	0:0/18:1(6Z)	521.348	0.5	[M+Na]+	81.84	LMGP01050079	LXHJYOQXXHUOHA-UPTOSOBMSA-N
10	544.337	1	20.23	98.22	0	0	0	Glycerophospholipids	PC(0:0/18:1(6Z))	C26H52NO7P	Monoacylglycerophosphocholines	18:01:00	0:0/18:1(6Z)	521.348	0.5	[M+Na]+	65.23	LMGP01050079	LXHJYOQXXHUOHA-UPTOSOBMSA-N
4	522.355	1	21.42	98.26	0	0	0	Glycerophospholipids	PC(0:0/18:1(6Z))	C26H52NO7P	Monoacylglycerophosphocholines	18:01:00	0:0/18:1(6Z)	521.348	0.5	[M+H]+	97.78	LMGP01050079	LXHJYOQXXHUOHA-UPTOSOBMSA-N
6	522.355	1	21.4	98.27	0	0	0	Glycerophospholipids	PC(0:0/18:1(6Z))	C26H52NO7P	Monoacylglycerophosphocholines	18:01:00	0:0/18:1(6Z)	521.348	0.5	[M+H]+	97.06	LMGP01050079	LXHJYOQXXHUOHA-UPTOSOBMSA-N
10	522.355	1	21.41	98.29	0	0	0	Glycerophospholipids	PC(0:0/18:1(6Z))	C26H52NO7P	Monoacylglycerophosphocholines	18:01:00	0:0/18:1(6Z)	521.348	0.5	[M+H]+	97.25	LMGP01050079	LXHJYOQXXHUOHA-UPTOSOBMSA-N
10	560.311	1	17.89	98.41	0	0	0	Glycerophospholipids	PC(0:0/18:1(6Z))	C26H52NO7P	Monoacylglycerophosphocholines	18:01:00	0:0/18:1(6Z)	521.348	0.4	[M+K]+	0	LMGP01050079	LXHJYOQXXHUOHA-UPTOSOBMSA-N
5	560.311	1	17.94	98.65	0	0	0	Glycerophospholipids	PC(0:0/18:1(6Z))	C26H52NO7P	Monoacylglycerophosphocholines	18:01:00	0:0/18:1(6Z)	521.348	0.4	[M+K]+	0	LMGP01050079	LXHJYOQXXHUOHA-UPTOSOBMSA-N
6	582.3
4	544.337	1	20.9	98.89	0	0	0	Glycerophospholipids	PC(0:0/18:1(6Z))	C26H52NO7P	Monoacylglycerophosphocholines	18:01:00	0:0/18:1(6Z)	521.348	0.4	[M+Na]+	80.31	LMGP01050079	LXHJYOQXXHUOHA-UPTOSOBMSA-N
5	504.345	1	21.54	98.97	0	0	0	Glycerophospholipids	PC(0:0/18:1(6Z))	C26H52NO7P	Monoacylglycerophosphocholines	18:01:00	0:0/18:1(6Z)	521.348	0.4	[M+H-H2O]+	97.44	LMGP01050079	LXHJYOQXXHUOHA-UPTOSOBMSA-N
6	544.337	1	20.84	99.13	0	0	0	Glycerophospholipids	PC(0:0/18:1(6Z))	C26H52NO7P	Monoacylglycerophosphocholines	18:01:00	0:0/18:1(6Z)	521.348	0.3	[M+Na]+	77.57	LMGP01050079	LXHJYOQXXHUOHA-UPTOSOBMSA-N
4	504.345	1	21.57	99.13	0	0	0	Glycerophospholipids	PC(0:0/18:1(6Z))	C26H52NO7P	Monoacylglycerophosphocholines	18:01:00	0:0/18:1(6Z)	521.348	0.3	[M+H-H2O]+	97.52	LMGP01050079	LXHJYOQXXHUOHA-UPTOSOBMSA-N
6	504.345	1	21.61	99.31	0	0	0	Glycerophospholipids	PC(0:0/18:1(6Z))	C26H52NO7P	Monoacylglycerophosphocholines	18:01:00	0:0/18:1(6Z)	521.348	0.3	[M+H-H2O]+	97.6	LMGP01050079	LXHJYOQXXHUOHA-UPTOSOBMSA-N
10	504.345	1	21.52	99.38	0	0	0	Glycerophospholipids	PC(0:0/18:1(6Z))	C26H52NO7P	Monoacylglycerophosphocholines	18:01:00	0:0/18:1(6Z)	521.348	0.3	[M+H-H2O]+	95.01	LMGP01050079	LXHJYOQXXHUOHA-UPTOSOBMSA-N
4	560.311	1	18.13	99.71	0	0	0	Glycerophospholipids	PC(0:0/18:1(6Z))	C26H52NO7P	Monoacylglycerophosphocholines	18:01:00	0:0/18:1(6Z)	521.348	0.2	[M+K]+	0	LMGP01050079	LXHJYOQXXHUOHA-UPTOSOBMSA-N
5	526.327	1	2.72	14.99	0	0	0	Glycerophospholipids	PC(0:0/20:4(5Z,8Z,11Z,14Z))	C28H50NO7P	Monoacylglycerophosphocholines	20:04:00	0:0/20:4(5Z,8Z,11Z,14Z)	543.332	4.9	[M+H-H2O]+	0	LMGP01050121	IGJKYDBBINVMLH-JXRLJXCWSA-N
4	526.327	1	3.26	17.92	0	0	0	Glycerophospholipids	PC(0:0/20:4(5Z,8Z,11Z,14Z))	C28H50NO7P	Monoacylglycerophosphocholines	20:04:00	0:0/20:4(5Z,8Z,11Z,14Z)	543.332	4.6	[M+H-H2O]+	0	LMGP01050121	IGJKYDBBINVMLH-JXRLJXCWSA-N
6	502.29	1	19.66	96.35	0	0	0	Glycerophospholipids	PC(15:1(9Z)/0:0)	C23H46NO7P	Monoacylglycerophosphocholines	15:01:00	15:1(9Z)/0:0	479.301	0.7	[M+Na]+	58.97	LMGP01050125	SUCJIOBGMPMVBJ-MZMPXXGTSA-N
5	502.29	1	17.95	98.7	0	0	0	Glycerophospholipids	PC(15:1(9Z)/0:0)	C23H46NO7P	Monoacylglycerophosphocholines	15:01:00	15:1(9Z)/0:0	479.301	0.4	[M+Na]+	0	LMGP01050125	SUCJIOBGMPMVBJ-MZMPXXGTSA-N
4	502.29	1	20.28	98.93	0	0	0	Glycerophospholipids	PC(15:1(9Z)/0:0)	C23H46NO7P	Monoacylglycerophosphocholines	15:01:00	15:1(9Z)/0:0	479.301	0.4	[M+Na]+	62.99	LMGP01050125	SUCJIOBGMPMVBJ-MZMPXXGTSA-N
10	502.29	1	21.21	99.3	0	0	0	Glycerophospholipids	PC(15:1(9Z)/0:0)	C23H46NO7P	Monoacylglycerophosphocholines	15:01:00	15:1(9Z)/0:0	479.301	0.3	[M+Na]+	86.85	LMGP01050125	SUCJIOBGMPMVBJ-MZMPXXGTSA-N
4	506.324	1	17.75	97.63	0	0	0	Glycerophospholipids	PC(17:2(9Z,12Z)/0:0)	C25H48NO7P	Monoacylglycerophosphocholines	17:02:00	17:2(9Z,12Z)/0:0	505.317	0.5	[M+H]+	0	LMGP01050127	GYPQKMKDLBCBMB-XTVBGRGASA-N
4	334.295	1	17.52	96.37	0	0	0	Glycerophospholipids	MG(13:0(2Me,12Me)/0:0)	C18H36O4	Monoacylglycerophosphocholines	13:00:00	13:0(2Me,12Me)/0:0	316.261	0.7	[M+NH4]+	0	LMGP01050152	LPXGHYUNYHADCZ-DJNXLDHESA-N
6	334.295	1	18.15	99.84	0	0	0	Glycerophospholipids	MG(13:0(2Me,12Me)/0:0)	C18H36O4	Monoacylglycerophosphocholines	13:00:00	13:0(2Me,12Me)/0:0	316.261	0.1	[M+NH4]+	0	LMGP01050152	LPXGHYUNYHADCZ-DJNXLDHESA-N
4	808.524	1	17.31	95.22	0	0	0	Glycerophospholipids	1-(6-[5]-ladderane-hexanoyl)-2-(8-[3]-ladderane-octanyl)-sn-glycerophosphocholine	C46H76NO7P	1-acyl,2-alkylglycerophosphocholines			785.536	0.8	[M+Na]+	0	LMGP01080001	ZYSMCDLVOGTSMX-ARTYYKIKSA-N
4	838.572	1	19.75	96.47	0	0	0	Glycerophospholipids	1-(8-[3]-ladderane-octanoyl)-2-(8-[3]-ladderane-octanyl)-sn-glycerophosphocholine	C48H82NO7P	1-acyl,2-alkylglycerophosphocholines			815.583	0.7	[M+Na]+	60.71	LMGP01080004	JMNFRLGGMQMERG-SXBZFKTMSA-N
6	838.572	1	20.6	96.7	0	0	0	Glycerophospholipids	1-(8-[3]-ladderane-octanoyl)-2-(8-[3]-ladderane-octanyl)-sn-glycerophosphocholine	C48H82NO7P	1-acyl,2-alkylglycerophosphocholines			815.583	0.6	[M+Na]+	83.08	LMGP01080004	JMNFRLGGMQMERG-SXBZFKTMSA-N
10	838.572	1	19.1	97.84	0	0	0	Glycerophospholipids	1-(8-[3]-ladderane-octanoyl)-2-(8-[3]-ladderane-octanyl)-sn-glycerophosphocholine	C48H82NO7P	1-acyl,2-alkylglycerophosphocholines			815.583	0.5	[M+Na]+	36.07	LMGP01080004	JMNFRLGGMQMERG-SXBZFKTMSA-N
5	838.572	1	17.79	97.86	0	0	0	Glycerophospholipids	1-(8-[3]-ladderane-octanoyl)-2-(8-[3]-ladderane-octanyl)-sn-glycerophosphocholine	C48H82NO7P	1-acyl,2-alkylglycerophosphocholines			815.583	0.5	[M+Na]+	0	LMGP01080004	JMNFRLGGMQMERG-SXBZFKTMSA-N
4	630.411	1	16.46	90.54	0	0	0	Glycerophospholipids	PE(12:0/14:0)	C31H62NO8P	Diacylglycerophosphoethanolamines	1 day, 2:00:00	12:0/14:0	607.421	1.1	[M+Na]+	0	LMGP02010058	YFGPTSONISZCTI-GDLZYMKVSA-N
6	630.411	1	17.62	96.92	0	0	0	Glycerophospholipids	PE(12:0/14:0)	C31H62NO8P	Diacylglycerophosphoethanolamines	1 day, 2:00:00	12:0/14:0	607.421	0.6	[M+Na]+	0	LMGP02010058	YFGPTSONISZCTI-GDLZYMKVSA-N
6	608.428	1	20.14	97.45	0	0	0	Glycerophospholipids	PE(12:0/14:0)	C31H62NO8P	Diacylglycerophosphoethanolamines	1 day, 2:00:00	12:0/14:0	607.421	0.6	[M+H]+	66.67	LMGP02010058	YFGPTSONISZCTI-GDLZYMKVSA-N
5	608.428	1	17.88	98.33	0	0	0	Glycerophospholipids	PE(12:0/14:0)	C31H62NO8P	Diacylglycerophosphoethanolamines	1 day, 2:00:00	12:0/14:0	607.421	0.5	[M+H]+	0	LMGP02010058	YFGPTSONISZCTI-GDLZYMKVSA-N
5	630.411	1	17.89	98.4	0	0	0	Glycerophospholipids	PE(12:0/14:0)	C31H62NO8P	Diacylglycerophosphoethanolamines	1 day, 2:00:00	12:0/14:0	607.421	0.4	[M+Na]+	0	LMGP02010058	YFGPTSONISZCTI-GDLZYMKVSA-N
10	608.428	1	18.02	99.11	0	0	0	Glycerophospholipids	PE(12:0/14:0)	C31H62NO8P	Diacylglycerophosphoethanolamines	1 day, 2:00:00	12:0/14:0	607.421	0.3	[M+H]+	0	LMGP02010058	YFGPTSONISZCTI-GDLZYMKVSA-N
4	608.428	1	18.06	99.33	0	0	0	Glycerophospholipids	PE(12:0/14:0)	C31H62NO8P	Diacylglycerophosphoethanolamines	1 day, 2:00:00	12:0/14:0	607.421	0.3	[M+H]+	0	LMGP02010058	YFGPTSONISZCTI-GDLZYMKVSA-N
6	606.413	1	19.51	97.31	0	0	0	Glycerophospholipids	PE(12:0/14:1(9Z))	C31H60NO8P	Diacylglycerophosphoethanolamines	1 day, 2:01:00	12:0/14:1(9Z)	605.406	0.6	[M+H]+	50	LMGP02010359	YKTVMHWVXDZXEQ-HQGHLRICSA-N
5	606.413	1	19.57	97.62	0	0	0	Glycerophospholipids	PE(12:0/14:1(9Z))	C31H60NO8P	Diacylglycerophosphoethanolamines	1 day, 2:01:00	12:0/14:1(9Z)	605.406	0.5	[M+H]+	50	LMGP02010359	YKTVMHWVXDZXEQ-HQGHLRICSA-N
10	606.413	1	20.11	97.63	0	0	0	Glycerophospholipids	PE(12:0/14:1(9Z))	C31H60NO8P	Diacylglycerophosphoethanolamines	1 day, 2:01:00	12:0/14:1(9Z)	605.406	0.5	[M+H]+	64.94	LMGP02010359	YKTVMHWVXDZXEQ-HQGHLRICSA-N
5	628.395	1	20.75	98.43	0	0	0	Glycerophospholipids	PE(12:0/14:1(9Z))	C31H60NO8P	Diacylglycerophosphoethanolamines	1 day, 2:01:00	12:0/14:1(9Z)	605.406	0.4	[M+Na]+	78.38	LMGP02010359	YKTVMHWVXDZXEQ-HQGHLRICSA-N
4	606.413	1	20.55	98.87	0	0	0	Glycerophospholipids	PE(12:0/14:1(9Z))	C31H60NO8P	Diacylglycerophosphoethanolamines	1 day, 2:01:00	12:0/14:1(9Z)	605.406	0.4	[M+H]+	70.68	LMGP02010359	YKTVMHWVXDZXEQ-HQGHLRICSA-N
4	628.395	1	19.76	99.53	0	0	0	Glycerophospholipids	PE(12:0/14:1(9Z))	C31H60NO8P	Diacylglycerophosphoethanolamines	1 day, 2:01:00	12:0/14:1(9Z)	605.406	0.2	[M+Na]+	45.65	LMGP02010359	YKTVMHWVXDZXEQ-HQGHLRICSA-N
6	628.395	1	19.41	99.82	0	0	0	Glycerophospholipids	PE(12:0/14:1(9Z))	C31H60NO8P	Diacylglycerophosphoethanolamines	1 day, 2:01:00	12:0/14:1(9Z)	605.406	0.1	[M+Na]+	34.78	LMGP02010359	YKTVMHWVXDZXEQ-HQGHLRICSA-N
10	628.395	1	18.17	99.94	0	0	0	Glycerophospholipids	PE(12:0/14:1(9Z))	C31H60NO8P	Diacylglycerophosphoethanolamines	1 day, 2:01:00	12:0/14:1(9Z)	605.406	0.1	[M+Na]+	0	LMGP02010359	YKTVMHWVXDZXEQ-HQGHLRICSA-N
5	620.428	1	20.14	96.88	0	0	0	Glycerophospholipids	PE(12:0/15:1(9Z))	C32H62NO8P	Diacylglycerophosphoethanolamines	1 day, 3:01:00	12:0/15:1(9Z)	619.421	0.6	[M+H]+	69.44	LMGP02010361	WCPOOGLRLZREQT-LBFWNMTJSA-N
4	620.428	1	20.91	97.51	0	0	0	Glycerophospholipids	PE(12:0/15:1(9Z))	C32H62NO8P	Diacylglycerophosphoethanolamines	1 day, 3:01:00	12:0/15:1(9Z)	619.421	0.6	[M+H]+	87.37	LMGP02010361	WCPOOGLRLZREQT-LBFWNMTJSA-N
10	620.428	1	20.73	97.6	0	0	0	Glycerophospholipids	PE(12:0/15:1(9Z))	C32H62NO8P	Diacylglycerophosphoethanolamines	1 day, 3:01:00	12:0/15:1(9Z)	619.421	0.6	[M+H]+	81.95	LMGP02010361	WCPOOGLRLZREQT-LBFWNMTJSA-N
6	620.428	1	20.52	98.07	0	0	0	Glycerophospholipids	PE(12:0/15:1(9Z))	C32H62NO8P	Diacylglycerophosphoethanolamines	1 day, 3:01:00	12:0/15:1(9Z)	619.421	0.5	[M+H]+	73.93	LMGP02010361	WCPOOGLRLZREQT-LBFWNMTJSA-N
4	642.41	1	18.01	99.04	0	0	0	Glycerophospholipids	PE(12:0/15:1(9Z))	C32H62NO8P	Diacylglycerophosphoethanolamines	1 day, 3:01:00	12:0/15:1(9Z)	619.421	0.3	[M+Na]+	0	LMGP02010361	WCPOOGLRLZREQT-LBFWNMTJSA-N
5	642.41	1	20.44	99.09	0	0	0	Glycerophospholipids	PE(12:0/15:1(9Z))	C32H62NO8P	Diacylglycerophosphoethanolamines	1 day, 3:01:00	12:0/15:1(9Z)	619.421	0.3	[M+Na]+	66.67	LMGP02010361	WCPOOGLRLZREQT-LBFWNMTJSA-N
6	642.41	1	18.07	99.4	0	0	0	Glycerophospholipids	PE(12:0/15:1(9Z))	C32H62NO8P	Diacylglycerophosphoethanolamines	1 day, 3:01:00	12:0/15:1(9Z)	619.421	0.3	[M+Na]+	0	LMGP02010361	WCPOOGLRLZREQT-LBFWNMTJSA-N
10	642.41	1	18.18	99.97	0	0	0	Glycerophospholipids	PE(12:0/15:1(9Z))	C32H62NO8P	Diacylglycerophosphoethanolamines	1 day, 3:01:00	12:0/15:1(9Z)	619.421	0.1	[M+Na]+	0	LMGP02010361	WCPOOGLRLZREQT-LBFWNMTJSA-N
4	656.426	1	17.85	98.18	0	0	0	Glycerophospholipids	PE(12:0/16:1(9Z))	C33H64NO8P	Diacylglycerophosphoethanolamines	1 day, 4:01:00	12:0/16:1(9Z)	633.437	0.5	[M+Na]+	0	LMGP02010362	NXYGWFGNBOVLJN-LLDSFBTISA-N
5	656.426	1	18.01	99.08	0	0	0	Glycerophospholipids	PE(12:0/16:1(9Z))	C33H64NO8P	Diacylglycerophosphoethanolamines	1 day, 4:01:00	12:0/16:1(9Z)	633.437	0.3	[M+Na]+	0	LMGP02010362	NXYGWFGNBOVLJN-LLDSFBTISA-N
6	656.426	1	18.04	99.2	0	0	0	Glycerophospholipids	PE(12:0/16:1(9Z))	C33H64NO8P	Diacylglycerophosphoethanolamines	1 day, 4:01:00	12:0/16:1(9Z)	633.437	0.3	[M+Na]+	0	LMGP02010362	NXYGWFGNBOVLJN-LLDSFBTISA-N
10	656.426	1	18.08	99.47	0	0	0	Glycerophospholipids	PE(12:0/16:1(9Z))	C33H64NO8P	Diacylglycerophosphoethanolamines	1 day, 4:01:00	12:0/16:1(9Z)	633.437	0.3	[M+Na]+	0	LMGP02010362	NXYGWFGNBOVLJN-LLDSFBTISA-N
5	646.444	1	19.73	95.96	0	0	0	Glycerophospholipids	PE(12:0/17:2(9Z,12Z))	C34H64NO8P	Diacylglycerophosphoethanolamines	1 day, 5:02:00	12:0/17:2(9Z,12Z)	645.437	0.7	[M+H]+	62.9	LMGP02010365	XCNUEMUTAHFWAD-GWYTUMAFSA-N
4	646.444	1	20.68	97.4	0	0	0	Glycerophospholipids	PE(12:0/17:2(9Z,12Z))	C34H64NO8P	Diacylglycerophosphoethanolamines	1 day, 5:02:00	12:0/17:2(9Z,12Z)	645.437	0.6	[M+H]+	81.8	LMGP02010365	XCNUEMUTAHFWAD-GWYTUMAFSA-N
6	646.444	1	19.92	97.58	0	0	0	Glycerophospholipids	PE(12:0/17:2(9Z,12Z))	C34H64NO8P	Diacylglycerophosphoethanolamines	1 day, 5:02:00	12:0/17:2(9Z,12Z)	645.437	0.6	[M+H]+	60	LMGP02010365	XCNUEMUTAHFWAD-GWYTUMAFSA-N
10	646.444	1	19.6	98.2	0	0	0	Glycerophospholipids	PE(12:0/17:2(9Z,12Z))	C34H64NO8P	Diacylglycerophosphoethanolamines	1 day, 5:02:00	12:0/17:2(9Z,12Z)	645.437	0.5	[M+H]+	47.86	LMGP02010365	XCNUEMUTAHFWAD-GWYTUMAFSA-N
5	668.426	1	17.88	98.32	0	0	0	Glycerophospholipids	PE(12:0/17:2(9Z,12Z))	C34H64NO8P	Diacylglycerophosphoethanolamines	1 day, 5:02:00	12:0/17:2(9Z,12Z)	645.437	0.5	[M+Na]+	0	LMGP02010365	XCNUEMUTAHFWAD-GWYTUMAFSA-N
4	668.426	1	18.12	99.66	0	0	0	Glycerophospholipids	PE(12:0/17:2(9Z,12Z))	C34H64NO8P	Diacylglycerophosphoethanolamines	1 day, 5:02:00	12:0/17:2(9Z,12Z)	645.437	0.2	[M+Na]+	0	LMGP02010365	XCNUEMUTAHFWAD-GWYTUMAFSA-N
6	660.46	1	17.8	97.91	0	0	0	Glycerophospholipids	PE(12:0/18:2(9Z,12Z))	C35H66NO8P	Diacylglycerophosphoethanolamines	1 day, 6:02:00	12:0/18:2(9Z,12Z)	659.453	0.5	[M+H]+	0	LMGP02010366	MYHYHVRRGVDLHH-FLUNPBKGSA-N
5	682.442	1	17.85	98.16	0	0	0	Glycerophospholipids	PE(12:0/18:2(9Z,12Z))	C35H66NO8P	Diacylglycerophosphoethanolamines	1 day, 6:02:00	12:0/18:2(9Z,12Z)	659.453	0.5	[M+Na]+	0	LMGP02010366	MYHYHVRRGVDLHH-FLUNPBKGSA-N
6	625.341
5	660.46	1	17.85	98.19	0	0	0	Glycerophospholipids	PE(12:0/18:2(9Z,12Z))	C35H66NO8P	Diacylglycerophosphoethanolamines	1 day, 6:02:00	12:0/18:2(9Z,12Z)	659.453	0.5	[M+H]+	0	LMGP02010366	MYHYHVRRGVDLHH-FLUNPBKGSA-N
10	660.46	1	17.87	98.27	0	0	0	Glycerophospholipids	PE(12:0/18:2(9Z,12Z))	C35H66NO8P	Diacylglycerophosphoethanolamines	1 day, 6:02:00	12:0/18:2(9Z,12Z)	659.453	0.5	[M+H]+	0	LMGP02010366	MYHYHVRRGVDLHH-FLUNPBKGSA-N
4	660.46	1	19.18	98.56	0	0	0	Glycerophospholipids	PE(12:0/18:2(9Z,12Z))	C35H66NO8P	Diacylglycerophosphoethanolamines	1 day, 6:02:00	12:0/18:2(9Z,12Z)	659.453	0.4	[M+H]+	34.78	LMGP02010366	MYHYHVRRGVDLHH-FLUNPBKGSA-N
4	686.475	1	15.29	84.11	0	0	0	Glycerophospholipids	PE(12:0/20:3(8Z,11Z,14Z))	C37H68NO8P	Diacylglycerophosphoethanolamines	1 day, 8:03:00	12:0/20:3(8Z,11Z,14Z)	685.468	1.5	[M+H]+	0	LMGP02010374	XJYJXGGJVCRAHA-HHJFGUBLSA-N
4	810.504	1	17.74	97.57	0	0	0	Glycerophospholipids	PE(18:2(9Z,12Z)/22:6(4Z,7Z,10Z,13Z,16Z,19Z))	C45H74NO8P	Diacylglycerophosphoethanolamines	1 day, 16:08:00	18:2(9Z,12Z)/22:6(4Z,7Z,10Z,13Z,16Z,19Z)	787.515	0.6	[M+Na]+	0	LMGP02011191	HIZMZVSEIXACMP-JDWCRHTJSA-N
6	810.504	1	17.97	98.83	0	0	0	Glycerophospholipids	PE(18:2(9Z,12Z)/22:6(4Z,7Z,10Z,13Z,16Z,19Z))	C45H74NO8P	Diacylglycerophosphoethanolamines	1 day, 16:08:00	18:2(9Z,12Z)/22:6(4Z,7Z,10Z,13Z,16Z,19Z)	787.515	0.4	[M+Na]+	0	LMGP02011191	HIZMZVSEIXACMP-JDWCRHTJSA-N
5	810.504	1	18.01	99.06	0	0	0	Glycerophospholipids	PE(18:2(9Z,12Z)/22:6(4Z,7Z,10Z,13Z,16Z,19Z))	C45H74NO8P	Diacylglycerophosphoethanolamines	1 day, 16:08:00	18:2(9Z,12Z)/22:6(4Z,7Z,10Z,13Z,16Z,19Z)	787.515	0.3	[M+Na]+	0	LMGP02011191	HIZMZVSEIXACMP-JDWCRHTJSA-N
4	784.489	1	18.12	99.68	0	0	0	Glycerophospholipids	PE(16:1(9Z)/22:6(4Z,7Z,10Z,13Z,16Z,19Z))	C43H72NO8P	Diacylglycerophosphoethanolamines	1 day, 14:07:00	16:1(9Z)/22:6(4Z,7Z,10Z,13Z,16Z,19Z)	761.5	0.2	[M+Na]+	0	LMGP02011216	PMUXXFUNXMXIFC-OOPCQFHCSA-N
10	784.489	1	18.17	99.94	0	0	0	Glycerophospholipids	PE(16:1(9Z)/22:6(4Z,7Z,10Z,13Z,16Z,19Z))	C43H72NO8P	Diacylglycerophosphoethanolamines	1 day, 14:07:00	16:1(9Z)/22:6(4Z,7Z,10Z,13Z,16Z,19Z)	761.5	0.1	[M+Na]+	0	LMGP02011216	PMUXXFUNXMXIFC-OOPCQFHCSA-N
6	784.489	1	20.51	99.94	0	0	0	Glycerophospholipids	PE(16:1(9Z)/22:6(4Z,7Z,10Z,13Z,16Z,19Z))	C43H72NO8P	Diacylglycerophosphoethanolamines	1 day, 14:07:00	16:1(9Z)/22:6(4Z,7Z,10Z,13Z,16Z,19Z)	761.5	0.1	[M+Na]+	64.33	LMGP02011216	PMUXXFUNXMXIFC-OOPCQFHCSA-N
5	784.489	1	19.64	100	0	0	0	Glycerophospholipids	PE(16:1(9Z)/22:6(4Z,7Z,10Z,13Z,16Z,19Z))	C43H72NO8P	Diacylglycerophosphoethanolamines	1 day, 14:07:00	16:1(9Z)/22:6(4Z,7Z,10Z,13Z,16Z,19Z)	761.5	0	[M+Na]+	40	LMGP02011216	PMUXXFUNXMXIFC-OOPCQFHCSA-N
5	632.428	1	19.58	96.81	0	0	0	Glycerophospholipids	PE(14:1(9Z)/14:1(9Z))	C33H62NO8P	Diacylglycerophosphoethanolamines	1 day, 4:02:00	14:1(9Z)/14:1(9Z)	631.421	0.6	[M+H]+	54.37	LMGP02011238	NMAFIXDXWCNTFK-HFQSORNJSA-N
5	654.41	1	17.63	96.99	0	0	0	Glycerophospholipids	PE(14:1(9Z)/14:1(9Z))	C33H62NO8P	Diacylglycerophosphoethanolamines	1 day, 4:02:00	14:1(9Z)/14:1(9Z)	631.421	0.6	[M+Na]+	0	LMGP02011238	NMAFIXDXWCNTFK-HFQSORNJSA-N
4	632.428	1	21.1	97.9	0	0	0	Glycerophospholipids	PE(14:1(9Z)/14:1(9Z))	C33H62NO8P	Diacylglycerophosphoethanolamines	1 day, 4:02:00	14:1(9Z)/14:1(9Z)	631.421	0.5	[M+H]+	90.69	LMGP02011238	NMAFIXDXWCNTFK-HFQSORNJSA-N
10	632.428	1	20.67	98.15	0	0	0	Glycerophospholipids	PE(14:1(9Z)/14:1(9Z))	C33H62NO8P	Diacylglycerophosphoethanolamines	1 day, 4:02:00	14:1(9Z)/14:1(9Z)	631.421	0.5	[M+H]+	77.75	LMGP02011238	NMAFIXDXWCNTFK-HFQSORNJSA-N
6	632.428	1	19.77	98.67	0	0	0	Glycerophospholipids	PE(14:1(9Z)/14:1(9Z))	C33H62NO8P	Diacylglycerophosphoethanolamines	1 day, 4:02:00	14:1(9Z)/14:1(9Z)	631.421	0.4	[M+H]+	50.27	LMGP02011238	NMAFIXDXWCNTFK-HFQSORNJSA-N
10	654.41	1	18	98.98	0	0	0	Glycerophospholipids	PE(14:1(9Z)/14:1(9Z))	C33H62NO8P	Diacylglycerophosphoethanolamines	1 day, 4:02:00	14:1(9Z)/14:1(9Z)	631.421	0.4	[M+Na]+	0	LMGP02011238	NMAFIXDXWCNTFK-HFQSORNJSA-N
4	654.41	1	18.02	99.13	0	0	0	Glycerophospholipids	PE(14:1(9Z)/14:1(9Z))	C33H62NO8P	Diacylglycerophosphoethanolamines	1 day, 4:02:00	14:1(9Z)/14:1(9Z)	631.421	0.3	[M+Na]+	0	LMGP02011238	NMAFIXDXWCNTFK-HFQSORNJSA-N
6	654.41	1	18.12	99.66	0	0	0	Glycerophospholipids	PE(14:1(9Z)/14:1(9Z))	C33H62NO8P	Diacylglycerophosphoethanolamines	1 day, 4:02:00	14:1(9Z)/14:1(9Z)	631.421	0.2	[M+Na]+	0	LMGP02011238	NMAFIXDXWCNTFK-HFQSORNJSA-N
4	726.542	1	14.86	81.72	0	0	0	Glycerophospholipids	PE(O-16:0/20:4(5Z,8Z,11Z,14Z))	C41H76NO7P	1-alkyl,2-acylglycerophosphoethanolamines	1 day, 12:04:00	O-16:0/20:4(5Z,8Z,11Z,14Z)	725.536	1.6	[M+H]+	0	LMGP02020019	YGQNJBFCFNPRKR-FHXSHDTFSA-N
4	772.525	1	21.45	99.94	0	0	0	Glycerophospholipids	PE(O-16:0/22:6(4Z,7Z,10Z,13Z,16Z,19Z))	C43H76NO7P	1-alkyl,2-acylglycerophosphoethanolamines	1 day, 14:06:00	O-16:0/22:6(4Z,7Z,10Z,13Z,16Z,19Z)	749.536	0.1	[M+Na]+	90.06	LMGP02020020	JJMPYAHUHHQAJB-FYOCAXJLSA-N
10	772.525	1	21.14	99.99	0	0	0	Glycerophospholipids	PE(O-16:0/22:6(4Z,7Z,10Z,13Z,16Z,19Z))	C43H76NO7P	1-alkyl,2-acylglycerophosphoethanolamines	1 day, 14:06:00	O-16:0/22:6(4Z,7Z,10Z,13Z,16Z,19Z)	749.536	0	[M+Na]+	81.38	LMGP02020020	JJMPYAHUHHQAJB-FYOCAXJLSA-N
4	758.55	1	11.16	61.36	0	0	0	Glycerophospholipids	PE(P-18:0/22:6(4Z,7Z,10Z,13Z,16Z,19Z))	C45H78NO7P	1-(1Z-alkenyl),2-acylglycerophosphoethanolamines	1 day, 16:06:00	P-18:0/22:6(4Z,7Z,10Z,13Z,16Z,19Z)	775.552	2.5	[M+H-H2O]+	0	LMGP02030005	FIJFPUAJUDAZEY-MNDXXDKYSA-N
5	758.55	1	12.47	68.57	0	0	0	Glycerophospholipids	PE(P-18:0/22:6(4Z,7Z,10Z,13Z,16Z,19Z))	C45H78NO7P	1-(1Z-alkenyl),2-acylglycerophosphoethanolamines	1 day, 16:06:00	P-18:0/22:6(4Z,7Z,10Z,13Z,16Z,19Z)	775.552	2.2	[M+H-H2O]+	0	LMGP02030005	FIJFPUAJUDAZEY-MNDXXDKYSA-N
5	668.462	1	17.16	94.39	0	0	0	Glycerophospholipids	PE(P-16:0/14:1(9Z))	C35H68NO7P	1-(1Z-alkenyl),2-acylglycerophosphoethanolamines	1 day, 6:01:00	P-16:0/14:1(9Z)	645.473	0.8	[M+Na]+	0	LMGP02030010	BEOOYKHWLKFXRC-IEGLPGIQSA-N
4	668.462	1	17.76	97.66	0	0	0	Glycerophospholipids	PE(P-16:0/14:1(9Z))	C35H68NO7P	1-(1Z-alkenyl),2-acylglycerophosphoethanolamines	1 day, 6:01:00	P-16:0/14:1(9Z)	645.473	0.5	[M+Na]+	0	LMGP02030010	BEOOYKHWLKFXRC-IEGLPGIQSA-N
4	682.478	1	20.49	98.44	0	0	0	Glycerophospholipids	PE(P-16:0/15:1(9Z))	C36H70NO7P	1-(1Z-alkenyl),2-acylglycerophosphoethanolamines	1 day, 7:01:00	P-16:0/15:1(9Z)	659.489	0.4	[M+Na]+	71.29	LMGP02030012	YGXCGMXZNIDWDO-NKZBRUQTSA-N
10	682.478	1	20.83	98.54	0	0	0	Glycerophospholipids	PE(P-16:0/15:1(9Z))	C36H70NO7P	1-(1Z-alkenyl),2-acylglycerophosphoethanolamines	1 day, 7:01:00	P-16:0/15:1(9Z)	659.489	0.4	[M+Na]+	80.12	LMGP02030012	YGXCGMXZNIDWDO-NKZBRUQTSA-N
6	682.478	1	20.99	98.75	0	0	0	Glycerophospholipids	PE(P-16:0/15:1(9Z))	C36H70NO7P	1-(1Z-alkenyl),2-acylglycerophosphoethanolamines	1 day, 7:01:00	P-16:0/15:1(9Z)	659.489	0.4	[M+Na]+	83.41	LMGP02030012	YGXCGMXZNIDWDO-NKZBRUQTSA-N
5	682.478	1	20.78	99.11	0	0	0	Glycerophospholipids	PE(P-16:0/15:1(9Z))	C36H70NO7P	1-(1Z-alkenyl),2-acylglycerophosphoethanolamines	1 day, 7:01:00	P-16:0/15:1(9Z)	659.489	0.3	[M+Na]+	75.93	LMGP02030012	YGXCGMXZNIDWDO-NKZBRUQTSA-N
4	744.494	1	21.66	99.57	0	0	0	Glycerophospholipids	PE(P-16:0/20:5(5Z,8Z,11Z,14Z,17Z))	C41H72NO7P	1-(1Z-alkenyl),2-acylglycerophosphoethanolamines	1 day, 12:05:00	P-16:0/20:5(5Z,8Z,11Z,14Z,17Z)	721.505	0.2	[M+Na]+	97.79	LMGP02030028	RLLOITCRNQRGJD-DFAKUSJGSA-N
10	744.494	1	21.51	99.9	0	0	0	Glycerophospholipids	PE(P-16:0/20:5(5Z,8Z,11Z,14Z,17Z))	C41H72NO7P	1-(1Z-alkenyl),2-acylglycerophosphoethanolamines	1 day, 12:05:00	P-16:0/20:5(5Z,8Z,11Z,14Z,17Z)	721.505	0.1	[M+Na]+	92.14	LMGP02030028	RLLOITCRNQRGJD-DFAKUSJGSA-N
5	744.494	1	21.68	99.93	0	0	0	Glycerophospholipids	PE(P-16:0/20:5(5Z,8Z,11Z,14Z,17Z))	C41H72NO7P	1-(1Z-alkenyl),2-acylglycerophosphoethanolamines	1 day, 12:05:00	P-16:0/20:5(5Z,8Z,11Z,14Z,17Z)	721.505	0.1	[M+Na]+	96.58	LMGP02030028	RLLOITCRNQRGJD-DFAKUSJGSA-N
6	744.494	1	21.71	99.97	0	0	0	Glycerophospholipids	PE(P-16:0/20:5(5Z,8Z,11Z,14Z,17Z))	C41H72NO7P	1-(1Z-alkenyl),2-acylglycerophosphoethanolamines	1 day, 12:05:00	P-16:0/20:5(5Z,8Z,11Z,14Z,17Z)	721.505	0.1	[M+Na]+	97.18	LMGP02030028	RLLOITCRNQRGJD-DFAKUSJGSA-N
5	829.679	1	18.55	98.01	0	0	0	Glycerophospholipids	PE(P-20:0/22:2(13Z,16Z))	C47H90NO7P	1-(1Z-alkenyl),2-acylglycerophosphoethanolamines	1 day, 18:02:00	P-20:0/22:2(13Z,16Z)	811.645	0.5	[M+NH4]+	20	LMGP02030090	PJOSVTCVRHOYTB-BCTINRSXSA-N
10	829.679	1	21.28	98.23	0	0	0	Glycerophospholipids	PE(P-20:0/22:2(13Z,16Z))	C47H90NO7P	1-(1Z-alkenyl),2-acylglycerophosphoethanolamines	1 day, 18:02:00	P-20:0/22:2(13Z,16Z)	811.645	0.5	[M+NH4]+	93.96	LMGP02030090	PJOSVTCVRHOYTB-BCTINRSXSA-N
4	829.679	1	21.22	98.32	0	0	0	Glycerophospholipids	PE(P-20:0/22:2(13Z,16Z))	C47H90NO7P	1-(1Z-alkenyl),2-acylglycerophosphoethanolamines	1 day, 18:02:00	P-20:0/22:2(13Z,16Z)	811.645	0.5	[M+NH4]+	91.9	LMGP02030090	PJOSVTCVRHOYTB-BCTINRSXSA-N
6	829.679	1	20.51	98.33	0	0	0	Glycerophospholipids	PE(P-20:0/22:2(13Z,16Z))	C47H90NO7P	1-(1Z-alkenyl),2-acylglycerophosphoethanolamines	1 day, 18:02:00	P-20:0/22:2(13Z,16Z)	811.645	0.5	[M+NH4]+	72.43	LMGP02030090	PJOSVTCVRHOYTB-BCTINRSXSA-N
5	825.645	1	7.29	40.1	0	0	0	Glycerophospholipids	PE(P-20:0/22:4(7Z,10Z,13Z,16Z))	C47H86NO7P	1-(1Z-alkenyl),2-acylglycerophosphoethanolamines	1 day, 18:04:00	P-20:0/22:4(7Z,10Z,13Z,16Z)	807.614	3.4	[M+NH4]+	0	LMGP02030091	BAZJUBJVELGOGH-TXQAUWGCSA-N
4	825.645	1	7.33	40.33	0	0	0	Glycerophospholipids	PE(P-20:0/22:4(7Z,10Z,13Z,16Z))	C47H86NO7P	1-(1Z-alkenyl),2-acylglycerophosphoethanolamines	1 day, 18:04:00	P-20:0/22:4(7Z,10Z,13Z,16Z)	807.614	3.4	[M+NH4]+	0	LMGP02030091	BAZJUBJVELGOGH-TXQAUWGCSA-N
5	826.572	1	21.68	99.81	0	0	0	Glycerophospholipids	PE(P-20:0/22:6(4Z,7Z,10Z,13Z,16Z,19Z))	C47H82NO7P	1-(1Z-alkenyl),2-acylglycerophosphoethanolamines	1 day, 18:06:00	P-20:0/22:6(4Z,7Z,10Z,13Z,16Z,19Z)	803.583	0.2	[M+Na]+	97.27	LMGP02030092	GWWKPJFGKBNJDJ-BMMRUKFOSA-N
10	826.572	1	21.58	99.86	0	0	0	Glycerophospholipids	PE(P-20:0/22:6(4Z,7Z,10Z,13Z,16Z,19Z))	C47H82NO7P	1-(1Z-alkenyl),2-acylglycerophosphoethanolamines	1 day, 18:06:00	P-20:0/22:6(4Z,7Z,10Z,13Z,16Z,19Z)	803.583	0.1	[M+Na]+	94.2	LMGP02030092	GWWKPJFGKBNJDJ-BMMRUKFOSA-N
4	500.311	1	18.11	99.63	0	0	0	Glycerophospholipids	PE(P-19:1(12Z)/0:0)	C24H48NO6P	1Z-alkenylglycerophosphoethanolamines	19:01:00	P-19:1(12Z)/0:0	477.322	0.2	[M+Na]+	0	LMGP02070003	QKXTUVCRMVYDML-IPCSYXIDSA-N
5	500.311	1	18.16	99.87	0	0	0	Glycerophospholipids	PE(P-19:1(12Z)/0:0)	C24H48NO6P	1Z-alkenylglycerophosphoethanolamines	19:01:00	P-19:1(12Z)/0:0	477.322	0.1	[M+Na]+	0	LMGP02070003	QKXTUVCRMVYDML-IPCSYXIDSA-N
4	794.509	1	17.88	98.35	0	0	0	Glycerophospholipids	1-(8-[5]-ladderane-octanoyl)-2-(8-[3]-ladderane-octanyl)-sn-glycerophosphoethanolamine	C45H74NO7P	1-acyl,2-alkylglycerophosphoethanolamines			771.52	0.5	[M+Na]+	0	LMGP02080002	MRHVMLZZGZNKID-PIAQRKNESA-N
6	794.509	1	20.37	99.75	0	0	0	Glycerophospholipids	1-(8-[5]-ladderane-octanoyl)-2-(8-[3]-ladderane-octanyl)-sn-glycerophosphoethanolamine	C45H74NO7P	1-acyl,2-alkylglycerophosphoethanolamines			771.52	0.2	[M+Na]+	61.54	LMGP02080002	MRHVMLZZGZNKID-PIAQRKNESA-N
5	794.51	1	18.17	99.95	0	0	0	Glycerophospholipids	1-(8-[5]-ladderane-octanoyl)-2-(8-[3]-ladderane-octanyl)-sn-glycerophosphoethanolamine	C45H74NO7P	1-acyl,2-alkylglycerophosphoethanolamines			771.52	0.1	[M+Na]+	0	LMGP02080002	MRHVMLZZGZNKID-PIAQRKNESA-N
5	768.494	1	21.66	99.78	0	0	0	Glycerophospholipids	1-(6-[3]-ladderane-hexanoyl)-2-(8-[3]-ladderane-octanyl)-sn-glycerophosphoethanolamine	C43H72NO7P	1-acyl,2-alkylglycerophosphoethanolamines			745.505	0.2	[M+Na]+	96.8	LMGP02080008	RNZKRCZDBYPIQC-NVWJBPRBSA-N
6	638.402	1	19.87	97.28	0	0	0	Glycerophospholipids	PS(12:0/13:0)	C31H60NO10P	Diacylglycerophosphoserines	1 day, 1:00:00	12:0/13:0	637.395	0.6	[M+H]+	60.1	LMGP03010001	QOJBRSNGFBBNKT-IZLXSDGUSA-N
10	620.392	1	21.07	97.65	0	0	0	Glycerophospholipids	PS(12:0/13:0)	C31H60NO10P	Diacylglycerophosphoserines	1 day, 1:00:00	12:0/13:0	637.395	0.5	[M+H-H2O]+	91.19	LMGP03010001	QOJBRSNGFBBNKT-IZLXSDGUSA-N
4	620.392	1	21.03	97.69	0	0	0	Glycerophospholipids	PS(12:0/13:0)	C31H60NO10P	Diacylglycerophosphoserines	1 day, 1:00:00	12:0/13:0	637.395	0.5	[M+H-H2O]+	89.99	LMGP03010001	QOJBRSNGFBBNKT-IZLXSDGUSA-N
4	660.384	1	21.05	98.01	0	0	0	Glycerophospholipids	PS(12:0/13:0)	C31H60NO10P	Diacylglycerophosphoserines	1 day, 1:00:00	12:0/13:0	637.395	0.5	[M+Na]+	88.93	LMGP03010001	QOJBRSNGFBBNKT-IZLXSDGUSA-N
5	620.392	1	19.03	98.02	0	0	0	Glycerophospholipids	PS(12:0/13:0)	C31H60NO10P	Diacylglycerophosphoserines	1 day, 1:00:00	12:0/13:0	637.395	0.5	[M+H-H2O]+	33.33	LMGP03010001	QOJBRSNGFBBNKT-IZLXSDGUSA-N
10	638.403	1	21.04	98.23	0	0	0	Glycerophospholipids	PS(12:0/13:0)	C31H60NO10P	Diacylglycerophosphoserines	1 day, 1:00:00	12:0/13:0	637.395	0.5	[M+H]+	87.47	LMGP03010001	QOJBRSNGFBBNKT-IZLXSDGUSA-N
6	620.392	1	20.37	98.25	0	0	0	Glycerophospholipids	PS(12:0/13:0)	C31H60NO10P	Diacylglycerophosphoserines	1 day, 1:00:00	12:0/13:0	637.395	0.5	[M+H-H2O]+	69.05	LMGP03010001	QOJBRSNGFBBNKT-IZLXSDGUSA-N
5	638.403	1	20.34	98.35	0	0	0	Glycerophospholipids	PS(12:0/13:0)	C31H60NO10P	Diacylglycerophosphoserines	1 day, 1:00:00	12:0/13:0	637.395	0.5	[M+H]+	67.65	LMGP03010001	QOJBRSNGFBBNKT-IZLXSDGUSA-N
4	638.403	1	21.15	98.36	0	0	0	Glycerophospholipids	PS(12:0/13:0)	C31H60NO10P	Diacylglycerophosphoserines	1 day, 1:00:00	12:0/13:0	637.395	0.5	[M+H]+	89.77	LMGP03010001	QOJBRSNGFBBNKT-IZLXSDGUSA-N
6	660.385	1	20.44	99.15	0	0	0	Glycerophospholipids	PS(12:0/13:0)	C31H60NO10P	Diacylglycerophosphoserines	1 day, 1:00:00	12:0/13:0	637.395	0.3	[M+Na]+	66.38	LMGP03010001	QOJBRSNGFBBNKT-IZLXSDGUSA-N
5	660.385	1	19.49	99.32	0	0	0	Glycerophospholipids	PS(12:0/13:0)	C31H60NO10P	Diacylglycerophosphoserines	1 day, 1:00:00	12:0/13:0	637.395	0.3	[M+Na]+	39.22	LMGP03010001	QOJBRSNGFBBNKT-IZLXSDGUSA-N
10	660.385	1	20.51	99.97	0	0	0	Glycerophospholipids	PS(12:0/13:0)	C31H60NO10P	Diacylglycerophosphoserines	1 day, 1:00:00	12:0/13:0	637.395	0.1	[M+Na]+	64.25	LMGP03010001	QOJBRSNGFBBNKT-IZLXSDGUSA-N
4	494.251	1	17.9	98.47	0	0	0	Glycerophospholipids	PS(8:0/8:0)	C22H42NO10P	Diacylglycerophosphoserines	16:00:00	8:0/8:0	511.255	0.4	[M+H-H2O]+	0	LMGP03010021	TWOCGGYLNFTSJO-MOPGFXCFSA-N
5	494.252	1	18.1	99.53	0	0	0	Glycerophospholipids	PS(8:0/8:0)	C22H42NO10P	Diacylglycerophosphoserines	16:00:00	8:0/8:0	511.255	0.2	[M+H-H2O]+	0	LMGP03010021	TWOCGGYLNFTSJO-MOPGFXCFSA-N
4	646.368	1	16.95	93.22	0	0	0	Glycerophospholipids	PS(12:0/12:0)	C30H58NO10P	Diacylglycerophosphoserines	1 day, 0:00:00	12:0/12:0	623.38	0.9	[M+Na]+	0	LMGP03010027	RHODCGQMKYNKED-SXOMAYOGSA-N
6	624.387	1	17.16	94.4	0	0	0	Glycerophospholipids	PS(12:0/12:0)	C30H58NO10P	Diacylglycerophosphoserines	1 day, 0:00:00	12:0/12:0	623.38	0.8	[M+H]+	0	LMGP03010027	RHODCGQMKYNKED-SXOMAYOGSA-N
6	646.369	1	20.2	96.11	0	0	0	Glycerophospholipids	PS(12:0/12:0)	C30H58NO10P	Diacylglycerophosphoserines	1 day, 0:00:00	12:0/12:0	623.38	0.7	[M+Na]+	75	LMGP03010027	RHODCGQMKYNKED-SXOMAYOGSA-N
10	624.387	1	19.97	97.21	0	0	0	Glycerophospholipids	PS(12:0/12:0)	C30H58NO10P	Diacylglycerophosphoserines	1 day, 0:00:00	12:0/12:0	623.38	0.6	[M+H]+	63.04	LMGP03010027	RHODCGQMKYNKED-SXOMAYOGSA-N
5	624.387	1	17.72	97.46	0	0	0	Glycerophospholipids	PS(12:0/12:0)	C30H58NO10P	Diacylglycerophosphoserines	1 day, 0:00:00	12:0/12:0	623.38	0.6	[M+H]+	0	LMGP03010027	RHODCGQMKYNKED-SXOMAYOGSA-N
4	624.387	1	20.77	97.81	0	0	0	Glycerophospholipids	PS(12:0/12:0)	C30H58NO10P	Diacylglycerophosphoserines	1 day, 0:00:00	12:0/12:0	623.38	0.5	[M+H]+	82.19	LMGP03010027	RHODCGQMKYNKED-SXOMAYOGSA-N
4	606.376	1	20.69	98.52	0	0	0	Glycerophospholipids	PS(12:0/12:0)	C30H58NO10P	Diacylglycerophosphoserines	1 day, 0:00:00	12:0/12:0	623.38	0.4	[M+H-H2O]+	76.32	LMGP03010027	RHODCGQMKYNKED-SXOMAYOGSA-N
10	646.369	1	18.04	99.23	0	0	0	Glycerophospholipids	PS(12:0/12:0)	C30H58NO10P	Diacylglycerophosphoserines	1 day, 0:00:00	12:0/12:0	623.38	0.3	[M+Na]+	0	LMGP03010027	RHODCGQMKYNKED-SXOMAYOGSA-N
6	606.376	1	20.37	99.36	0	0	0	Glycerophospholipids	PS(12:0/12:0)	C30H58NO10P	Diacylglycerophosphoserines	1 day, 0:00:00	12:0/12:0	623.38	0.3	[M+H-H2O]+	63.41	LMGP03010027	RHODCGQMKYNKED-SXOMAYOGSA-N
5	646.369	1	18.07	99.36	0	0	0	Glycerophospholipids	PS(12:0/12:0)	C30H58NO10P	Diacylglycerophosphoserines	1 day, 0:00:00	12:0/12:0	623.38	0.3	[M+Na]+	0	LMGP03010027	RHODCGQMKYNKED-SXOMAYOGSA-N
10	606.376	1	20.68	99.39	0	0	0	Glycerophospholipids	PS(12:0/12:0)	C30H58NO10P	Diacylglycerophosphoserines	1 day, 0:00:00	12:0/12:0	623.38	0.3	[M+H-H2O]+	71.67	LMGP03010027	RHODCGQMKYNKED-SXOMAYOGSA-N
5	606.376	1	19.91	99.52	0	0	0	Glycerophospholipids	PS(12:0/12:0)	C30H58NO10P	Diacylglycerophosphoserines	1 day, 0:00:00	12:0/12:0	623.38	0.2	[M+H-H2O]+	50	LMGP03010027	RHODCGQMKYNKED-SXOMAYOGSA-N
4	688.357	1	13.04	71.7	0	0	0	Glycerophospholipids	PS(12:0/14:1(9Z))	C32H60NO10P	Diacylglycerophosphoserines	1 day, 2:01:00	12:0/14:1(9Z)	649.395	2	[M+K]+	0	LMGP03010046	LYPFNCQPUGVQNR-OFPCIANHSA-N
4	632.391	1	16.34	89.88	0	0	0	Glycerophospholipids	PS(12:0/14:1(9Z))	C32H60NO10P	Diacylglycerophosphoserines	1 day, 2:01:00	12:0/14:1(9Z)	649.395	1.2	[M+H-H2O]+	0	LMGP03010046	LYPFNCQPUGVQNR-OFPCIANHSA-N
10	632.392	1	17.3	95.14	0	0	0	Glycerophospholipids	PS(12:0/14:1(9Z))	C32H60NO10P	Diacylglycerophosphoserines	1 day, 2:01:00	12:0/14:1(9Z)	649.395	0.8	[M+H-H2O]+	0	LMGP03010046	LYPFNCQPUGVQNR-OFPCIANHSA-N
5	632.392	1	17.36	95.48	0	0	0	Glycerophospholipids	PS(12:0/14:1(9Z))	C32H60NO10P	Diacylglycerophosphoserines	1 day, 2:01:00	12:0/14:1(9Z)	649.395	0.8	[M+H-H2O]+	0	LMGP03010046	LYPFNCQPUGVQNR-OFPCIANHSA-N
5	672.384	1	19	96.49	0	0	0	Glycerophospholipids	PS(12:0/14:1(9Z))	C32H60NO10P	Diacylglycerophosphoserines	1 day, 2:01:00	12:0/14:1(9Z)	649.395	0.7	[M+Na]+	40	LMGP03010046	LYPFNCQPUGVQNR-OFPCIANHSA-N
6	672.384	1	19	96.52	0	0	0	Glycerophospholipids	PS(12:0/14:1(9Z))	C32H60NO10P	Diacylglycerophosphoserines	1 day, 2:01:00	12:0/14:1(9Z)	649.395	0.7	[M+Na]+	40	LMGP03010046	LYPFNCQPUGVQNR-OFPCIANHSA-N
5	650.402	1	19.71	96.64	0	0	0	Glycerophospholipids	PS(12:0/14:1(9Z))	C32H60NO10P	Diacylglycerophosphoserines	1 day, 2:01:00	12:0/14:1(9Z)	649.395	0.7	[M+H]+	58.82	LMGP03010046	LYPFNCQPUGVQNR-OFPCIANHSA-N
10	672.384	1	19.83	97.06	0	0	0	Glycerophospholipids	PS(12:0/14:1(9Z))	C32H60NO10P	Diacylglycerophosphoserines	1 day, 2:01:00	12:0/14:1(9Z)	649.395	0.6	[M+Na]+	60	LMGP03010046	LYPFNCQPUGVQNR-OFPCIANHSA-N
10	650.402	1	21.15	97.76	0	0	0	Glycerophospholipids	PS(12:0/14:1(9Z))	C32H60NO10P	Diacylglycerophosphoserines	1 day, 2:01:00	12:0/14:1(9Z)	649.395	0.5	[M+H]+	92.9	LMGP03010046	LYPFNCQPUGVQNR-OFPCIANHSA-N
6	650.402	1	19.64	97.77	0	0	0	Glycerophospholipids	PS(12:0/14:1(9Z))	C32H60NO10P	Diacylglycerophosphoserines	1 day, 2:01:00	12:0/14:1(9Z)	649.395	0.5	[M+H]+	51.22	LMGP03010046	LYPFNCQPUGVQNR-OFPCIANHSA-N
4	672.384	1	19.69	98.02	0	0	0	Glycerophospholipids	PS(12:0/14:1(9Z))	C32H60NO10P	Diacylglycerophosphoserines	1 day, 2:01:00	12:0/14:1(9Z)	649.395	0.5	[M+Na]+	51.28	LMGP03010046	LYPFNCQPUGVQNR-OFPCIANHSA-N
4	650.402	1	21.13	98.09	0	0	0	Glycerophospholipids	PS(12:0/14:1(9Z))	C32H60NO10P	Diacylglycerophosphoserines	1 day, 2:01:00	12:0/14:1(9Z)	649.395	0.5	[M+H]+	90.64	LMGP03010046	LYPFNCQPUGVQNR-OFPCIANHSA-N
4	646.407	1	18.92	91.03	0	0	0	Glycerophospholipids	PS(12:0/15:1(9Z))	C33H62NO10P	Diacylglycerophosphoserines	1 day, 3:01:00	12:0/15:1(9Z)	663.411	1.1	[M+H-H2O]+	65.12	LMGP03010048	AYZDMTSBLFKJKV-SGLFAEFCSA-N
5	646.407	1	16.88	92.87	0	0	0	Glycerophospholipids	PS(12:0/15:1(9Z))	C33H62NO10P	Diacylglycerophosphoserines	1 day, 3:01:00	12:0/15:1(9Z)	663.411	1	[M+H-H2O]+	0	LMGP03010048	AYZDMTSBLFKJKV-SGLFAEFCSA-N
6	646.407	1	17.23	94.77	0	0	0	Glycerophospholipids	PS(12:0/15:1(9Z))	C33H62NO10P	Diacylglycerophosphoserines	1 day, 3:01:00	12:0/15:1(9Z)	663.411	0.8	[M+H-H2O]+	0	LMGP03010048	AYZDMTSBLFKJKV-SGLFAEFCSA-N
10	646.407	1	20.25	96.76	0	0	0	Glycerophospholipids	PS(12:0/15:1(9Z))	C33H62NO10P	Diacylglycerophosphoserines	1 day, 3:01:00	12:0/15:1(9Z)	663.411	0.6	[M+H-H2O]+	73.2	LMGP03010048	AYZDMTSBLFKJKV-SGLFAEFCSA-N
5	702.374	1	17.75	97.61	0	0	0	Glycerophospholipids	PS(12:0/15:1(9Z))	C33H62NO10P	Diacylglycerophosphoserines	1 day, 3:01:00	12:0/15:1(9Z)	663.411	0.5	[M+K]+	0	LMGP03010048	AYZDMTSBLFKJKV-SGLFAEFCSA-N
6	702.374	1	17.75	97.63	0	0	0	Glycerophospholipids	PS(12:0/15:1(9Z))	C33H62NO10P	Diacylglycerophosphoserines	1 day, 3:01:00	12:0/15:1(9Z)	663.411	0.5	[M+K]+	0	LMGP03010048	AYZDMTSBLFKJKV-SGLFAEFCSA-N
10	664.418	1	21.26	98.03	0	0	0	Glycerophospholipids	PS(12:0/15:1(9Z))	C33H62NO10P	Diacylglycerophosphoserines	1 day, 3:01:00	12:0/15:1(9Z)	663.411	0.5	[M+H]+	94.39	LMGP03010048	AYZDMTSBLFKJKV-SGLFAEFCSA-N
4	664.418	1	21.32	98.09	0	0	0	Glycerophospholipids	PS(12:0/15:1(9Z))	C33H62NO10P	Diacylglycerophosphoserines	1 day, 3:01:00	12:0/15:1(9Z)	663.411	0.5	[M+H]+	95.77	LMGP03010048	AYZDMTSBLFKJKV-SGLFAEFCSA-N
5	664.418	1	20.92	98.12	0	0	0	Glycerophospholipids	PS(12:0/15:1(9Z))	C33H62NO10P	Diacylglycerophosphoserines	1 day, 3:01:00	12:0/15:1(9Z)	663.411	0.5	[M+H]+	84.76	LMGP03010048	AYZDMTSBLFKJKV-SGLFAEFCSA-N
6	664.418	1	21.14	98.19	0	0	0	Glycerophospholipids	PS(12:0/15:1(9Z))	C33H62NO10P	Diacylglycerophosphoserines	1 day, 3:01:00	12:0/15:1(9Z)	663.411	0.5	[M+H]+	90.32	LMGP03010048	AYZDMTSBLFKJKV-SGLFAEFCSA-N
5	686.4	1	20.6	98.31	0	0	0	Glycerophospholipids	PS(12:0/15:1(9Z))	C33H62NO10P	Diacylglycerophosphoserines	1 day, 3:01:00	12:0/15:1(9Z)	663.411	0.5	[M+Na]+	74.96	LMGP03010048	AYZDMTSBLFKJKV-SGLFAEFCSA-N
6	686.4	1	20.81	98.6	0	0	0	Glycerophospholipids	PS(12:0/15:1(9Z))	C33H62NO10P	Diacylglycerophosphoserines	1 day, 3:01:00	12:0/15:1(9Z)	663.411	0.4	[M+Na]+	79.31	LMGP03010048	AYZDMTSBLFKJKV-SGLFAEFCSA-N
4	686.4	1	20.71	98.6	0	0	0	Glycerophospholipids	PS(12:0/15:1(9Z))	C33H62NO10P	Diacylglycerophosphoserines	1 day, 3:01:00	12:0/15:1(9Z)	663.411	0.4	[M+Na]+	76.52	LMGP03010048	AYZDMTSBLFKJKV-SGLFAEFCSA-N
10	686.4	1	20.58	99.17	0	0	0	Glycerophospholipids	PS(12:0/15:1(9Z))	C33H62NO10P	Diacylglycerophosphoserines	1 day, 3:01:00	12:0/15:1(9Z)	663.411	0.3	[M+Na]+	70.19	LMGP03010048	AYZDMTSBLFKJKV-SGLFAEFCSA-N
4	702.374	1	18.09	99.52	0	0	0	Glycerophospholipids	PS(12:0/15:1(9Z))	C33H62NO10P	Diacylglycerophosphoserines	1 day, 3:01:00	12:0/15:1(9Z)	663.411	0.2	[M+K]+	0	LMGP03010048	AYZDMTSBLFKJKV-SGLFAEFCSA-N
10	702.374	1	18.15	99.85	0	0	0	Glycerophospholipids	PS(12:0/15:1(9Z))	C33H62NO10P	Diacylglycerophosphoserines	1 day, 3:01:00	12:0/15:1(9Z)	663.411	0.1	[M+K]+	0	LMGP03010048	AYZDMTSBLFKJKV-SGLFAEFCSA-N
5	660.423	1	18.91	90.88	0	0	0	Glycerophospholipids	PS(12:0/16:1(9Z))	C34H64NO10P	Diacylglycerophosphoserines	1 day, 4:01:00	12:0/16:1(9Z)	677.427	1.1	[M+H-H2O]+	65.69	LMGP03010049	QGJMKDSWQDYRRR-GIWIAANRSA-N
6	660.423	1	19.91	93.95	0	0	0	Glycerophospholipids	PS(12:0/16:1(9Z))	C34H64NO10P	Diacylglycerophosphoserines	1 day, 4:01:00	12:0/16:1(9Z)	677.427	0.9	[M+H-H2O]+	77.78	LMGP03010049	QGJMKDSWQDYRRR-GIWIAANRSA-N
4	660.423	1	20.67	96.26	0	0	0	Glycerophospholipids	PS(12:0/16:1(9Z))	C34H64NO10P	Diacylglycerophosphoserines	1 day, 4:01:00	12:0/16:1(9Z)	677.427	0.7	[M+H-H2O]+	87.18	LMGP03010049	QGJMKDSWQDYRRR-GIWIAANRSA-N
10	660.423	1	20.91	96.65	0	0	0	Glycerophospholipids	PS(12:0/16:1(9Z))	C34H64NO10P	Diacylglycerophosphoserines	1 day, 4:01:00	12:0/16:1(9Z)	677.427	0.7	[M+H-H2O]+	91.76	LMGP03010049	QGJMKDSWQDYRRR-GIWIAANRSA-N
4	678.434	1	21.34	98.23	0	0	0	Glycerophospholipids	PS(12:0/16:1(9Z))	C34H64NO10P	Diacylglycerophosphoserines	1 day, 4:01:00	12:0/16:1(9Z)	677.427	0.5	[M+H]+	95.69	LMGP03010049	QGJMKDSWQDYRRR-GIWIAANRSA-N
6	716.39	1	17.87	98.27	0	0	0	Glycerophospholipids	PS(12:0/16:1(9Z))	C34H64NO10P	Diacylglycerophosphoserines	1 day, 4:01:00	12:0/16:1(9Z)	677.427	0.5	[M+K]+	0	LMGP03010049	QGJMKDSWQDYRRR-GIWIAANRSA-N
10	700.416	1	20.4	98.41	0	0	0	Glycerophospholipids	PS(12:0/16:1(9Z))	C34H64NO10P	Diacylglycerophosphoserines	1 day, 4:01:00	12:0/16:1(9Z)	677.427	0.4	[M+Na]+	68.88	LMGP03010049	QGJMKDSWQDYRRR-GIWIAANRSA-N
5	700.416	1	20.76	98.42	0	0	0	Glycerophospholipids	PS(12:0/16:1(9Z))	C34H64NO10P	Diacylglycerophosphoserines	1 day, 4:01:00	12:0/16:1(9Z)	677.427	0.4	[M+Na]+	78.77	LMGP03010049	QGJMKDSWQDYRRR-GIWIAANRSA-N
6	700.416	1	20.96	98.62	0	0	0	Glycerophospholipids	PS(12:0/16:1(9Z))	C34H64NO10P	Diacylglycerophosphoserines	1 day, 4:01:00	12:0/16:1(9Z)	677.427	0.4	[M+Na]+	83.19	LMGP03010049	QGJMKDSWQDYRRR-GIWIAANRSA-N
5	678.434	1	21.24	98.66	0	0	0	Glycerophospholipids	PS(12:0/16:1(9Z))	C34H64NO10P	Diacylglycerophosphoserines	1 day, 4:01:00	12:0/16:1(9Z)	677.427	0.4	[M+H]+	90.67	LMGP03010049	QGJMKDSWQDYRRR-GIWIAANRSA-N
4	716.39	1	17.94	98.7	0	0	0	Glycerophospholipids	PS(12:0/16:1(9Z))	C34H64NO10P	Diacylglycerophosphoserines	1 day, 4:01:00	12:0/16:1(9Z)	677.427	0.4	[M+K]+	0	LMGP03010049	QGJMKDSWQDYRRR-GIWIAANRSA-N
6	678.434	1	21.3	98.77	0	0	0	Glycerophospholipids	PS(12:0/16:1(9Z))	C34H64NO10P	Diacylglycerophosphoserines	1 day, 4:01:00	12:0/16:1(9Z)	677.427	0.4	[M+H]+	91.9	LMGP03010049	QGJMKDSWQDYRRR-GIWIAANRSA-N
10	678.434	1	21.48	98.79	0	0	0	Glycerophospholipids	PS(12:0/16:1(9Z))	C34H64NO10P	Diacylglycerophosphoserines	1 day, 4:01:00	12:0/16:1(9Z)	677.427	0.4	[M+H]+	96.8	LMGP03010049	QGJMKDSWQDYRRR-GIWIAANRSA-N
4	700.416	1	21	98.91	0	0	0	Glycerophospholipids	PS(12:0/16:1(9Z))	C34H64NO10P	Diacylglycerophosphoserines	1 day, 4:01:00	12:0/16:1(9Z)	677.427	0.4	[M+Na]+	82.97	LMGP03010049	QGJMKDSWQDYRRR-GIWIAANRSA-N
5	716.39	1	18.04	99.2	0	0	0	Glycerophospholipids	PS(12:0/16:1(9Z))	C34H64NO10P	Diacylglycerophosphoserines	1 day, 4:01:00	12:0/16:1(9Z)	677.427	0.3	[M+K]+	0	LMGP03010049	QGJMKDSWQDYRRR-GIWIAANRSA-N
5	732.421	1	17.85	98.18	0	0	0	Glycerophospholipids	PS(12:0/17:0)	C35H68NO10P	Diacylglycerophosphoserines	1 day, 5:00:00	12:0/17:0	693.458	0.5	[M+K]+	0	LMGP03010050	DXYHDRAUYOBNGW-ZWXJPIIXSA-N
10	676.455	1	29.41	98.62	87.12	0	0	Glycerophospholipids	PS(12:0/17:0)	C35H68NO10P	Diacylglycerophosphoserines	1 day, 5:00:00	12:0/17:0	693.458	0.4	[M+H-H2O]+	97.85	LMGP03010050	DXYHDRAUYOBNGW-ZWXJPIIXSA-N
4	676.455	1	29.56	98.69	88.53	0	0	Glycerophospholipids	PS(12:0/17:0)	C35H68NO10P	Diacylglycerophosphoserines	1 day, 5:00:00	12:0/17:0	693.458	0.4	[M+H-H2O]+	98.11	LMGP03010050	DXYHDRAUYOBNGW-ZWXJPIIXSA-N
10	694.465	1	21.33	98.79	0	0	0	Glycerophospholipids	PS(12:0/17:0)	C35H68NO10P	Diacylglycerophosphoserines	1 day, 5:00:00	12:0/17:0	693.458	0.4	[M+H]+	92.51	LMGP03010050	DXYHDRAUYOBNGW-ZWXJPIIXSA-N
5	676.455	1	29.04	98.79	83.24	0	0	Glycerophospholipids	PS(12:0/17:0)	C35H68NO10P	Diacylglycerophosphoserines	1 day, 5:00:00	12:0/17:0	693.458	0.4	[M+H-H2O]+	96.56	LMGP03010050	DXYHDRAUYOBNGW-ZWXJPIIXSA-N
6	676.455	1	29.09	98.82	83.41	0	0	Glycerophospholipids	PS(12:0/17:0)	C35H68NO10P	Diacylglycerophosphoserines	1 day, 5:00:00	12:0/17:0	693.458	0.4	[M+H-H2O]+	97.36	LMGP03010050	DXYHDRAUYOBNGW-ZWXJPIIXSA-N
4	694.465	1	21.46	98.82	0	0	0	Glycerophospholipids	PS(12:0/17:0)	C35H68NO10P	Diacylglycerophosphoserines	1 day, 5:00:00	12:0/17:0	693.458	0.4	[M+H]+	96.11	LMGP03010050	DXYHDRAUYOBNGW-ZWXJPIIXSA-N
6	694.465	1	21.22	98.9	0	0	0	Glycerophospholipids	PS(12:0/17:0)	C35H68NO10P	Diacylglycerophosphoserines	1 day, 5:00:00	12:0/17:0	693.458	0.4	[M+H]+	88.93	LMGP03010050	DXYHDRAUYOBNGW-ZWXJPIIXSA-N
5	694.465	1	21.35	98.97	0	0	0	Glycerophospholipids	PS(12:0/17:0)	C35H68NO10P	Diacylglycerophosphoserines	1 day, 5:00:00	12:0/17:0	693.458	0.4	[M+H]+	92.19	LMGP03010050	DXYHDRAUYOBNGW-ZWXJPIIXSA-N
4	732.421	1	18.06	99.34	0	0	0	Glycerophospholipids	PS(12:0/17:0)	C35H68NO10P	Diacylglycerophosphoserines	1 day, 5:00:00	12:0/17:0	693.458	0.3	[M+K]+	0	LMGP03010050	DXYHDRAUYOBNGW-ZWXJPIIXSA-N
4	716.447	1	20.75	99.38	0	0	0	Glycerophospholipids	PS(12:0/17:0)	C35H68NO10P	Diacylglycerophosphoserines	1 day, 5:00:00	12:0/17:0	693.458	0.3	[M+Na]+	73.82	LMGP03010050	DXYHDRAUYOBNGW-ZWXJPIIXSA-N
10	716.447	1	20.81	99.48	0	0	0	Glycerophospholipids	PS(12:0/17:0)	C35H68NO10P	Diacylglycerophosphoserines	1 day, 5:00:00	12:0/17:0	693.458	0.3	[M+Na]+	74.96	LMGP03010050	DXYHDRAUYOBNGW-ZWXJPIIXSA-N
6	732.421	1	18.1	99.53	0	0	0	Glycerophospholipids	PS(12:0/17:0)	C35H68NO10P	Diacylglycerophosphoserines	1 day, 5:00:00	12:0/17:0	693.458	0.2	[M+K]+	0	LMGP03010050	DXYHDRAUYOBNGW-ZWXJPIIXSA-N
6	716.447	1	20.64	99.65	0	0	0	Glycerophospholipids	PS(12:0/17:0)	C35H68NO10P	Diacylglycerophosphoserines	1 day, 5:00:00	12:0/17:0	693.458	0.2	[M+Na]+	69.32	LMGP03010050	DXYHDRAUYOBNGW-ZWXJPIIXSA-N
6	684.379
10	732.421	1	18.14	99.76	0	0	0	Glycerophospholipids	PS(12:0/17:0)	C35H68NO10P	Diacylglycerophosphoserines	1 day, 5:00:00	12:0/17:0	693.458	0.2	[M+K]+	0	LMGP03010050	DXYHDRAUYOBNGW-ZWXJPIIXSA-N
5	716.447	1	21.14	99.93	0	0	0	Glycerophospholipids	PS(12:0/17:0)	C35H68NO10P	Diacylglycerophosphoserines	1 day, 5:00:00	12:0/17:0	693.458	0.1	[M+Na]+	81.56	LMGP03010050	DXYHDRAUYOBNGW-ZWXJPIIXSA-N
5	674.439	1	20.53	95.93	0	0	0	Glycerophospholipids	PS(12:0/17:1(9Z))	C35H66NO10P	Diacylglycerophosphoserines	1 day, 5:01:00	12:0/17:1(9Z)	691.442	0.7	[M+H-H2O]+	85.05	LMGP03010051	AZRMVTACVQNFOG-UKODLXMQSA-N
6	674.439	1	20.87	97.21	0	0	0	Glycerophospholipids	PS(12:0/17:1(9Z))	C35H66NO10P	Diacylglycerophosphoserines	1 day, 5:01:00	12:0/17:1(9Z)	691.442	0.6	[M+H-H2O]+	88.01	LMGP03010051	AZRMVTACVQNFOG-UKODLXMQSA-N
4	674.439	1	21.14	97.83	0	0	0	Glycerophospholipids	PS(12:0/17:1(9Z))	C35H66NO10P	Diacylglycerophosphoserines	1 day, 5:01:00	12:0/17:1(9Z)	691.442	0.5	[M+H-H2O]+	92.31	LMGP03010051	AZRMVTACVQNFOG-UKODLXMQSA-N
10	674.439	1	21.23	97.98	0	0	0	Glycerophospholipids	PS(12:0/17:1(9Z))	C35H66NO10P	Diacylglycerophosphoserines	1 day, 5:01:00	12:0/17:1(9Z)	691.442	0.5	[M+H-H2O]+	93.81	LMGP03010051	AZRMVTACVQNFOG-UKODLXMQSA-N
4	692.449	1	21.49	98.6	0	0	0	Glycerophospholipids	PS(12:0/17:1(9Z))	C35H66NO10P	Diacylglycerophosphoserines	1 day, 5:01:00	12:0/17:1(9Z)	691.442	0.4	[M+H]+	97.85	LMGP03010051	AZRMVTACVQNFOG-UKODLXMQSA-N
4	714.431	1	21.23	98.61	0	0	0	Glycerophospholipids	PS(12:0/17:1(9Z))	C35H66NO10P	Diacylglycerophosphoserines	1 day, 5:01:00	12:0/17:1(9Z)	691.442	0.4	[M+Na]+	90.82	LMGP03010051	AZRMVTACVQNFOG-UKODLXMQSA-N
5	692.449	1	21.46	98.77	0	0	0	Glycerophospholipids	PS(12:0/17:1(9Z))	C35H66NO10P	Diacylglycerophosphoserines	1 day, 5:01:00	12:0/17:1(9Z)	691.442	0.4	[M+H]+	96.25	LMGP03010051	AZRMVTACVQNFOG-UKODLXMQSA-N
6	714.431	1	21.27	98.8	0	0	0	Glycerophospholipids	PS(12:0/17:1(9Z))	C35H66NO10P	Diacylglycerophosphoserines	1 day, 5:01:00	12:0/17:1(9Z)	691.442	0.4	[M+Na]+	91.05	LMGP03010051	AZRMVTACVQNFOG-UKODLXMQSA-N
10	692.449	1	21.52	98.85	0	0	0	Glycerophospholipids	PS(12:0/17:1(9Z))	C35H66NO10P	Diacylglycerophosphoserines	1 day, 5:01:00	12:0/17:1(9Z)	691.442	0.4	[M+H]+	97.47	LMGP03010051	AZRMVTACVQNFOG-UKODLXMQSA-N
10	714.431	1	21.24	98.88	0	0	0	Glycerophospholipids	PS(12:0/17:1(9Z))	C35H66NO10P	Diacylglycerophosphoserines	1 day, 5:01:00	12:0/17:1(9Z)	691.442	0.4	[M+Na]+	89.73	LMGP03010051	AZRMVTACVQNFOG-UKODLXMQSA-N
6	692.449	1	21.52	98.99	0	0	0	Glycerophospholipids	PS(12:0/17:1(9Z))	C35H66NO10P	Diacylglycerophosphoserines	1 day, 5:01:00	12:0/17:1(9Z)	691.442	0.4	[M+H]+	96.81	LMGP03010051	AZRMVTACVQNFOG-UKODLXMQSA-N
5	714.431	1	21.38	99.05	0	0	0	Glycerophospholipids	PS(12:0/17:1(9Z))	C35H66NO10P	Diacylglycerophosphoserines	1 day, 5:01:00	12:0/17:1(9Z)	691.442	0.3	[M+Na]+	92.61	LMGP03010051	AZRMVTACVQNFOG-UKODLXMQSA-N
6	730.405	1	20.35	99.3	0	0	0	Glycerophospholipids	PS(12:0/17:1(9Z))	C35H66NO10P	Diacylglycerophosphoserines	1 day, 5:01:00	12:0/17:1(9Z)	691.442	0.3	[M+K]+	63.16	LMGP03010051	AZRMVTACVQNFOG-UKODLXMQSA-N
5	730.405	1	18.06	99.36	0	0	0	Glycerophospholipids	PS(12:0/17:1(9Z))	C35H66NO10P	Diacylglycerophosphoserines	1 day, 5:01:00	12:0/17:1(9Z)	691.442	0.3	[M+K]+	0	LMGP03010051	AZRMVTACVQNFOG-UKODLXMQSA-N
10	730.405	1	18.08	99.41	0	0	0	Glycerophospholipids	PS(12:0/17:1(9Z))	C35H66NO10P	Diacylglycerophosphoserines	1 day, 5:01:00	12:0/17:1(9Z)	691.442	0.3	[M+K]+	0	LMGP03010051	AZRMVTACVQNFOG-UKODLXMQSA-N
4	730.405	1	18.12	99.63	0	0	0	Glycerophospholipids	PS(12:0/17:1(9Z))	C35H66NO10P	Diacylglycerophosphoserines	1 day, 5:01:00	12:0/17:1(9Z)	691.442	0.2	[M+K]+	0	LMGP03010051	AZRMVTACVQNFOG-UKODLXMQSA-N
5	690.434	1	19.22	97.32	0	0	0	Glycerophospholipids	PS(12:0/17:2(9Z,12Z))	C35H64NO10P	Diacylglycerophosphoserines	1 day, 5:02:00	12:0/17:2(9Z,12Z)	689.427	0.6	[M+H]+	41.98	LMGP03010052	XJIDRPZAONMAGD-JKHFDAINSA-N
6	690.434	1	20.43	97.59	0	0	0	Glycerophospholipids	PS(12:0/17:2(9Z,12Z))	C35H64NO10P	Diacylglycerophosphoserines	1 day, 5:02:00	12:0/17:2(9Z,12Z)	689.427	0.6	[M+H]+	73.95	LMGP03010052	XJIDRPZAONMAGD-JKHFDAINSA-N
4	690.434	1	20.99	98.27	0	0	0	Glycerophospholipids	PS(12:0/17:2(9Z,12Z))	C35H64NO10P	Diacylglycerophosphoserines	1 day, 5:02:00	12:0/17:2(9Z,12Z)	689.427	0.5	[M+H]+	85.77	LMGP03010052	XJIDRPZAONMAGD-JKHFDAINSA-N
10	690.434	1	21.06	98.58	0	0	0	Glycerophospholipids	PS(12:0/17:2(9Z,12Z))	C35H64NO10P	Diacylglycerophosphoserines	1 day, 5:02:00	12:0/17:2(9Z,12Z)	689.427	0.4	[M+H]+	86.28	LMGP03010052	XJIDRPZAONMAGD-JKHFDAINSA-N
5	712.416	1	20.39	98.83	0	0	0	Glycerophospholipids	PS(12:0/17:2(9Z,12Z))	C35H64NO10P	Diacylglycerophosphoserines	1 day, 5:02:00	12:0/17:2(9Z,12Z)	689.427	0.4	[M+Na]+	66.67	LMGP03010052	XJIDRPZAONMAGD-JKHFDAINSA-N
10	712.416	1	19.8	98.87	0	0	0	Glycerophospholipids	PS(12:0/17:2(9Z,12Z))	C35H64NO10P	Diacylglycerophosphoserines	1 day, 5:02:00	12:0/17:2(9Z,12Z)	689.427	0.4	[M+Na]+	50	LMGP03010052	XJIDRPZAONMAGD-JKHFDAINSA-N
4	712.416	1	18.1	99.58	0	0	0	Glycerophospholipids	PS(12:0/17:2(9Z,12Z))	C35H64NO10P	Diacylglycerophosphoserines	1 day, 5:02:00	12:0/17:2(9Z,12Z)	689.427	0.2	[M+Na]+	0	LMGP03010052	XJIDRPZAONMAGD-JKHFDAINSA-N
6	712.416	1	20.55	99.71	0	0	0	Glycerophospholipids	PS(12:0/17:2(9Z,12Z))	C35H64NO10P	Diacylglycerophosphoserines	1 day, 5:02:00	12:0/17:2(9Z,12Z)	689.427	0.2	[M+Na]+	66.67	LMGP03010052	XJIDRPZAONMAGD-JKHFDAINSA-N
6	726.431	1	20.02	95.13	0	0	0	Glycerophospholipids	PS(12:0/18:2(9Z,12Z))	C36H66NO10P	Diacylglycerophosphoserines	1 day, 6:02:00	12:0/18:2(9Z,12Z)	703.442	0.8	[M+Na]+	75	LMGP03010053	OJJMLIRLKNMCSR-FIXHZNQISA-N
5	726.431	1	17.56	96.57	0	0	0	Glycerophospholipids	PS(12:0/18:2(9Z,12Z))	C36H66NO10P	Diacylglycerophosphoserines	1 day, 6:02:00	12:0/18:2(9Z,12Z)	703.442	0.7	[M+Na]+	0	LMGP03010053	OJJMLIRLKNMCSR-FIXHZNQISA-N
6	704.449	1	19.49	97.15	0	0	0	Glycerophospholipids	PS(12:0/18:2(9Z,12Z))	C36H66NO10P	Diacylglycerophosphoserines	1 day, 6:02:00	12:0/18:2(9Z,12Z)	703.442	0.6	[M+H]+	50.36	LMGP03010053	OJJMLIRLKNMCSR-FIXHZNQISA-N
5	704.449	1	20.09	97.15	0	0	0	Glycerophospholipids	PS(12:0/18:2(9Z,12Z))	C36H66NO10P	Diacylglycerophosphoserines	1 day, 6:02:00	12:0/18:2(9Z,12Z)	703.442	0.6	[M+H]+	66.67	LMGP03010053	OJJMLIRLKNMCSR-FIXHZNQISA-N
4	704.449	1	19.88	97.41	0	0	0	Glycerophospholipids	PS(12:0/18:2(9Z,12Z))	C36H66NO10P	Diacylglycerophosphoserines	1 day, 6:02:00	12:0/18:2(9Z,12Z)	703.442	0.6	[M+H]+	59.65	LMGP03010053	OJJMLIRLKNMCSR-FIXHZNQISA-N
10	704.449	1	20.94	98.17	0	0	0	Glycerophospholipids	PS(12:0/18:2(9Z,12Z))	C36H66NO10P	Diacylglycerophosphoserines	1 day, 6:02:00	12:0/18:2(9Z,12Z)	703.442	0.5	[M+H]+	84.97	LMGP03010053	OJJMLIRLKNMCSR-FIXHZNQISA-N
4	726.431	1	18.06	99.32	0	0	0	Glycerophospholipids	PS(12:0/18:2(9Z,12Z))	C36H66NO10P	Diacylglycerophosphoserines	1 day, 6:02:00	12:0/18:2(9Z,12Z)	703.442	0.3	[M+Na]+	0	LMGP03010053	OJJMLIRLKNMCSR-FIXHZNQISA-N
10	726.432	1	18.16	99.86	0	0	0	Glycerophospholipids	PS(12:0/18:2(9Z,12Z))	C36H66NO10P	Diacylglycerophosphoserines	1 day, 6:02:00	12:0/18:2(9Z,12Z)	703.442	0.1	[M+Na]+	0	LMGP03010053	OJJMLIRLKNMCSR-FIXHZNQISA-N
5	684.421	1	8.66	28.42	0	0	0	Glycerophospholipids	PS(12:0/18:3(6Z,9Z,12Z))	C36H64NO10P	Diacylglycerophosphoserines	1 day, 6:03:00	12:0/18:3(6Z,9Z,12Z)	701.427	4	[M+H-H2O]+	96	LMGP03010054	RMEJTRIHZZFSJT-IZGIVRSVSA-N
6	684.421	1	8.88	29.95	0	0	0	Glycerophospholipids	PS(12:0/18:3(6Z,9Z,12Z))	C36H64NO10P	Diacylglycerophosphoserines	1 day, 6:03:00	12:0/18:3(6Z,9Z,12Z)	701.427	3.9	[M+H-H2O]+	94.57	LMGP03010054	RMEJTRIHZZFSJT-IZGIVRSVSA-N
4	684.421	1	8.97	30.25	0	0	0	Glycerophospholipids	PS(12:0/18:3(6Z,9Z,12Z))	C36H64NO10P	Diacylglycerophosphoserines	1 day, 6:03:00	12:0/18:3(6Z,9Z,12Z)	701.427	3.9	[M+H-H2O]+	95.32	LMGP03010054	RMEJTRIHZZFSJT-IZGIVRSVSA-N
10	684.421	1	8.9	30.63	0	0	0	Glycerophospholipids	PS(12:0/18:3(6Z,9Z,12Z))	C36H64NO10P	Diacylglycerophosphoserines	1 day, 6:03:00	12:0/18:3(6Z,9Z,12Z)	701.427	3.8	[M+H-H2O]+	91.67	LMGP03010054	RMEJTRIHZZFSJT-IZGIVRSVSA-N
5	724.415	1	15.57	85.64	0	0	0	Glycerophospholipids	PS(12:0/18:3(6Z,9Z,12Z))	C36H64NO10P	Diacylglycerophosphoserines	1 day, 6:03:00	12:0/18:3(6Z,9Z,12Z)	701.427	1.4	[M+Na]+	0	LMGP03010054	RMEJTRIHZZFSJT-IZGIVRSVSA-N
4	719.461	1	18.12	99.68	0	0	0	Glycerophospholipids	PS(12:0/18:3(6Z,9Z,12Z))	C36H64NO10P	Diacylglycerophosphoserines	1 day, 6:03:00	12:0/18:3(6Z,9Z,12Z)	701.427	0.2	[M+NH4]+	0	LMGP03010054	RMEJTRIHZZFSJT-IZGIVRSVSA-N
5	682.405	1	4.78	26.27	0	0	0	Glycerophospholipids	PS(12:0/18:4(6Z,9Z,12Z,15Z))	C36H62NO10P	Diacylglycerophosphoserines	1 day, 6:04:00	12:0/18:4(6Z,9Z,12Z,15Z)	699.411	4.1	[M+H-H2O]+	0	LMGP03010056	CSIWWWUMEQKZRR-QWMSTBEHSA-N
6	682.405	1	5.24	28.8	0	0	0	Glycerophospholipids	PS(12:0/18:4(6Z,9Z,12Z,15Z))	C36H62NO10P	Diacylglycerophosphoserines	1 day, 6:04:00	12:0/18:4(6Z,9Z,12Z,15Z)	699.411	3.9	[M+H-H2O]+	0	LMGP03010056	CSIWWWUMEQKZRR-QWMSTBEHSA-N
10	682.405	1	5.45	29.97	0	0	0	Glycerophospholipids	PS(12:0/18:4(6Z,9Z,12Z,15Z))	C36H62NO10P	Diacylglycerophosphoserines	1 day, 6:04:00	12:0/18:4(6Z,9Z,12Z,15Z)	699.411	3.9	[M+H-H2O]+	0	LMGP03010056	CSIWWWUMEQKZRR-QWMSTBEHSA-N
4	682.405	1	7.14	30.68	0	0	0	Glycerophospholipids	PS(12:0/18:4(6Z,9Z,12Z,15Z))	C36H62NO10P	Diacylglycerophosphoserines	1 day, 6:04:00	12:0/18:4(6Z,9Z,12Z,15Z)	699.411	3.8	[M+H-H2O]+	42.86	LMGP03010056	CSIWWWUMEQKZRR-QWMSTBEHSA-N
4	744.479	1	16.86	92.73	0	0	0	Glycerophospholipids	PS(12:0/19:0)	C37H72NO10P	Diacylglycerophosphoserines	1 day, 7:00:00	12:0/19:0	721.489	1	[M+Na]+	0	LMGP03010057	APMWMWZQTYERRE-NOCHOARKSA-N
5	744.478	1	17.25	94.89	0	0	0	Glycerophospholipids	PS(12:0/19:0)	C37H72NO10P	Diacylglycerophosphoserines	1 day, 7:00:00	12:0/19:0	721.489	0.8	[M+Na]+	0	LMGP03010057	APMWMWZQTYERRE-NOCHOARKSA-N
10	744.479	1	17.29	95.08	0	0	0	Glycerophospholipids	PS(12:0/19:0)	C37H72NO10P	Diacylglycerophosphoserines	1 day, 7:00:00	12:0/19:0	721.489	0.8	[M+Na]+	0	LMGP03010057	APMWMWZQTYERRE-NOCHOARKSA-N
5	704.486	1	21.11	98.52	0	0	0	Glycerophospholipids	PS(12:0/19:0)	C37H72NO10P	Diacylglycerophosphoserines	1 day, 7:00:00	12:0/19:0	721.489	0.4	[M+H-H2O]+	87.9	LMGP03010057	APMWMWZQTYERRE-NOCHOARKSA-N
6	704.486	1	21.36	98.74	0	0	0	Glycerophospholipids	PS(12:0/19:0)	C37H72NO10P	Diacylglycerophosphoserines	1 day, 7:00:00	12:0/19:0	721.489	0.4	[M+H-H2O]+	93.7	LMGP03010057	APMWMWZQTYERRE-NOCHOARKSA-N
4	704.486	1	21.48	98.75	0	0	0	Glycerophospholipids	PS(12:0/19:0)	C37H72NO10P	Diacylglycerophosphoserines	1 day, 7:00:00	12:0/19:0	721.489	0.4	[M+H-H2O]+	96.86	LMGP03010057	APMWMWZQTYERRE-NOCHOARKSA-N
10	704.486	1	21.49	98.9	0	0	0	Glycerophospholipids	PS(12:0/19:0)	C37H72NO10P	Diacylglycerophosphoserines	1 day, 7:00:00	12:0/19:0	721.489	0.4	[M+H-H2O]+	96.51	LMGP03010057	APMWMWZQTYERRE-NOCHOARKSA-N
4	722.496	1	17.98	98.91	0	0	0	Glycerophospholipids	PS(12:0/19:0)	C37H72NO10P	Diacylglycerophosphoserines	1 day, 7:00:00	12:0/19:0	721.489	0.4	[M+H]+	0	LMGP03010057	APMWMWZQTYERRE-NOCHOARKSA-N
5	722.496	1	18.09	99.52	0	0	0	Glycerophospholipids	PS(12:0/19:0)	C37H72NO10P	Diacylglycerophosphoserines	1 day, 7:00:00	12:0/19:0	721.489	0.2	[M+H]+	0	LMGP03010057	APMWMWZQTYERRE-NOCHOARKSA-N
10	702.47	1	21.29	98	0	0	0	Glycerophospholipids	PS(12:0/19:1(9Z))	C37H70NO10P	Diacylglycerophosphoserines	1 day, 7:01:00	12:0/19:1(9Z)	719.474	0.5	[M+H-H2O]+	95.35	LMGP03010058	AZADIJZGWIHTMY-SCNWXNJQSA-N
5	702.47	1	21.01	98.03	0	0	0	Glycerophospholipids	PS(12:0/19:1(9Z))	C37H70NO10P	Diacylglycerophosphoserines	1 day, 7:01:00	12:0/19:1(9Z)	719.474	0.5	[M+H-H2O]+	87.6	LMGP03010058	AZADIJZGWIHTMY-SCNWXNJQSA-N
4	702.47	1	21.31	98.03	0	0	0	Glycerophospholipids	PS(12:0/19:1(9Z))	C37H70NO10P	Diacylglycerophosphoserines	1 day, 7:01:00	12:0/19:1(9Z)	719.474	0.5	[M+H-H2O]+	95.81	LMGP03010058	AZADIJZGWIHTMY-SCNWXNJQSA-N
6	702.47	1	21.2	98.05	0	0	0	Glycerophospholipids	PS(12:0/19:1(9Z))	C37H70NO10P	Diacylglycerophosphoserines	1 day, 7:01:00	12:0/19:1(9Z)	719.474	0.5	[M+H-H2O]+	92.86	LMGP03010058	AZADIJZGWIHTMY-SCNWXNJQSA-N
5	742.463	1	19.7	98.35	0	0	0	Glycerophospholipids	PS(12:0/19:1(9Z))	C37H70NO10P	Diacylglycerophosphoserines	1 day, 7:01:00	12:0/19:1(9Z)	719.474	0.5	[M+Na]+	50	LMGP03010058	AZADIJZGWIHTMY-SCNWXNJQSA-N
6	720.481	1	20.7	98.38	0	0	0	Glycerophospholipids	PS(12:0/19:1(9Z))	C37H70NO10P	Diacylglycerophosphoserines	1 day, 7:01:00	12:0/19:1(9Z)	719.474	0.5	[M+H]+	77.38	LMGP03010058	AZADIJZGWIHTMY-SCNWXNJQSA-N
5	720.481	1	20.09	98.6	0	0	0	Glycerophospholipids	PS(12:0/19:1(9Z))	C37H70NO10P	Diacylglycerophosphoserines	1 day, 7:01:00	12:0/19:1(9Z)	719.474	0.4	[M+H]+	59.44	LMGP03010058	AZADIJZGWIHTMY-SCNWXNJQSA-N
4	742.463	1	17.96	98.8	0	0	0	Glycerophospholipids	PS(12:0/19:1(9Z))	C37H70NO10P	Diacylglycerophosphoserines	1 day, 7:01:00	12:0/19:1(9Z)	719.474	0.4	[M+Na]+	0	LMGP03010058	AZADIJZGWIHTMY-SCNWXNJQSA-N
4	720.481	1	21.12	98.97	0	0	0	Glycerophospholipids	PS(12:0/19:1(9Z))	C37H70NO10P	Diacylglycerophosphoserines	1 day, 7:01:00	12:0/19:1(9Z)	719.474	0.4	[M+H]+	85.82	LMGP03010058	AZADIJZGWIHTMY-SCNWXNJQSA-N
10	720.481	1	21.13	99	0	0	0	Glycerophospholipids	PS(12:0/19:1(9Z))	C37H70NO10P	Diacylglycerophosphoserines	1 day, 7:01:00	12:0/19:1(9Z)	719.474	0.4	[M+H]+	86	LMGP03010058	AZADIJZGWIHTMY-SCNWXNJQSA-N
10	742.463	1	19.22	99.02	0	0	0	Glycerophospholipids	PS(12:0/19:1(9Z))	C37H70NO10P	Diacylglycerophosphoserines	1 day, 7:01:00	12:0/19:1(9Z)	719.474	0.4	[M+Na]+	33.33	LMGP03010058	AZADIJZGWIHTMY-SCNWXNJQSA-N
6	742.463	1	20.5	99.4	0	0	0	Glycerophospholipids	PS(12:0/19:1(9Z))	C37H70NO10P	Diacylglycerophosphoserines	1 day, 7:01:00	12:0/19:1(9Z)	719.474	0.3	[M+Na]+	66.67	LMGP03010058	AZADIJZGWIHTMY-SCNWXNJQSA-N
6	716.486	1	19.95	95.34	0	0	0	Glycerophospholipids	PS(12:0/20:1(11Z))	C38H72NO10P	Diacylglycerophosphoserines	1 day, 8:01:00	12:0/20:1(11Z)	733.489	0.8	[M+H-H2O]+	72.07	LMGP03010059	KOSRSKGGOWVIRP-JYBBWUONSA-N
5	716.486	1	18.62	95.73	0	0	0	Glycerophospholipids	PS(12:0/20:1(11Z))	C38H72NO10P	Diacylglycerophosphoserines	1 day, 8:01:00	12:0/20:1(11Z)	733.489	0.7	[M+H-H2O]+	33.33	LMGP03010059	KOSRSKGGOWVIRP-JYBBWUONSA-N
10	716.486	1	20.51	96.16	0	0	0	Glycerophospholipids	PS(12:0/20:1(11Z))	C38H72NO10P	Diacylglycerophosphoserines	1 day, 8:01:00	12:0/20:1(11Z)	733.489	0.7	[M+H-H2O]+	83.18	LMGP03010059	KOSRSKGGOWVIRP-JYBBWUONSA-N
4	716.486	1	20.37	96.46	0	0	0	Glycerophospholipids	PS(12:0/20:1(11Z))	C38H72NO10P	Diacylglycerophosphoserines	1 day, 8:01:00	12:0/20:1(11Z)	733.489	0.7	[M+H-H2O]+	77.9	LMGP03010059	KOSRSKGGOWVIRP-JYBBWUONSA-N
4	732.48	1	16.78	92.27	0	0	0	Glycerophospholipids	PS(12:0/20:2(11Z,14Z))	C38H70NO10P	Diacylglycerophosphoserines	1 day, 8:02:00	12:0/20:2(11Z,14Z)	731.474	1	[M+H]+	0	LMGP03010060	BGNGYWAIJCKLIJ-BVOJHTSZSA-N
10	747.491	1	17.57	96.63	0	0	0	Glycerophospholipids	PS(12:0/20:3(8Z,11Z,14Z))	C38H68NO10P	Diacylglycerophosphoserines	1 day, 8:03:00	12:0/20:3(8Z,11Z,14Z)	729.458	0.7	[M+NH4]+	0	LMGP03010061	CLEIGQCDYVNWJO-RSFRHIPGSA-N
6	747.492	1	17.87	98.3	0	0	0	Glycerophospholipids	PS(12:0/20:3(8Z,11Z,14Z))	C38H68NO10P	Diacylglycerophosphoserines	1 day, 8:03:00	12:0/20:3(8Z,11Z,14Z)	729.458	0.5	[M+NH4]+	0	LMGP03010061	CLEIGQCDYVNWJO-RSFRHIPGSA-N
4	747.492	1	17.99	98.94	0	0	0	Glycerophospholipids	PS(12:0/20:3(8Z,11Z,14Z))	C38H68NO10P	Diacylglycerophosphoserines	1 day, 8:03:00	12:0/20:3(8Z,11Z,14Z)	729.458	0.4	[M+NH4]+	0	LMGP03010061	CLEIGQCDYVNWJO-RSFRHIPGSA-N
5	747.492	1	18.15	99.84	0	0	0	Glycerophospholipids	PS(12:0/20:3(8Z,11Z,14Z))	C38H68NO10P	Diacylglycerophosphoserines	1 day, 8:03:00	12:0/20:3(8Z,11Z,14Z)	729.458	0.1	[M+NH4]+	0	LMGP03010061	CLEIGQCDYVNWJO-RSFRHIPGSA-N
5	710.436	1	7.92	29.43	0	0	0	Glycerophospholipids	PS(12:0/20:4(5Z,8Z,11Z,14Z))	C38H66NO10P	Diacylglycerophosphoserines	1 day, 8:04:00	12:0/20:4(5Z,8Z,11Z,14Z)	727.442	3.9	[M+H-H2O]+	70.74	LMGP03010062	CTCPSTNXUOYUBV-JDSAHEFZSA-N
6	710.436	1	8.32	30.88	0	0	0	Glycerophospholipids	PS(12:0/20:4(5Z,8Z,11Z,14Z))	C38H66NO10P	Diacylglycerophosphoserines	1 day, 8:04:00	12:0/20:4(5Z,8Z,11Z,14Z)	727.442	3.8	[M+H-H2O]+	74.36	LMGP03010062	CTCPSTNXUOYUBV-JDSAHEFZSA-N
4	710.436	1	8.13	31.22	0	0	0	Glycerophospholipids	PS(12:0/20:4(5Z,8Z,11Z,14Z))	C38H66NO10P	Diacylglycerophosphoserines	1 day, 8:04:00	12:0/20:4(5Z,8Z,11Z,14Z)	727.442	3.8	[M+H-H2O]+	67.35	LMGP03010062	CTCPSTNXUOYUBV-JDSAHEFZSA-N
10	710.437	1	6.48	32.31	0	0	0	Glycerophospholipids	PS(12:0/20:4(5Z,8Z,11Z,14Z))	C38H66NO10P	Diacylglycerophosphoserines	1 day, 8:04:00	12:0/20:4(5Z,8Z,11Z,14Z)	727.442	3.8	[M+H-H2O]+	16.67	LMGP03010062	CTCPSTNXUOYUBV-JDSAHEFZSA-N
6	772.509	1	18.02	86.51	0	0	0	Glycerophospholipids	PS(12:0/21:0)	C39H76NO10P	Diacylglycerophosphoserines	1 day, 9:00:00	12:0/21:0	749.521	1.3	[M+Na]+	62.96	LMGP03010064	MWMONPWRAIEZNI-XDSPJLLDSA-N
5	772.509	1	17.9	87.84	0	0	0	Glycerophospholipids	PS(12:0/21:0)	C39H76NO10P	Diacylglycerophosphoserines	1 day, 9:00:00	12:0/21:0	749.521	1.3	[M+Na]+	53.06	LMGP03010064	MWMONPWRAIEZNI-XDSPJLLDSA-N
4	772.509	1	19.22	89.72	0	0	0	Glycerophospholipids	PS(12:0/21:0)	C39H76NO10P	Diacylglycerophosphoserines	1 day, 9:00:00	12:0/21:0	749.521	1.2	[M+Na]+	80	LMGP03010064	MWMONPWRAIEZNI-XDSPJLLDSA-N
5	750.528	1	19.2	98.93	0	0	0	Glycerophospholipids	PS(12:0/21:0)	C39H76NO10P	Diacylglycerophosphoserines	1 day, 9:00:00	12:0/21:0	749.521	0.4	[M+H]+	33.33	LMGP03010064	MWMONPWRAIEZNI-XDSPJLLDSA-N
10	732.517	1	21.52	98.99	0	0	0	Glycerophospholipids	PS(12:0/21:0)	C39H76NO10P	Diacylglycerophosphoserines	1 day, 9:00:00	12:0/21:0	749.521	0.4	[M+H-H2O]+	96.96	LMGP03010064	MWMONPWRAIEZNI-XDSPJLLDSA-N
6	732.517	1	21.19	99.16	0	0	0	Glycerophospholipids	PS(12:0/21:0)	C39H76NO10P	Diacylglycerophosphoserines	1 day, 9:00:00	12:0/21:0	749.521	0.3	[M+H-H2O]+	87.01	LMGP03010064	MWMONPWRAIEZNI-XDSPJLLDSA-N
5	732.517	1	19.97	99.24	0	0	0	Glycerophospholipids	PS(12:0/21:0)	C39H76NO10P	Diacylglycerophosphoserines	1 day, 9:00:00	12:0/21:0	749.521	0.3	[M+H-H2O]+	52.94	LMGP03010064	MWMONPWRAIEZNI-XDSPJLLDSA-N
4	732.517	1	21.51	99.58	0	0	0	Glycerophospholipids	PS(12:0/21:0)	C39H76NO10P	Diacylglycerophosphoserines	1 day, 9:00:00	12:0/21:0	749.521	0.2	[M+H-H2O]+	93.69	LMGP03010064	MWMONPWRAIEZNI-XDSPJLLDSA-N
6	750.528	1	19.36	99.69	0	0	0	Glycerophospholipids	PS(12:0/21:0)	C39H76NO10P	Diacylglycerophosphoserines	1 day, 9:00:00	12:0/21:0	749.521	0.2	[M+H]+	34.04	LMGP03010064	MWMONPWRAIEZNI-XDSPJLLDSA-N
10	750.528	1	21.31	99.9	0	0	0	Glycerophospholipids	PS(12:0/21:0)	C39H76NO10P	Diacylglycerophosphoserines	1 day, 9:00:00	12:0/21:0	749.521	0.1	[M+H]+	86.4	LMGP03010064	MWMONPWRAIEZNI-XDSPJLLDSA-N
10	772.51	1	21.22	99.92	0	0	0	Glycerophospholipids	PS(12:0/21:0)	C39H76NO10P	Diacylglycerophosphoserines	1 day, 9:00:00	12:0/21:0	749.521	0.1	[M+Na]+	84.02	LMGP03010064	MWMONPWRAIEZNI-XDSPJLLDSA-N
4	750.528	1	20.94	99.97	0	0	0	Glycerophospholipids	PS(12:0/21:0)	C39H76NO10P	Diacylglycerophosphoserines	1 day, 9:00:00	12:0/21:0	749.521	0.1	[M+H]+	76.06	LMGP03010064	MWMONPWRAIEZNI-XDSPJLLDSA-N
10	784.509	1	20.81	96.78	0	0	0	Glycerophospholipids	PS(12:0/22:1(11Z))	C40H76NO10P	Diacylglycerophosphoserines	1 day, 10:01:00	12:0/22:1(11Z)	761.521	0.6	[M+Na]+	88.27	LMGP03010065	GXIGWNRLOLWWHO-DAQGAKHBSA-N
4	784.509	1	20.64	97.24	0	0	0	Glycerophospholipids	PS(12:0/22:1(11Z))	C40H76NO10P	Diacylglycerophosphoserines	1 day, 10:01:00	12:0/22:1(11Z)	761.521	0.6	[M+Na]+	81.39	LMGP03010065	GXIGWNRLOLWWHO-DAQGAKHBSA-N
6	784.51	1	20.6	98.44	0	0	0	Glycerophospholipids	PS(12:0/22:1(11Z))	C40H76NO10P	Diacylglycerophosphoserines	1 day, 10:01:00	12:0/22:1(11Z)	761.521	0.4	[M+Na]+	74.16	LMGP03010065	GXIGWNRLOLWWHO-DAQGAKHBSA-N
5	784.51	1	21.01	98.71	0	0	0	Glycerophospholipids	PS(12:0/22:1(11Z))	C40H76NO10P	Diacylglycerophosphoserines	1 day, 10:01:00	12:0/22:1(11Z)	761.521	0.4	[M+Na]+	84.23	LMGP03010065	GXIGWNRLOLWWHO-DAQGAKHBSA-N
5	800.484	1	18	99.02	0	0	0	Glycerophospholipids	PS(12:0/22:1(11Z))	C40H76NO10P	Diacylglycerophosphoserines	1 day, 10:01:00	12:0/22:1(11Z)	761.521	0.4	[M+K]+	0	LMGP03010065	GXIGWNRLOLWWHO-DAQGAKHBSA-N
6	800.484	1	18.04	99.19	0	0	0	Glycerophospholipids	PS(12:0/22:1(11Z))	C40H76NO10P	Diacylglycerophosphoserines	1 day, 10:01:00	12:0/22:1(11Z)	761.521	0.3	[M+K]+	0	LMGP03010065	GXIGWNRLOLWWHO-DAQGAKHBSA-N
4	800.484	1	18.15	99.85	0	0	0	Glycerophospholipids	PS(12:0/22:1(11Z))	C40H76NO10P	Diacylglycerophosphoserines	1 day, 10:01:00	12:0/22:1(11Z)	761.521	0.1	[M+K]+	0	LMGP03010065	GXIGWNRLOLWWHO-DAQGAKHBSA-N
5	760.511	1	15.35	84.43	0	0	0	Glycerophospholipids	PS(12:0/22:2(13Z,16Z))	C40H74NO10P	Diacylglycerophosphoserines	1 day, 10:02:00	12:0/22:2(13Z,16Z)	759.505	1.5	[M+H]+	0	LMGP03010066	KJJKMBUGMWYXBB-KXVCYRQLSA-N
6	760.511	1	16.49	90.7	0	0	0	Glycerophospholipids	PS(12:0/22:2(13Z,16Z))	C40H74NO10P	Diacylglycerophosphoserines	1 day, 10:02:00	12:0/22:2(13Z,16Z)	759.505	1.1	[M+H]+	0	LMGP03010066	KJJKMBUGMWYXBB-KXVCYRQLSA-N
4	760.512	1	20.56	94.98	0	0	0	Glycerophospholipids	PS(12:0/22:2(13Z,16Z))	C40H74NO10P	Diacylglycerophosphoserines	1 day, 10:02:00	12:0/22:2(13Z,16Z)	759.505	0.8	[M+H]+	90.48	LMGP03010066	KJJKMBUGMWYXBB-KXVCYRQLSA-N
10	760.512	1	20.72	96.96	0	0	0	Glycerophospholipids	PS(12:0/22:2(13Z,16Z))	C40H74NO10P	Diacylglycerophosphoserines	1 day, 10:02:00	12:0/22:2(13Z,16Z)	759.505	0.6	[M+H]+	85.03	LMGP03010066	KJJKMBUGMWYXBB-KXVCYRQLSA-N
5	782.494	1	18.08	99.43	0	0	0	Glycerophospholipids	PS(12:0/22:2(13Z,16Z))	C40H74NO10P	Diacylglycerophosphoserines	1 day, 10:02:00	12:0/22:2(13Z,16Z)	759.505	0.3	[M+Na]+	0	LMGP03010066	KJJKMBUGMWYXBB-KXVCYRQLSA-N
4	782.494	1	18.13	99.74	0	0	0	Glycerophospholipids	PS(12:0/22:2(13Z,16Z))	C40H74NO10P	Diacylglycerophosphoserines	1 day, 10:02:00	12:0/22:2(13Z,16Z)	759.505	0.2	[M+Na]+	0	LMGP03010066	KJJKMBUGMWYXBB-KXVCYRQLSA-N
5	738.467	1	5.26	28.93	0	0	0	Glycerophospholipids	PS(12:0/22:4(7Z,10Z,13Z,16Z))	C40H70NO10P	Diacylglycerophosphoserines	1 day, 10:04:00	12:0/22:4(7Z,10Z,13Z,16Z)	755.474	3.9	[M+H-H2O]+	0	LMGP03010067	MHZBSKQJHNWMRH-LKTDVBJZSA-N
4	738.468	1	5.84	32.1	0	0	0	Glycerophospholipids	PS(12:0/22:4(7Z,10Z,13Z,16Z))	C40H70NO10P	Diacylglycerophosphoserines	1 day, 10:04:00	12:0/22:4(7Z,10Z,13Z,16Z)	755.474	3.8	[M+H-H2O]+	0	LMGP03010067	MHZBSKQJHNWMRH-LKTDVBJZSA-N
4	718.465	1	18.91	97.32	0	0	0	Glycerophospholipids	PS(13:0/18:2(9Z,12Z))	C37H68NO10P	Diacylglycerophosphoserines	1 day, 7:02:00	13:0/18:2(9Z,12Z)	717.458	0.6	[M+H]+	33.33	LMGP03010078	HNEZWSVYJLINPH-XFGUBDCFSA-N
5	740.447	1	17.83	98.08	0	0	0	Glycerophospholipids	PS(13:0/18:2(9Z,12Z))	C37H68NO10P	Diacylglycerophosphoserines	1 day, 7:02:00	13:0/18:2(9Z,12Z)	717.458	0.5	[M+Na]+	0	LMGP03010078	HNEZWSVYJLINPH-XFGUBDCFSA-N
6	718.465	1	19.64	98.38	0	0	0	Glycerophospholipids	PS(13:0/18:2(9Z,12Z))	C37H68NO10P	Diacylglycerophosphoserines	1 day, 7:02:00	13:0/18:2(9Z,12Z)	717.458	0.5	[M+H]+	48.28	LMGP03010078	HNEZWSVYJLINPH-XFGUBDCFSA-N
10	718.465	1	20.97	98.57	0	0	0	Glycerophospholipids	PS(13:0/18:2(9Z,12Z))	C37H68NO10P	Diacylglycerophosphoserines	1 day, 7:02:00	13:0/18:2(9Z,12Z)	717.458	0.4	[M+H]+	83.69	LMGP03010078	HNEZWSVYJLINPH-XFGUBDCFSA-N
5	718.465	1	17.93	98.61	0	0	0	Glycerophospholipids	PS(13:0/18:2(9Z,12Z))	C37H68NO10P	Diacylglycerophosphoserines	1 day, 7:02:00	13:0/18:2(9Z,12Z)	717.458	0.4	[M+H]+	0	LMGP03010078	HNEZWSVYJLINPH-XFGUBDCFSA-N
4	740.447	1	17.97	98.82	0	0	0	Glycerophospholipids	PS(13:0/18:2(9Z,12Z))	C37H68NO10P	Diacylglycerophosphoserines	1 day, 7:02:00	13:0/18:2(9Z,12Z)	717.458	0.4	[M+Na]+	0	LMGP03010078	HNEZWSVYJLINPH-XFGUBDCFSA-N
6	740.447	1	18.04	99.21	0	0	0	Glycerophospholipids	PS(13:0/18:2(9Z,12Z))	C37H68NO10P	Diacylglycerophosphoserines	1 day, 7:02:00	13:0/18:2(9Z,12Z)	717.458	0.3	[M+Na]+	0	LMGP03010078	HNEZWSVYJLINPH-XFGUBDCFSA-N
10	740.447	1	18.06	99.34	0	0	0	Glycerophospholipids	PS(13:0/18:2(9Z,12Z))	C37H68NO10P	Diacylglycerophosphoserines	1 day, 7:02:00	13:0/18:2(9Z,12Z)	717.458	0.3	[M+Na]+	0	LMGP03010078	HNEZWSVYJLINPH-XFGUBDCFSA-N
10	738.43	1	9.8	53.91	0	0	0	Glycerophospholipids	PS(13:0/18:3(6Z,9Z,12Z))	C37H66NO10P	Diacylglycerophosphoserines	1 day, 7:03:00	13:0/18:3(6Z,9Z,12Z)	715.442	2.8	[M+Na]+	0	LMGP03010079	LVGHJUOZJHTOMU-ZBJQKJIOSA-N
5	738.43	1	13.26	72.92	0	0	0	Glycerophospholipids	PS(13:0/18:3(6Z,9Z,12Z))	C37H66NO10P	Diacylglycerophosphoserines	1 day, 7:03:00	13:0/18:3(6Z,9Z,12Z)	715.442	2	[M+Na]+	0	LMGP03010079	LVGHJUOZJHTOMU-ZBJQKJIOSA-N
6	738.431	1	14.93	82.14	0	0	0	Glycerophospholipids	PS(13:0/18:3(6Z,9Z,12Z))	C37H66NO10P	Diacylglycerophosphoserines	1 day, 7:03:00	13:0/18:3(6Z,9Z,12Z)	715.442	1.6	[M+Na]+	0	LMGP03010079	LVGHJUOZJHTOMU-ZBJQKJIOSA-N
4	738.431	1	15.95	87.7	0	0	0	Glycerophospholipids	PS(13:0/18:3(6Z,9Z,12Z))	C37H66NO10P	Diacylglycerophosphoserines	1 day, 7:03:00	13:0/18:3(6Z,9Z,12Z)	715.442	1.3	[M+Na]+	0	LMGP03010079	LVGHJUOZJHTOMU-ZBJQKJIOSA-N
4	736.413	1	3.14	17.29	0	0	0	Glycerophospholipids	PS(13:0/18:4(6Z,9Z,12Z,15Z))	C37H64NO10P	Diacylglycerophosphoserines	1 day, 7:04:00	13:0/18:4(6Z,9Z,12Z,15Z)	713.427	4.7	[M+Na]+	0	LMGP03010081	OCNFGCPYQYUJSA-ZHGPMTGKSA-N
10	736.413	1	3.85	21.19	0	0	0	Glycerophospholipids	PS(13:0/18:4(6Z,9Z,12Z,15Z))	C37H64NO10P	Diacylglycerophosphoserines	1 day, 7:04:00	13:0/18:4(6Z,9Z,12Z,15Z)	713.427	4.4	[M+Na]+	0	LMGP03010081	OCNFGCPYQYUJSA-ZHGPMTGKSA-N
5	736.413	1	4.26	23.41	0	0	0	Glycerophospholipids	PS(13:0/18:4(6Z,9Z,12Z,15Z))	C37H64NO10P	Diacylglycerophosphoserines	1 day, 7:04:00	13:0/18:4(6Z,9Z,12Z,15Z)	713.427	4.3	[M+Na]+	0	LMGP03010081	OCNFGCPYQYUJSA-ZHGPMTGKSA-N
5	696.421	1	8	28.82	0	0	0	Glycerophospholipids	PS(13:0/18:4(6Z,9Z,12Z,15Z))	C37H64NO10P	Diacylglycerophosphoserines	1 day, 7:04:00	13:0/18:4(6Z,9Z,12Z,15Z)	713.427	3.9	[M+H-H2O]+	75.94	LMGP03010081	OCNFGCPYQYUJSA-ZHGPMTGKSA-N
6	696.421	1	8.21	29.61	0	0	0	Glycerophospholipids	PS(13:0/18:4(6Z,9Z,12Z,15Z))	C37H64NO10P	Diacylglycerophosphoserines	1 day, 7:04:00	13:0/18:4(6Z,9Z,12Z,15Z)	713.427	3.9	[M+H-H2O]+	77.78	LMGP03010081	OCNFGCPYQYUJSA-ZHGPMTGKSA-N
4	696.421	1	7.97	30.49	0	0	0	Glycerophospholipids	PS(13:0/18:4(6Z,9Z,12Z,15Z))	C37H64NO10P	Diacylglycerophosphoserines	1 day, 7:04:00	13:0/18:4(6Z,9Z,12Z,15Z)	713.427	3.9	[M+H-H2O]+	66.67	LMGP03010081	OCNFGCPYQYUJSA-ZHGPMTGKSA-N
10	696.421	1	7.53	31.39	0	0	0	Glycerophospholipids	PS(13:0/18:4(6Z,9Z,12Z,15Z))	C37H64NO10P	Diacylglycerophosphoserines	1 day, 7:04:00	13:0/18:4(6Z,9Z,12Z,15Z)	713.427	3.8	[M+H-H2O]+	50	LMGP03010081	OCNFGCPYQYUJSA-ZHGPMTGKSA-N
6	770.493	1	16.05	88.26	0	0	0	Glycerophospholipids	PS(13:0/20:1(11Z))	C39H74NO10P	Diacylglycerophosphoserines	1 day, 9:01:00	13:0/20:1(11Z)	747.505	1.2	[M+Na]+	0	LMGP03010083	ILLQRPFVGJBZHS-HDVOSZNZSA-N
10	730.501	1	20.47	94.84	0	0	0	Glycerophospholipids	PS(13:0/20:1(11Z))	C39H74NO10P	Diacylglycerophosphoserines	1 day, 9:01:00	13:0/20:1(11Z)	747.505	0.8	[M+H-H2O]+	88.81	LMGP03010083	ILLQRPFVGJBZHS-HDVOSZNZSA-N
4	730.501	1	20.33	95.12	0	0	0	Glycerophospholipids	PS(13:0/20:1(11Z))	C39H74NO10P	Diacylglycerophosphoserines	1 day, 9:01:00	13:0/20:1(11Z)	747.505	0.8	[M+H-H2O]+	83.55	LMGP03010083	ILLQRPFVGJBZHS-HDVOSZNZSA-N
4	770.494	1	17.55	96.53	0	0	0	Glycerophospholipids	PS(13:0/20:1(11Z))	C39H74NO10P	Diacylglycerophosphoserines	1 day, 9:01:00	13:0/20:1(11Z)	747.505	0.7	[M+Na]+	0	LMGP03010083	ILLQRPFVGJBZHS-HDVOSZNZSA-N
10	770.494	1	17.87	98.31	0	0	0	Glycerophospholipids	PS(13:0/20:1(11Z))	C39H74NO10P	Diacylglycerophosphoserines	1 day, 9:01:00	13:0/20:1(11Z)	747.505	0.5	[M+Na]+	0	LMGP03010083	ILLQRPFVGJBZHS-HDVOSZNZSA-N
5	770.494	1	17.99	98.96	0	0	0	Glycerophospholipids	PS(13:0/20:1(11Z))	C39H74NO10P	Diacylglycerophosphoserines	1 day, 9:01:00	13:0/20:1(11Z)	747.505	0.4	[M+Na]+	0	LMGP03010083	ILLQRPFVGJBZHS-HDVOSZNZSA-N
5	748.512	1	18.02	99.12	0	0	0	Glycerophospholipids	PS(13:0/20:1(11Z))	C39H74NO10P	Diacylglycerophosphoserines	1 day, 9:01:00	13:0/20:1(11Z)	747.505	0.3	[M+H]+	0	LMGP03010083	ILLQRPFVGJBZHS-HDVOSZNZSA-N
4	748.512	1	20.98	99.43	0	0	0	Glycerophospholipids	PS(13:0/20:1(11Z))	C39H74NO10P	Diacylglycerophosphoserines	1 day, 9:01:00	13:0/20:1(11Z)	747.505	0.3	[M+H]+	79.73	LMGP03010083	ILLQRPFVGJBZHS-HDVOSZNZSA-N
10	748.512	1	20.55	99.64	0	0	0	Glycerophospholipids	PS(13:0/20:1(11Z))	C39H74NO10P	Diacylglycerophosphoserines	1 day, 9:01:00	13:0/20:1(11Z)	747.505	0.2	[M+H]+	66.8	LMGP03010083	ILLQRPFVGJBZHS-HDVOSZNZSA-N
6	748.512	1	19.43	99.89	0	0	0	Glycerophospholipids	PS(13:0/20:1(11Z))	C39H74NO10P	Diacylglycerophosphoserines	1 day, 9:01:00	13:0/20:1(11Z)	747.505	0.1	[M+H]+	34.78	LMGP03010083	ILLQRPFVGJBZHS-HDVOSZNZSA-N
10	746.496	1	19.97	97.08	0	0	0	Glycerophospholipids	PS(13:0/20:2(11Z,14Z))	C39H72NO10P	Diacylglycerophosphoserines	1 day, 9:02:00	13:0/20:2(11Z,14Z)	745.489	0.6	[M+H]+	63.64	LMGP03010084	HFSDJOJLMYDTLX-ARFHOGIESA-N
4	746.496	1	17.73	97.54	0	0	0	Glycerophospholipids	PS(13:0/20:2(11Z,14Z))	C39H72NO10P	Diacylglycerophosphoserines	1 day, 9:02:00	13:0/20:2(11Z,14Z)	745.489	0.6	[M+H]+	0	LMGP03010084	HFSDJOJLMYDTLX-ARFHOGIESA-N
6	746.496	1	17.98	98.91	0	0	0	Glycerophospholipids	PS(13:0/20:2(11Z,14Z))	C39H72NO10P	Diacylglycerophosphoserines	1 day, 9:02:00	13:0/20:2(11Z,14Z)	745.489	0.4	[M+H]+	0	LMGP03010084	HFSDJOJLMYDTLX-ARFHOGIESA-N
5	746.496	1	18.04	99.2	0	0	0	Glycerophospholipids	PS(13:0/20:2(11Z,14Z))	C39H72NO10P	Diacylglycerophosphoserines	1 day, 9:02:00	13:0/20:2(11Z,14Z)	745.489	0.3	[M+H]+	0	LMGP03010084	HFSDJOJLMYDTLX-ARFHOGIESA-N
6	724.452	1	8.13	30.86	0	0	0	Glycerophospholipids	PS(13:0/20:4(5Z,8Z,11Z,14Z))	C39H68NO10P	Diacylglycerophosphoserines	1 day, 9:04:00	13:0/20:4(5Z,8Z,11Z,14Z)	741.458	3.8	[M+H-H2O]+	69.16	LMGP03010086	GBWZUAPCLGGDON-MFZWZOPMSA-N
5	724.452	1	7.79	31.38	0	0	0	Glycerophospholipids	PS(13:0/20:4(5Z,8Z,11Z,14Z))	C39H68NO10P	Diacylglycerophosphoserines	1 day, 9:04:00	13:0/20:4(5Z,8Z,11Z,14Z)	741.458	3.8	[M+H-H2O]+	57.4	LMGP03010086	GBWZUAPCLGGDON-MFZWZOPMSA-N
10	724.452	1	7.39	32.17	0	0	0	Glycerophospholipids	PS(13:0/20:4(5Z,8Z,11Z,14Z))	C39H68NO10P	Diacylglycerophosphoserines	1 day, 9:04:00	13:0/20:4(5Z,8Z,11Z,14Z)	741.458	3.8	[M+H-H2O]+	42.31	LMGP03010086	GBWZUAPCLGGDON-MFZWZOPMSA-N
4	724.452	1	7.67	32.27	0	0	0	Glycerophospholipids	PS(13:0/20:4(5Z,8Z,11Z,14Z))	C39H68NO10P	Diacylglycerophosphoserines	1 day, 9:04:00	13:0/20:4(5Z,8Z,11Z,14Z)	741.458	3.8	[M+H-H2O]+	49.59	LMGP03010086	GBWZUAPCLGGDON-MFZWZOPMSA-N
6	800.54	1	20.18	94.41	0	0	0	Glycerophospholipids	PS(13:0/22:0)	C41H80NO10P	Diacylglycerophosphoserines	1 day, 11:00:00	13:0/22:0	777.552	0.8	[M+Na]+	82.83	LMGP03010088	QLUPJNLQGGVQNZ-AMAPPZPBSA-N
4	800.541	1	20.2	94.88	0	0	0	Glycerophospholipids	PS(13:0/22:0)	C41H80NO10P	Diacylglycerophosphoserines	1 day, 11:00:00	13:0/22:0	777.552	0.8	[M+Na]+	81.18	LMGP03010088	QLUPJNLQGGVQNZ-AMAPPZPBSA-N
5	800.541	1	20.09	96.11	0	0	0	Glycerophospholipids	PS(13:0/22:0)	C41H80NO10P	Diacylglycerophosphoserines	1 day, 11:00:00	13:0/22:0	777.552	0.7	[M+Na]+	72.02	LMGP03010088	QLUPJNLQGGVQNZ-AMAPPZPBSA-N
5	760.548	1	21.54	98.91	0	0	0	Glycerophospholipids	PS(13:0/22:0)	C41H80NO10P	Diacylglycerophosphoserines	1 day, 11:00:00	13:0/22:0	777.552	0.4	[M+H-H2O]+	97.87	LMGP03010088	QLUPJNLQGGVQNZ-AMAPPZPBSA-N
6	760.548	1	29.71	99.34	89.3	0	0	Glycerophospholipids	PS(13:0/22:0)	C41H80NO10P	Diacylglycerophosphoserines	1 day, 11:00:00	13:0/22:0	777.552	0.3	[M+H-H2O]+	97.15	LMGP03010088	QLUPJNLQGGVQNZ-AMAPPZPBSA-N
5	778.559	1	21.4	99.39	0	0	0	Glycerophospholipids	PS(13:0/22:0)	C41H80NO10P	Diacylglycerophosphoserines	1 day, 11:00:00	13:0/22:0	777.552	0.3	[M+H]+	91.66	LMGP03010088	QLUPJNLQGGVQNZ-AMAPPZPBSA-N
4	760.548	1	30.09	99.46	92.75	0	0	Glycerophospholipids	PS(13:0/22:0)	C41H80NO10P	Diacylglycerophosphoserines	1 day, 11:00:00	13:0/22:0	777.552	0.3	[M+H-H2O]+	98.22	LMGP03010088	QLUPJNLQGGVQNZ-AMAPPZPBSA-N
10	800.541	1	21.27	99.48	0	0	0	Glycerophospholipids	PS(13:0/22:0)	C41H80NO10P	Diacylglycerophosphoserines	1 day, 11:00:00	13:0/22:0	777.552	0.3	[M+Na]+	87.54	LMGP03010088	QLUPJNLQGGVQNZ-AMAPPZPBSA-N
10	760.548	1	29.83	99.52	89.89	0	0	Glycerophospholipids	PS(13:0/22:0)	C41H80NO10P	Diacylglycerophosphoserines	1 day, 11:00:00	13:0/22:0	777.552	0.2	[M+H-H2O]+	97.97	LMGP03010088	QLUPJNLQGGVQNZ-AMAPPZPBSA-N
6	778.559	1	21.57	99.77	0	0	0	Glycerophospholipids	PS(13:0/22:0)	C41H80NO10P	Diacylglycerophosphoserines	1 day, 11:00:00	13:0/22:0	777.552	0.2	[M+H]+	94.45	LMGP03010088	QLUPJNLQGGVQNZ-AMAPPZPBSA-N
10	778.559	1	21.68	99.81	0	0	0	Glycerophospholipids	PS(13:0/22:0)	C41H80NO10P	Diacylglycerophosphoserines	1 day, 11:00:00	13:0/22:0	777.552	0.2	[M+H]+	97.04	LMGP03010088	QLUPJNLQGGVQNZ-AMAPPZPBSA-N
4	778.559	1	21.67	99.83	0	0	0	Glycerophospholipids	PS(13:0/22:0)	C41H80NO10P	Diacylglycerophosphoserines	1 day, 11:00:00	13:0/22:0	777.552	0.1	[M+H]+	96.66	LMGP03010088	QLUPJNLQGGVQNZ-AMAPPZPBSA-N
6	816.515	1	18.18	99.99	0	0	0	Glycerophospholipids	PS(13:0/22:0)	C41H80NO10P	Diacylglycerophosphoserines	1 day, 11:00:00	13:0/22:0	777.552	0	[M+K]+	0	LMGP03010088	QLUPJNLQGGVQNZ-AMAPPZPBSA-N
6	798.525	1	19.88	92.11	0	0	0	Glycerophospholipids	PS(13:0/22:1(11Z))	C41H78NO10P	Diacylglycerophosphoserines	1 day, 11:01:00	13:0/22:1(11Z)	775.536	1	[M+Na]+	86.15	LMGP03010089	RSPCCVKPCKASFS-XTAJRBJHSA-N
10	758.532	1	28.84	94.5	89.2	0	0	Glycerophospholipids	PS(13:0/22:1(11Z))	C41H78NO10P	Diacylglycerophosphoserines	1 day, 11:01:00	13:0/22:1(11Z)	775.536	0.8	[M+H-H2O]+	97.68	LMGP03010089	RSPCCVKPCKASFS-XTAJRBJHSA-N
4	798.525	1	20.56	95.09	0	0	0	Glycerophospholipids	PS(13:0/22:1(11Z))	C41H78NO10P	Diacylglycerophosphoserines	1 day, 11:01:00	13:0/22:1(11Z)	775.536	0.8	[M+Na]+	89.89	LMGP03010089	RSPCCVKPCKASFS-XTAJRBJHSA-N
10	798.525	1	20.8	95.28	0	0	0	Glycerophospholipids	PS(13:0/22:1(11Z))	C41H78NO10P	Diacylglycerophosphoserines	1 day, 11:01:00	13:0/22:1(11Z)	775.536	0.8	[M+Na]+	95.54	LMGP03010089	RSPCCVKPCKASFS-XTAJRBJHSA-N
5	798.525	1	20.41	95.63	0	0	0	Glycerophospholipids	PS(13:0/22:1(11Z))	C41H78NO10P	Diacylglycerophosphoserines	1 day, 11:01:00	13:0/22:1(11Z)	775.536	0.7	[M+Na]+	83.09	LMGP03010089	RSPCCVKPCKASFS-XTAJRBJHSA-N
5	776.543	1	21.23	99.28	0	0	0	Glycerophospholipids	PS(13:0/22:1(11Z))	C41H78NO10P	Diacylglycerophosphoserines	1 day, 11:01:00	13:0/22:1(11Z)	775.536	0.3	[M+H]+	87.34	LMGP03010089	RSPCCVKPCKASFS-XTAJRBJHSA-N
4	776.543	1	21.6	99.34	0	0	0	Glycerophospholipids	PS(13:0/22:1(11Z))	C41H78NO10P	Diacylglycerophosphoserines	1 day, 11:01:00	13:0/22:1(11Z)	775.536	0.3	[M+H]+	97.37	LMGP03010089	RSPCCVKPCKASFS-XTAJRBJHSA-N
10	776.543	1	21.61	99.36	0	0	0	Glycerophospholipids	PS(13:0/22:1(11Z))	C41H78NO10P	Diacylglycerophosphoserines	1 day, 11:01:00	13:0/22:1(11Z)	775.536	0.3	[M+H]+	97.39	LMGP03010089	RSPCCVKPCKASFS-XTAJRBJHSA-N
6	776.543	1	21.48	99.45	0	0	0	Glycerophospholipids	PS(13:0/22:1(11Z))	C41H78NO10P	Diacylglycerophosphoserines	1 day, 11:01:00	13:0/22:1(11Z)	775.536	0.3	[M+H]+	93.53	LMGP03010089	RSPCCVKPCKASFS-XTAJRBJHSA-N
4	774.527	1	19.87	92.51	0	0	0	Glycerophospholipids	PS(13:0/22:2(13Z,16Z))	C41H76NO10P	Diacylglycerophosphoserines	1 day, 11:02:00	13:0/22:2(13Z,16Z)	773.521	1	[M+H]+	83.9	LMGP03010090	LYBYWFVQACTXIP-HEXRUOOXSA-N
6	774.527	1	19.65	92.87	0	0	0	Glycerophospholipids	PS(13:0/22:2(13Z,16Z))	C41H76NO10P	Diacylglycerophosphoserines	1 day, 11:02:00	13:0/22:2(13Z,16Z)	773.521	1	[M+H]+	75.97	LMGP03010090	LYBYWFVQACTXIP-HEXRUOOXSA-N
4	796.511	1	16.96	93.26	0	0	0	Glycerophospholipids	PS(13:0/22:2(13Z,16Z))	C41H76NO10P	Diacylglycerophosphoserines	1 day, 11:02:00	13:0/22:2(13Z,16Z)	773.521	0.9	[M+Na]+	0	LMGP03010090	LYBYWFVQACTXIP-HEXRUOOXSA-N
5	774.527	1	17.04	93.71	0	0	0	Glycerophospholipids	PS(13:0/22:2(13Z,16Z))	C41H76NO10P	Diacylglycerophosphoserines	1 day, 11:02:00	13:0/22:2(13Z,16Z)	773.521	0.9	[M+H]+	0	LMGP03010090	LYBYWFVQACTXIP-HEXRUOOXSA-N
10	774.528	1	20.8	96.66	0	0	0	Glycerophospholipids	PS(13:0/22:2(13Z,16Z))	C41H76NO10P	Diacylglycerophosphoserines	1 day, 11:02:00	13:0/22:2(13Z,16Z)	773.521	0.7	[M+H]+	88.74	LMGP03010090	LYBYWFVQACTXIP-HEXRUOOXSA-N
10	796.51	1	17.8	97.88	0	0	0	Glycerophospholipids	PS(13:0/22:2(13Z,16Z))	C41H76NO10P	Diacylglycerophosphoserines	1 day, 11:02:00	13:0/22:2(13Z,16Z)	773.521	0.5	[M+Na]+	0	LMGP03010090	LYBYWFVQACTXIP-HEXRUOOXSA-N
6	796.51	1	17.88	98.35	0	0	0	Glycerophospholipids	PS(13:0/22:2(13Z,16Z))	C41H76NO10P	Diacylglycerophosphoserines	1 day, 11:02:00	13:0/22:2(13Z,16Z)	773.521	0.5	[M+Na]+	0	LMGP03010090	LYBYWFVQACTXIP-HEXRUOOXSA-N
5	796.51	1	18.02	99.13	0	0	0	Glycerophospholipids	PS(13:0/22:2(13Z,16Z))	C41H76NO10P	Diacylglycerophosphoserines	1 day, 11:02:00	13:0/22:2(13Z,16Z)	773.521	0.3	[M+Na]+	0	LMGP03010090	LYBYWFVQACTXIP-HEXRUOOXSA-N
6	772.548	1	20.76	94.75	0	0	0	Glycerophospholipids	PS(14:0/22:1(11Z))	C42H80NO10P	Diacylglycerophosphoserines	1 day, 12:01:00	14:0/22:1(11Z)	789.552	0.8	[M+H-H2O]+	97.23	LMGP03010106	SOLVNLCWINQLTO-PKLZGDRMSA-N
4	772.548	1	28.81	94.84	88.09	0	0	Glycerophospholipids	PS(14:0/22:1(11Z))	C42H80NO10P	Diacylglycerophosphoserines	1 day, 12:01:00	14:0/22:1(11Z)	789.552	0.8	[M+H-H2O]+	97.88	LMGP03010106	SOLVNLCWINQLTO-PKLZGDRMSA-N
5	772.548	1	20.82	94.91	0	0	0	Glycerophospholipids	PS(14:0/22:1(11Z))	C42H80NO10P	Diacylglycerophosphoserines	1 day, 12:01:00	14:0/22:1(11Z)	789.552	0.8	[M+H-H2O]+	97.89	LMGP03010106	SOLVNLCWINQLTO-PKLZGDRMSA-N
10	772.548	1	28.84	95.46	87.46	0	0	Glycerophospholipids	PS(14:0/22:1(11Z))	C42H80NO10P	Diacylglycerophosphoserines	1 day, 12:01:00	14:0/22:1(11Z)	789.552	0.8	[M+H-H2O]+	97.14	LMGP03010106	SOLVNLCWINQLTO-PKLZGDRMSA-N
5	812.541	1	29.12	96.91	87.38	0	0	Glycerophospholipids	PS(14:0/22:1(11Z))	C42H80NO10P	Diacylglycerophosphoserines	1 day, 12:01:00	14:0/22:1(11Z)	789.552	0.6	[M+Na]+	97.74	LMGP03010106	SOLVNLCWINQLTO-PKLZGDRMSA-N
6	812.541	1	21.16	96.92	0	0	0	Glycerophospholipids	PS(14:0/22:1(11Z))	C42H80NO10P	Diacylglycerophosphoserines	1 day, 12:01:00	14:0/22:1(11Z)	789.552	0.6	[M+Na]+	97.27	LMGP03010106	SOLVNLCWINQLTO-PKLZGDRMSA-N
4	812.541	1	29.45	97.39	89.97	0	0	Glycerophospholipids	PS(14:0/22:1(11Z))	C42H80NO10P	Diacylglycerophosphoserines	1 day, 12:01:00	14:0/22:1(11Z)	789.552	0.6	[M+Na]+	98.03	LMGP03010106	SOLVNLCWINQLTO-PKLZGDRMSA-N
5	828.515	1	20.49	97.68	0	0	0	Glycerophospholipids	PS(14:0/22:1(11Z))	C42H80NO10P	Diacylglycerophosphoserines	1 day, 12:01:00	14:0/22:1(11Z)	789.552	0.5	[M+K]+	75.05	LMGP03010106	SOLVNLCWINQLTO-PKLZGDRMSA-N
10	812.541	1	29.47	97.7	90.08	0	0	Glycerophospholipids	PS(14:0/22:1(11Z))	C42H80NO10P	Diacylglycerophosphoserines	1 day, 12:01:00	14:0/22:1(11Z)	789.552	0.5	[M+Na]+	96.72	LMGP03010106	SOLVNLCWINQLTO-PKLZGDRMSA-N
10	828.515	1	21.15	97.92	0	0	0	Glycerophospholipids	PS(14:0/22:1(11Z))	C42H80NO10P	Diacylglycerophosphoserines	1 day, 12:01:00	14:0/22:1(11Z)	789.552	0.5	[M+K]+	91.97	LMGP03010106	SOLVNLCWINQLTO-PKLZGDRMSA-N
6	828.515	1	21.09	98.17	0	0	0	Glycerophospholipids	PS(14:0/22:1(11Z))	C42H80NO10P	Diacylglycerophosphoserines	1 day, 12:01:00	14:0/22:1(11Z)	789.552	0.5	[M+K]+	89	LMGP03010106	SOLVNLCWINQLTO-PKLZGDRMSA-N
4	828.515	1	20.49	98.38	0	0	0	Glycerophospholipids	PS(14:0/22:1(11Z))	C42H80NO10P	Diacylglycerophosphoserines	1 day, 12:01:00	14:0/22:1(11Z)	789.552	0.5	[M+K]+	71.6	LMGP03010106	SOLVNLCWINQLTO-PKLZGDRMSA-N
4	826.499	1	16.04	88.24	0	0	0	Glycerophospholipids	PS(14:0/22:2(13Z,16Z))	C42H78NO10P	Diacylglycerophosphoserines	1 day, 12:02:00	14:0/22:2(13Z,16Z)	787.536	1.3	[M+K]+	0	LMGP03010107	OWYTVUBFFJDDMX-OAWFJHOXSA-N
5	788.543	1	20.48	96.44	0	0	0	Glycerophospholipids	PS(14:0/22:2(13Z,16Z))	C42H78NO10P	Diacylglycerophosphoserines	1 day, 12:02:00	14:0/22:2(13Z,16Z)	787.536	0.7	[M+H]+	81.1	LMGP03010107	OWYTVUBFFJDDMX-OAWFJHOXSA-N
6	788.543	1	20.92	96.92	0	0	0	Glycerophospholipids	PS(14:0/22:2(13Z,16Z))	C42H78NO10P	Diacylglycerophosphoserines	1 day, 12:02:00	14:0/22:2(13Z,16Z)	787.536	0.6	[M+H]+	90.61	LMGP03010107	OWYTVUBFFJDDMX-OAWFJHOXSA-N
6	826.499	1	17.66	97.15	0	0	0	Glycerophospholipids	PS(14:0/22:2(13Z,16Z))	C42H78NO10P	Diacylglycerophosphoserines	1 day, 12:02:00	14:0/22:2(13Z,16Z)	787.536	0.6	[M+K]+	0	LMGP03010107	OWYTVUBFFJDDMX-OAWFJHOXSA-N
10	788.543	1	21.26	97.54	0	0	0	Glycerophospholipids	PS(14:0/22:2(13Z,16Z))	C42H78NO10P	Diacylglycerophosphoserines	1 day, 12:02:00	14:0/22:2(13Z,16Z)	787.536	0.6	[M+H]+	96.87	LMGP03010107	OWYTVUBFFJDDMX-OAWFJHOXSA-N
4	788.543	1	21.09	97.76	0	0	0	Glycerophospholipids	PS(14:0/22:2(13Z,16Z))	C42H78NO10P	Diacylglycerophosphoserines	1 day, 12:02:00	14:0/22:2(13Z,16Z)	787.536	0.5	[M+H]+	91.27	LMGP03010107	OWYTVUBFFJDDMX-OAWFJHOXSA-N
5	826.499	1	17.82	98.01	0	0	0	Glycerophospholipids	PS(14:0/22:2(13Z,16Z))	C42H78NO10P	Diacylglycerophosphoserines	1 day, 12:02:00	14:0/22:2(13Z,16Z)	787.536	0.5	[M+K]+	0	LMGP03010107	OWYTVUBFFJDDMX-OAWFJHOXSA-N
10	810.525	1	21.41	99.9	0	0	0	Glycerophospholipids	PS(14:0/22:2(13Z,16Z))	C42H78NO10P	Diacylglycerophosphoserines	1 day, 12:02:00	14:0/22:2(13Z,16Z)	787.536	0.1	[M+Na]+	89.36	LMGP03010107	OWYTVUBFFJDDMX-OAWFJHOXSA-N
4	810.526	1	21.14	99.91	0	0	0	Glycerophospholipids	PS(14:0/22:2(13Z,16Z))	C42H78NO10P	Diacylglycerophosphoserines	1 day, 12:02:00	14:0/22:2(13Z,16Z)	787.536	0.1	[M+Na]+	81.89	LMGP03010107	OWYTVUBFFJDDMX-OAWFJHOXSA-N
6	810.526	1	20.89	99.96	0	0	0	Glycerophospholipids	PS(14:0/22:2(13Z,16Z))	C42H78NO10P	Diacylglycerophosphoserines	1 day, 12:02:00	14:0/22:2(13Z,16Z)	787.536	0.1	[M+Na]+	74.67	LMGP03010107	OWYTVUBFFJDDMX-OAWFJHOXSA-N
5	810.526	1	20.77	99.99	0	0	0	Glycerophospholipids	PS(14:0/22:2(13Z,16Z))	C42H78NO10P	Diacylglycerophosphoserines	1 day, 12:02:00	14:0/22:2(13Z,16Z)	787.536	0	[M+Na]+	71.16	LMGP03010107	OWYTVUBFFJDDMX-OAWFJHOXSA-N
6	828.572	1	17.47	96.08	0	0	0	Glycerophospholipids	PS(15:0/22:0)	C43H84NO10P	Diacylglycerophosphoserines	1 day, 13:00:00	15:0/22:0	805.583	0.7	[M+Na]+	0	LMGP03010156	HCJXCECWFHKWJZ-PVXQIPPMSA-N
5	828.572	1	17.65	97.1	0	0	0	Glycerophospholipids	PS(15:0/22:0)	C43H84NO10P	Diacylglycerophosphoserines	1 day, 13:00:00	15:0/22:0	805.583	0.6	[M+Na]+	0	LMGP03010156	HCJXCECWFHKWJZ-PVXQIPPMSA-N
5	788.58	1	29.52	99.2	87.13	0	0	Glycerophospholipids	PS(15:0/22:0)	C43H84NO10P	Diacylglycerophosphoserines	1 day, 13:00:00	15:0/22:0	805.583	0.3	[M+H-H2O]+	97.87	LMGP03010156	HCJXCECWFHKWJZ-PVXQIPPMSA-N
5	806.59	1	19.86	99.24	0	0	0	Glycerophospholipids	PS(15:0/22:0)	C43H84NO10P	Diacylglycerophosphoserines	1 day, 13:00:00	15:0/22:0	805.583	0.3	[M+H]+	50	LMGP03010156	HCJXCECWFHKWJZ-PVXQIPPMSA-N
10	788.58	1	29.92	99.27	91.55	0	0	Glycerophospholipids	PS(15:0/22:0)	C43H84NO10P	Diacylglycerophosphoserines	1 day, 13:00:00	15:0/22:0	805.583	0.3	[M+H-H2O]+	97.58	LMGP03010156	HCJXCECWFHKWJZ-PVXQIPPMSA-N
10	828.572	1	18.08	99.42	0	0	0	Glycerophospholipids	PS(15:0/22:0)	C43H84NO10P	Diacylglycerophosphoserines	1 day, 13:00:00	15:0/22:0	805.583	0.3	[M+Na]+	0	LMGP03010156	HCJXCECWFHKWJZ-PVXQIPPMSA-N
6	788.58	1	29.48	99.43	86.29	0	0	Glycerophospholipids	PS(15:0/22:0)	C43H84NO10P	Diacylglycerophosphoserines	1 day, 13:00:00	15:0/22:0	805.583	0.3	[M+H-H2O]+	97.84	LMGP03010156	HCJXCECWFHKWJZ-PVXQIPPMSA-N
4	788.58	1	29.69	99.5	88.26	0	0	Glycerophospholipids	PS(15:0/22:0)	C43H84NO10P	Diacylglycerophosphoserines	1 day, 13:00:00	15:0/22:0	805.583	0.3	[M+H-H2O]+	98.31	LMGP03010156	HCJXCECWFHKWJZ-PVXQIPPMSA-N
4	828.572	1	19.33	99.63	0	0	0	Glycerophospholipids	PS(15:0/22:0)	C43H84NO10P	Diacylglycerophosphoserines	1 day, 13:00:00	15:0/22:0	805.583	0.2	[M+Na]+	33.33	LMGP03010156	HCJXCECWFHKWJZ-PVXQIPPMSA-N
4	806.59	1	21.17	99.78	0	0	0	Glycerophospholipids	PS(15:0/22:0)	C43H84NO10P	Diacylglycerophosphoserines	1 day, 13:00:00	15:0/22:0	805.583	0.2	[M+H]+	83.33	LMGP03010156	HCJXCECWFHKWJZ-PVXQIPPMSA-N
10	806.59	1	21.11	99.83	0	0	0	Glycerophospholipids	PS(15:0/22:0)	C43H84NO10P	Diacylglycerophosphoserines	1 day, 13:00:00	15:0/22:0	805.583	0.1	[M+H]+	81.41	LMGP03010156	HCJXCECWFHKWJZ-PVXQIPPMSA-N
6	806.591	1	21.07	99.94	0	0	0	Glycerophospholipids	PS(15:0/22:0)	C43H84NO10P	Diacylglycerophosphoserines	1 day, 13:00:00	15:0/22:0	805.583	0.1	[M+H]+	79.74	LMGP03010156	HCJXCECWFHKWJZ-PVXQIPPMSA-N
6	826.556	1	19.09	86.66	0	0	0	Glycerophospholipids	PS(15:0/22:1(11Z))	C43H82NO10P	Diacylglycerophosphoserines	1 day, 13:01:00	15:0/22:1(11Z)	803.568	1.3	[M+Na]+	91.7	LMGP03010157	HBOIGYILCFAKBY-PDZMGTJJSA-N
4	826.556	1	19.23	89.03	0	0	0	Glycerophospholipids	PS(15:0/22:1(11Z))	C43H82NO10P	Diacylglycerophosphoserines	1 day, 13:01:00	15:0/22:1(11Z)	803.568	1.2	[M+Na]+	83.74	LMGP03010157	HBOIGYILCFAKBY-PDZMGTJJSA-N
10	826.556	1	19.62	90.03	0	0	0	Glycerophospholipids	PS(15:0/22:1(11Z))	C43H82NO10P	Diacylglycerophosphoserines	1 day, 13:01:00	15:0/22:1(11Z)	803.568	1.1	[M+Na]+	89.46	LMGP03010157	HBOIGYILCFAKBY-PDZMGTJJSA-N
5	826.556	1	20.18	93.24	0	0	0	Glycerophospholipids	PS(15:0/22:1(11Z))	C43H82NO10P	Diacylglycerophosphoserines	1 day, 13:01:00	15:0/22:1(11Z)	803.568	0.9	[M+Na]+	88.64	LMGP03010157	HBOIGYILCFAKBY-PDZMGTJJSA-N
5	786.564	1	20.93	97.16	0	0	0	Glycerophospholipids	PS(15:0/22:1(11Z))	C43H82NO10P	Diacylglycerophosphoserines	1 day, 13:01:00	15:0/22:1(11Z)	803.568	0.6	[M+H-H2O]+	89.79	LMGP03010157	HBOIGYILCFAKBY-PDZMGTJJSA-N
6	786.564	1	21.05	97.19	0	0	0	Glycerophospholipids	PS(15:0/22:1(11Z))	C43H82NO10P	Diacylglycerophosphoserines	1 day, 13:01:00	15:0/22:1(11Z)	803.568	0.6	[M+H-H2O]+	92.85	LMGP03010157	HBOIGYILCFAKBY-PDZMGTJJSA-N
10	786.564	1	21.33	97.95	0	0	0	Glycerophospholipids	PS(15:0/22:1(11Z))	C43H82NO10P	Diacylglycerophosphoserines	1 day, 13:01:00	15:0/22:1(11Z)	803.568	0.5	[M+H-H2O]+	96.74	LMGP03010157	HBOIGYILCFAKBY-PDZMGTJJSA-N
4	786.564	1	21.35	98.13	0	0	0	Glycerophospholipids	PS(15:0/22:1(11Z))	C43H82NO10P	Diacylglycerophosphoserines	1 day, 13:01:00	15:0/22:1(11Z)	803.568	0.5	[M+H-H2O]+	96.43	LMGP03010157	HBOIGYILCFAKBY-PDZMGTJJSA-N
5	804.574	1	21.38	98.21	0	0	0	Glycerophospholipids	PS(15:0/22:1(11Z))	C43H82NO10P	Diacylglycerophosphoserines	1 day, 13:01:00	15:0/22:1(11Z)	803.568	0.5	[M+H]+	96.78	LMGP03010157	HBOIGYILCFAKBY-PDZMGTJJSA-N
6	804.575	1	21.41	98.52	0	0	0	Glycerophospholipids	PS(15:0/22:1(11Z))	C43H82NO10P	Diacylglycerophosphoserines	1 day, 13:01:00	15:0/22:1(11Z)	803.568	0.4	[M+H]+	96.25	LMGP03010157	HBOIGYILCFAKBY-PDZMGTJJSA-N
6	739.507
4	804.575	1	21.47	98.56	0	0	0	Glycerophospholipids	PS(15:0/22:1(11Z))	C43H82NO10P	Diacylglycerophosphoserines	1 day, 13:01:00	15:0/22:1(11Z)	803.568	0.4	[M+H]+	97.55	LMGP03010157	HBOIGYILCFAKBY-PDZMGTJJSA-N
10	804.575	1	29.91	98.62	92.69	0	0	Glycerophospholipids	PS(15:0/22:1(11Z))	C43H82NO10P	Diacylglycerophosphoserines	1 day, 13:01:00	15:0/22:1(11Z)	803.568	0.4	[M+H]+	97.71	LMGP03010157	HBOIGYILCFAKBY-PDZMGTJJSA-N
6	739.736
5	802.559	1	19.95	94.72	0	0	0	Glycerophospholipids	PS(15:0/22:2(13Z,16Z))	C43H80NO10P	Diacylglycerophosphoserines	1 day, 13:02:00	15:0/22:2(13Z,16Z)	801.552	0.8	[M+H]+	75	LMGP03010158	FWKQHNROWKCQAI-RAZLNGTHSA-N
4	824.542	1	18.63	95.78	0	0	0	Glycerophospholipids	PS(15:0/22:2(13Z,16Z))	C43H80NO10P	Diacylglycerophosphoserines	1 day, 13:02:00	15:0/22:2(13Z,16Z)	801.552	0.7	[M+Na]+	33.33	LMGP03010158	FWKQHNROWKCQAI-RAZLNGTHSA-N
10	824.542	1	18.98	97.7	0	0	0	Glycerophospholipids	PS(15:0/22:2(13Z,16Z))	C43H80NO10P	Diacylglycerophosphoserines	1 day, 13:02:00	15:0/22:2(13Z,16Z)	801.552	0.5	[M+Na]+	33.33	LMGP03010158	FWKQHNROWKCQAI-RAZLNGTHSA-N
4	802.559	1	20.76	97.9	0	0	0	Glycerophospholipids	PS(15:0/22:2(13Z,16Z))	C43H80NO10P	Diacylglycerophosphoserines	1 day, 13:02:00	15:0/22:2(13Z,16Z)	801.552	0.5	[M+H]+	81.39	LMGP03010158	FWKQHNROWKCQAI-RAZLNGTHSA-N
6	824.542	1	20.33	98.23	0	0	0	Glycerophospholipids	PS(15:0/22:2(13Z,16Z))	C43H80NO10P	Diacylglycerophosphoserines	1 day, 13:02:00	15:0/22:2(13Z,16Z)	801.552	0.5	[M+Na]+	68.09	LMGP03010158	FWKQHNROWKCQAI-RAZLNGTHSA-N
10	802.559	1	21.13	98.27	0	0	0	Glycerophospholipids	PS(15:0/22:2(13Z,16Z))	C43H80NO10P	Diacylglycerophosphoserines	1 day, 13:02:00	15:0/22:2(13Z,16Z)	801.552	0.5	[M+H]+	89.64	LMGP03010158	FWKQHNROWKCQAI-RAZLNGTHSA-N
6	802.559	1	20.61	98.77	0	0	0	Glycerophospholipids	PS(15:0/22:2(13Z,16Z))	C43H80NO10P	Diacylglycerophosphoserines	1 day, 13:02:00	15:0/22:2(13Z,16Z)	801.552	0.4	[M+H]+	72.88	LMGP03010158	FWKQHNROWKCQAI-RAZLNGTHSA-N
5	824.542	1	19.84	99.1	0	0	0	Glycerophospholipids	PS(15:0/22:2(13Z,16Z))	C43H80NO10P	Diacylglycerophosphoserines	1 day, 13:02:00	15:0/22:2(13Z,16Z)	801.552	0.3	[M+Na]+	50	LMGP03010158	FWKQHNROWKCQAI-RAZLNGTHSA-N
5	800.58	1	21.19	97.02	0	0	0	Glycerophospholipids	PS(16:0/22:1(11Z))	C44H84NO10P	Diacylglycerophosphoserines	1 day, 14:01:00	16:0/22:1(11Z)	817.583	0.6	[M+H-H2O]+	97.54	LMGP03010199	JJVQNBMXGKRXMX-LEDBUAEDSA-N
4	800.58	1	29.63	97.21	92.24	0	0	Glycerophospholipids	PS(16:0/22:1(11Z))	C44H84NO10P	Diacylglycerophosphoserines	1 day, 14:01:00	16:0/22:1(11Z)	817.583	0.6	[M+H-H2O]+	98.12	LMGP03010199	JJVQNBMXGKRXMX-LEDBUAEDSA-N
5	818.59	1	29.47	97.51	89.79	0	0	Glycerophospholipids	PS(16:0/22:1(11Z))	C44H84NO10P	Diacylglycerophosphoserines	1 day, 14:01:00	16:0/22:1(11Z)	817.583	0.6	[M+H]+	98.29	LMGP03010199	JJVQNBMXGKRXMX-LEDBUAEDSA-N
6	800.58	1	29.33	97.52	88.64	0	0	Glycerophospholipids	PS(16:0/22:1(11Z))	C44H84NO10P	Diacylglycerophosphoserines	1 day, 14:01:00	16:0/22:1(11Z)	817.583	0.6	[M+H-H2O]+	97.4	LMGP03010199	JJVQNBMXGKRXMX-LEDBUAEDSA-N
10	800.58	1	29.5	97.7	90.07	0	0	Glycerophospholipids	PS(16:0/22:1(11Z))	C44H84NO10P	Diacylglycerophosphoserines	1 day, 14:01:00	16:0/22:1(11Z)	817.583	0.5	[M+H-H2O]+	97.7	LMGP03010199	JJVQNBMXGKRXMX-LEDBUAEDSA-N
10	856.546	1	20.51	97.74	0	0	0	Glycerophospholipids	PS(16:0/22:1(11Z))	C44H84NO10P	Diacylglycerophosphoserines	1 day, 14:01:00	16:0/22:1(11Z)	817.583	0.5	[M+K]+	75.32	LMGP03010199	JJVQNBMXGKRXMX-LEDBUAEDSA-N
10	818.59	1	29.67	97.87	91.52	0	0	Glycerophospholipids	PS(16:0/22:1(11Z))	C44H84NO10P	Diacylglycerophosphoserines	1 day, 14:01:00	16:0/22:1(11Z)	817.583	0.5	[M+H]+	97.93	LMGP03010199	JJVQNBMXGKRXMX-LEDBUAEDSA-N
4	818.59	1	29.82	98.02	92.89	0	0	Glycerophospholipids	PS(16:0/22:1(11Z))	C44H84NO10P	Diacylglycerophosphoserines	1 day, 14:01:00	16:0/22:1(11Z)	817.583	0.5	[M+H]+	97.72	LMGP03010199	JJVQNBMXGKRXMX-LEDBUAEDSA-N
6	818.59	1	29.57	98.17	89.89	0	0	Glycerophospholipids	PS(16:0/22:1(11Z))	C44H84NO10P	Diacylglycerophosphoserines	1 day, 14:01:00	16:0/22:1(11Z)	817.583	0.5	[M+H]+	97.53	LMGP03010199	JJVQNBMXGKRXMX-LEDBUAEDSA-N
5	856.546	1	20.24	98.48	0	0	0	Glycerophospholipids	PS(16:0/22:1(11Z))	C44H84NO10P	Diacylglycerophosphoserines	1 day, 14:01:00	16:0/22:1(11Z)	817.583	0.4	[M+K]+	64.25	LMGP03010199	JJVQNBMXGKRXMX-LEDBUAEDSA-N
4	856.546	1	19.35	98.51	0	0	0	Glycerophospholipids	PS(16:0/22:1(11Z))	C44H84NO10P	Diacylglycerophosphoserines	1 day, 14:01:00	16:0/22:1(11Z)	817.583	0.4	[M+K]+	39.53	LMGP03010199	JJVQNBMXGKRXMX-LEDBUAEDSA-N
6	856.546	1	21.17	98.53	0	0	0	Glycerophospholipids	PS(16:0/22:1(11Z))	C44H84NO10P	Diacylglycerophosphoserines	1 day, 14:01:00	16:0/22:1(11Z)	817.583	0.4	[M+K]+	89.52	LMGP03010199	JJVQNBMXGKRXMX-LEDBUAEDSA-N
5	840.572	1	21.46	98.74	0	0	0	Glycerophospholipids	PS(16:0/22:1(11Z))	C44H84NO10P	Diacylglycerophosphoserines	1 day, 14:01:00	16:0/22:1(11Z)	817.583	0.4	[M+Na]+	96.45	LMGP03010199	JJVQNBMXGKRXMX-LEDBUAEDSA-N
6	840.572	1	21.51	98.95	0	0	0	Glycerophospholipids	PS(16:0/22:1(11Z))	C44H84NO10P	Diacylglycerophosphoserines	1 day, 14:01:00	16:0/22:1(11Z)	817.583	0.4	[M+Na]+	96.86	LMGP03010199	JJVQNBMXGKRXMX-LEDBUAEDSA-N
10	840.572	1	21.54	99.17	0	0	0	Glycerophospholipids	PS(16:0/22:1(11Z))	C44H84NO10P	Diacylglycerophosphoserines	1 day, 14:01:00	16:0/22:1(11Z)	817.583	0.3	[M+Na]+	96.54	LMGP03010199	JJVQNBMXGKRXMX-LEDBUAEDSA-N
4	840.572	1	21.54	99.19	0	0	0	Glycerophospholipids	PS(16:0/22:1(11Z))	C44H84NO10P	Diacylglycerophosphoserines	1 day, 14:01:00	16:0/22:1(11Z)	817.583	0.3	[M+Na]+	96.54	LMGP03010199	JJVQNBMXGKRXMX-LEDBUAEDSA-N
6	854.53	1	17.29	95.09	0	0	0	Glycerophospholipids	PS(16:0/22:2(13Z,16Z))	C44H82NO10P	Diacylglycerophosphoserines	1 day, 14:02:00	16:0/22:2(13Z,16Z)	815.568	0.8	[M+K]+	0	LMGP03010200	YEKGDVVXEDFZAD-MSHCTOOZSA-N
5	816.574	1	20.93	97.1	0	0	0	Glycerophospholipids	PS(16:0/22:2(13Z,16Z))	C44H82NO10P	Diacylglycerophosphoserines	1 day, 14:02:00	16:0/22:2(13Z,16Z)	815.568	0.6	[M+H]+	89.97	LMGP03010200	YEKGDVVXEDFZAD-MSHCTOOZSA-N
6	816.574	1	21.07	97.21	0	0	0	Glycerophospholipids	PS(16:0/22:2(13Z,16Z))	C44H82NO10P	Diacylglycerophosphoserines	1 day, 14:02:00	16:0/22:2(13Z,16Z)	815.568	0.6	[M+H]+	93.37	LMGP03010200	YEKGDVVXEDFZAD-MSHCTOOZSA-N
4	816.574	1	21.17	97.27	0	0	0	Glycerophospholipids	PS(16:0/22:2(13Z,16Z))	C44H82NO10P	Diacylglycerophosphoserines	1 day, 14:02:00	16:0/22:2(13Z,16Z)	815.568	0.6	[M+H]+	95.76	LMGP03010200	YEKGDVVXEDFZAD-MSHCTOOZSA-N
5	854.53	1	17.7	97.36	0	0	0	Glycerophospholipids	PS(16:0/22:2(13Z,16Z))	C44H82NO10P	Diacylglycerophosphoserines	1 day, 14:02:00	16:0/22:2(13Z,16Z)	815.568	0.6	[M+K]+	0	LMGP03010200	YEKGDVVXEDFZAD-MSHCTOOZSA-N
10	816.574	1	21.31	97.84	0	0	0	Glycerophospholipids	PS(16:0/22:2(13Z,16Z))	C44H82NO10P	Diacylglycerophosphoserines	1 day, 14:02:00	16:0/22:2(13Z,16Z)	815.568	0.5	[M+H]+	96.95	LMGP03010200	YEKGDVVXEDFZAD-MSHCTOOZSA-N
10	838.557	1	21.26	99.47	0	0	0	Glycerophospholipids	PS(16:0/22:2(13Z,16Z))	C44H82NO10P	Diacylglycerophosphoserines	1 day, 14:02:00	16:0/22:2(13Z,16Z)	815.568	0.3	[M+Na]+	87.41	LMGP03010200	YEKGDVVXEDFZAD-MSHCTOOZSA-N
6	838.557	1	21.22	99.53	0	0	0	Glycerophospholipids	PS(16:0/22:2(13Z,16Z))	C44H82NO10P	Diacylglycerophosphoserines	1 day, 14:02:00	16:0/22:2(13Z,16Z)	815.568	0.2	[M+Na]+	85.95	LMGP03010200	YEKGDVVXEDFZAD-MSHCTOOZSA-N
4	838.557	1	20.82	99.53	0	0	0	Glycerophospholipids	PS(16:0/22:2(13Z,16Z))	C44H82NO10P	Diacylglycerophosphoserines	1 day, 14:02:00	16:0/22:2(13Z,16Z)	815.568	0.2	[M+Na]+	74.8	LMGP03010200	YEKGDVVXEDFZAD-MSHCTOOZSA-N
5	838.557	1	20.89	99.54	0	0	0	Glycerophospholipids	PS(16:0/22:2(13Z,16Z))	C44H82NO10P	Diacylglycerophosphoserines	1 day, 14:02:00	16:0/22:2(13Z,16Z)	815.568	0.2	[M+Na]+	76.87	LMGP03010200	YEKGDVVXEDFZAD-MSHCTOOZSA-N
5	836.541	1	18.17	99.93	0	0	0	Glycerophospholipids	PS(16:1(9Z)/22:2(13Z,16Z))	C44H80NO10P	Diacylglycerophosphoserines	1 day, 14:03:00	16:1(9Z)/22:2(13Z,16Z)	813.552	0.1	[M+Na]+	0	LMGP03010224	HLTSLFKLCKEHJR-FQQDVVKSSA-N
4	836.541	1	18.17	99.94	0	0	0	Glycerophospholipids	PS(16:1(9Z)/22:2(13Z,16Z))	C44H80NO10P	Diacylglycerophosphoserines	1 day, 14:03:00	16:1(9Z)/22:2(13Z,16Z)	813.552	0.1	[M+Na]+	0	LMGP03010224	HLTSLFKLCKEHJR-FQQDVVKSSA-N
5	816.611	1	20.68	97.93	0	0	0	Glycerophospholipids	PS(17:0/22:0)	C45H88NO10P	Diacylglycerophosphoserines	1 day, 15:00:00	17:0/22:0	833.615	0.5	[M+H-H2O]+	78.95	LMGP03010244	FIWTXENELSWPBH-HLFYWILQSA-N
4	816.611	1	20.19	98.1	0	0	0	Glycerophospholipids	PS(17:0/22:0)	C45H88NO10P	Diacylglycerophosphoserines	1 day, 15:00:00	17:0/22:0	833.615	0.5	[M+H-H2O]+	64.63	LMGP03010244	FIWTXENELSWPBH-HLFYWILQSA-N
10	816.611	1	20.41	98.62	0	0	0	Glycerophospholipids	PS(17:0/22:0)	C45H88NO10P	Diacylglycerophosphoserines	1 day, 15:00:00	17:0/22:0	833.615	0.4	[M+H-H2O]+	68.24	LMGP03010244	FIWTXENELSWPBH-HLFYWILQSA-N
6	816.611	1	20.38	98.75	0	0	0	Glycerophospholipids	PS(17:0/22:0)	C45H88NO10P	Diacylglycerophosphoserines	1 day, 15:00:00	17:0/22:0	833.615	0.4	[M+H-H2O]+	66.67	LMGP03010244	FIWTXENELSWPBH-HLFYWILQSA-N
6	814.595	1	17.59	96.77	0	0	0	Glycerophospholipids	PS(17:0/22:1(11Z))	C45H86NO10P	Diacylglycerophosphoserines	1 day, 15:01:00	17:0/22:1(11Z)	831.599	0.6	[M+H-H2O]+	0	LMGP03010245	BMXHRUSIPVGTOE-MDNOYCIOSA-N
10	814.595	1	17.6	96.81	0	0	0	Glycerophospholipids	PS(17:0/22:1(11Z))	C45H86NO10P	Diacylglycerophosphoserines	1 day, 15:01:00	17:0/22:1(11Z)	831.599	0.6	[M+H-H2O]+	0	LMGP03010245	BMXHRUSIPVGTOE-MDNOYCIOSA-N
5	832.606	1	17.69	97.31	0	0	0	Glycerophospholipids	PS(17:0/22:1(11Z))	C45H86NO10P	Diacylglycerophosphoserines	1 day, 15:01:00	17:0/22:1(11Z)	831.599	0.6	[M+H]+	0	LMGP03010245	BMXHRUSIPVGTOE-MDNOYCIOSA-N
4	832.606	1	20.44	97.66	0	0	0	Glycerophospholipids	PS(17:0/22:1(11Z))	C45H86NO10P	Diacylglycerophosphoserines	1 day, 15:01:00	17:0/22:1(11Z)	831.599	0.5	[M+H]+	73.81	LMGP03010245	BMXHRUSIPVGTOE-MDNOYCIOSA-N
4	814.595	1	17.81	97.97	0	0	0	Glycerophospholipids	PS(17:0/22:1(11Z))	C45H86NO10P	Diacylglycerophosphoserines	1 day, 15:01:00	17:0/22:1(11Z)	831.599	0.5	[M+H-H2O]+	0	LMGP03010245	BMXHRUSIPVGTOE-MDNOYCIOSA-N
5	814.595	1	17.84	98.14	0	0	0	Glycerophospholipids	PS(17:0/22:1(11Z))	C45H86NO10P	Diacylglycerophosphoserines	1 day, 15:01:00	17:0/22:1(11Z)	831.599	0.5	[M+H-H2O]+	0	LMGP03010245	BMXHRUSIPVGTOE-MDNOYCIOSA-N
6	832.606	1	17.87	98.31	0	0	0	Glycerophospholipids	PS(17:0/22:1(11Z))	C45H86NO10P	Diacylglycerophosphoserines	1 day, 15:01:00	17:0/22:1(11Z)	831.599	0.5	[M+H]+	0	LMGP03010245	BMXHRUSIPVGTOE-MDNOYCIOSA-N
10	832.606	1	20.72	98.75	0	0	0	Glycerophospholipids	PS(17:0/22:1(11Z))	C45H86NO10P	Diacylglycerophosphoserines	1 day, 15:01:00	17:0/22:1(11Z)	831.599	0.4	[M+H]+	75.95	LMGP03010245	BMXHRUSIPVGTOE-MDNOYCIOSA-N
5	854.588	1	18.02	99.14	0	0	0	Glycerophospholipids	PS(17:0/22:1(11Z))	C45H86NO10P	Diacylglycerophosphoserines	1 day, 15:01:00	17:0/22:1(11Z)	831.599	0.3	[M+Na]+	0	LMGP03010245	BMXHRUSIPVGTOE-MDNOYCIOSA-N
4	854.588	1	18.11	99.6	0	0	0	Glycerophospholipids	PS(17:0/22:1(11Z))	C45H86NO10P	Diacylglycerophosphoserines	1 day, 15:01:00	17:0/22:1(11Z)	831.599	0.2	[M+Na]+	0	LMGP03010245	BMXHRUSIPVGTOE-MDNOYCIOSA-N
10	854.588	1	18.18	100	0	0	0	Glycerophospholipids	PS(17:0/22:1(11Z))	C45H86NO10P	Diacylglycerophosphoserines	1 day, 15:01:00	17:0/22:1(11Z)	831.599	0	[M+Na]+	0	LMGP03010245	BMXHRUSIPVGTOE-MDNOYCIOSA-N
5	830.59	1	17.76	97.68	0	0	0	Glycerophospholipids	PS(17:0/22:2(13Z,16Z))	C45H84NO10P	Diacylglycerophosphoserines	1 day, 15:02:00	17:0/22:2(13Z,16Z)	829.583	0.5	[M+H]+	0	LMGP03010246	NGGBVCQLBMQNGN-KVIBDXDUSA-N
4	830.59	1	17.86	98.22	0	0	0	Glycerophospholipids	PS(17:0/22:2(13Z,16Z))	C45H84NO10P	Diacylglycerophosphoserines	1 day, 15:02:00	17:0/22:2(13Z,16Z)	829.583	0.5	[M+H]+	0	LMGP03010246	NGGBVCQLBMQNGN-KVIBDXDUSA-N
10	830.59	1	17.87	98.29	0	0	0	Glycerophospholipids	PS(17:0/22:2(13Z,16Z))	C45H84NO10P	Diacylglycerophosphoserines	1 day, 15:02:00	17:0/22:2(13Z,16Z)	829.583	0.5	[M+H]+	0	LMGP03010246	NGGBVCQLBMQNGN-KVIBDXDUSA-N
4	852.573	1	18.16	99.9	0	0	0	Glycerophospholipids	PS(17:0/22:2(13Z,16Z))	C45H84NO10P	Diacylglycerophosphoserines	1 day, 15:02:00	17:0/22:2(13Z,16Z)	829.583	0.1	[M+Na]+	0	LMGP03010246	NGGBVCQLBMQNGN-KVIBDXDUSA-N
5	846.525	1	16.9	92.97	0	0	0	Glycerophospholipids	PS(17:1(9Z)/22:4(7Z,10Z,13Z,16Z))	C45H78NO10P	Diacylglycerophosphoserines	1 day, 15:05:00	17:1(9Z)/22:4(7Z,10Z,13Z,16Z)	823.536	1	[M+Na]+	0	LMGP03010276	LJTCPYPNIIVXFM-NZWXUDKBSA-N
4	846.525	1	18.17	99.95	0	0	0	Glycerophospholipids	PS(17:1(9Z)/22:4(7Z,10Z,13Z,16Z))	C45H78NO10P	Diacylglycerophosphoserines	1 day, 15:05:00	17:1(9Z)/22:4(7Z,10Z,13Z,16Z)	823.536	0.1	[M+Na]+	0	LMGP03010276	LJTCPYPNIIVXFM-NZWXUDKBSA-N
5	842.494	1	18.18	99.97	0	0	0	Glycerophospholipids	PS(17:1(9Z)/22:6(4Z,7Z,10Z,13Z,16Z,19Z))	C45H74NO10P	Diacylglycerophosphoserines	1 day, 15:07:00	17:1(9Z)/22:6(4Z,7Z,10Z,13Z,16Z,19Z)	819.505	0.1	[M+Na]+	0	LMGP03010277	VTWZEYWXBMBMRP-VQCKQXSCSA-N
4	842.494	1	18.18	99.97	0	0	0	Glycerophospholipids	PS(17:1(9Z)/22:6(4Z,7Z,10Z,13Z,16Z,19Z))	C45H74NO10P	Diacylglycerophosphoserines	1 day, 15:07:00	17:1(9Z)/22:6(4Z,7Z,10Z,13Z,16Z,19Z)	819.505	0.1	[M+Na]+	0	LMGP03010277	VTWZEYWXBMBMRP-VQCKQXSCSA-N
10	868.604	1	20.36	99.68	0	0	0	Glycerophospholipids	PS(18:0/22:1(11Z))	C46H88NO10P	Diacylglycerophosphoserines	1 day, 16:01:00	18:0/22:1(11Z)	845.615	0.2	[M+Na]+	61.54	LMGP03010320	CINDYKHVKZDXKS-WYAZBJGBSA-N
5	868.604	1	18.16	99.9	0	0	0	Glycerophospholipids	PS(18:0/22:1(11Z))	C46H88NO10P	Diacylglycerophosphoserines	1 day, 16:01:00	18:0/22:1(11Z)	845.615	0.1	[M+Na]+	0	LMGP03010320	CINDYKHVKZDXKS-WYAZBJGBSA-N
4	868.604	1	18.18	100	0	0	0	Glycerophospholipids	PS(18:0/22:1(11Z))	C46H88NO10P	Diacylglycerophosphoserines	1 day, 16:01:00	18:0/22:1(11Z)	845.615	0	[M+Na]+	0	LMGP03010320	CINDYKHVKZDXKS-WYAZBJGBSA-N
4	844.606	1	17.59	96.76	0	0	0	Glycerophospholipids	PS(18:0/22:2(13Z,16Z))	C46H86NO10P	Diacylglycerophosphoserines	1 day, 16:02:00	18:0/22:2(13Z,16Z)	843.599	0.6	[M+H]+	0	LMGP03010321	OFOUJUYCJNLBMI-NMXFDWKQSA-N
10	844.606	1	20.66	99.04	0	0	0	Glycerophospholipids	PS(18:0/22:2(13Z,16Z))	C46H86NO10P	Diacylglycerophosphoserines	1 day, 16:02:00	18:0/22:2(13Z,16Z)	843.599	0.3	[M+H]+	73.08	LMGP03010321	OFOUJUYCJNLBMI-NMXFDWKQSA-N
10	866.588	1	19.22	99.06	0	0	0	Glycerophospholipids	PS(18:0/22:2(13Z,16Z))	C46H86NO10P	Diacylglycerophosphoserines	1 day, 16:02:00	18:0/22:2(13Z,16Z)	843.599	0.3	[M+Na]+	33.33	LMGP03010321	OFOUJUYCJNLBMI-NMXFDWKQSA-N
4	866.588	1	18.17	99.95	0	0	0	Glycerophospholipids	PS(18:0/22:2(13Z,16Z))	C46H86NO10P	Diacylglycerophosphoserines	1 day, 16:02:00	18:0/22:2(13Z,16Z)	843.599	0.1	[M+Na]+	0	LMGP03010321	OFOUJUYCJNLBMI-NMXFDWKQSA-N
4	793.477	1	17.39	95.63	0	0	0	Glycerophospholipids	PS(18:4(6Z,9Z,12Z,15Z)/18:4(6Z,9Z,12Z,15Z))	C42H66NO10P	Diacylglycerophosphoserines	1 day, 12:08:00	18:4(6Z,9Z,12Z,15Z)/18:4(6Z,9Z,12Z,15Z)	775.442	0.7	[M+NH4]+	0	LMGP03010441	ZXODXOPHDVEYDE-LWFBHWIKSA-N
5	872.541	1	17.83	98.08	0	0	0	Glycerophospholipids	PS(19:0/22:6(4Z,7Z,10Z,13Z,16Z,19Z))	C47H80NO10P	Diacylglycerophosphoserines	1 day, 17:06:00	19:0/22:6(4Z,7Z,10Z,13Z,16Z,19Z)	849.552	0.5	[M+Na]+	0	LMGP03010479	KQUCBTRVYDUHMT-RKFXOYQJSA-N
6	872.541	1	17.88	98.36	0	0	0	Glycerophospholipids	PS(19:0/22:6(4Z,7Z,10Z,13Z,16Z,19Z))	C47H80NO10P	Diacylglycerophosphoserines	1 day, 17:06:00	19:0/22:6(4Z,7Z,10Z,13Z,16Z,19Z)	849.552	0.5	[M+Na]+	0	LMGP03010479	KQUCBTRVYDUHMT-RKFXOYQJSA-N
10	872.541	1	18.15	99.82	0	0	0	Glycerophospholipids	PS(19:0/22:6(4Z,7Z,10Z,13Z,16Z,19Z))	C47H80NO10P	Diacylglycerophosphoserines	1 day, 17:06:00	19:0/22:6(4Z,7Z,10Z,13Z,16Z,19Z)	849.552	0.2	[M+Na]+	0	LMGP03010479	KQUCBTRVYDUHMT-RKFXOYQJSA-N
4	872.541	1	18.15	99.84	0	0	0	Glycerophospholipids	PS(19:0/22:6(4Z,7Z,10Z,13Z,16Z,19Z))	C47H80NO10P	Diacylglycerophosphoserines	1 day, 17:06:00	19:0/22:6(4Z,7Z,10Z,13Z,16Z,19Z)	849.552	0.1	[M+Na]+	0	LMGP03010479	KQUCBTRVYDUHMT-RKFXOYQJSA-N
5	870.525	1	18.02	99.1	0	0	0	Glycerophospholipids	PS(19:1(9Z)/22:6(4Z,7Z,10Z,13Z,16Z,19Z))	C47H78NO10P	Diacylglycerophosphoserines	1 day, 17:07:00	19:1(9Z)/22:6(4Z,7Z,10Z,13Z,16Z,19Z)	847.536	0.3	[M+Na]+	0	LMGP03010510	NVXGQVRJRSRPBJ-LNZANBHBSA-N
6	870.525	1	18.18	100	0	0	0	Glycerophospholipids	PS(19:1(9Z)/22:6(4Z,7Z,10Z,13Z,16Z,19Z))	C47H78NO10P	Diacylglycerophosphoserines	1 day, 17:07:00	19:1(9Z)/22:6(4Z,7Z,10Z,13Z,16Z,19Z)	847.536	0	[M+Na]+	0	LMGP03010510	NVXGQVRJRSRPBJ-LNZANBHBSA-N
5	844.51	1	18.16	99.87	0	0	0	Glycerophospholipids	PS(17:0/22:6(4Z,7Z,10Z,13Z,16Z,19Z))	C45H76NO10P	Diacylglycerophosphoserines	1 day, 15:06:00	17:0/22:6(4Z,7Z,10Z,13Z,16Z,19Z)	821.521	0.1	[M+Na]+	0	LMGP03010892	JDWLFPUFMDBHEL-CRZZTDAISA-N
6	844.51	1	18.17	99.94	0	0	0	Glycerophospholipids	PS(17:0/22:6(4Z,7Z,10Z,13Z,16Z,19Z))	C45H76NO10P	Diacylglycerophosphoserines	1 day, 15:06:00	17:0/22:6(4Z,7Z,10Z,13Z,16Z,19Z)	821.521	0.1	[M+Na]+	0	LMGP03010892	JDWLFPUFMDBHEL-CRZZTDAISA-N
4	844.51	1	18.18	100	0	0	0	Glycerophospholipids	PS(17:0/22:6(4Z,7Z,10Z,13Z,16Z,19Z))	C45H76NO10P	Diacylglycerophosphoserines	1 day, 15:06:00	17:0/22:6(4Z,7Z,10Z,13Z,16Z,19Z)	821.521	0	[M+Na]+	0	LMGP03010892	JDWLFPUFMDBHEL-CRZZTDAISA-N
6	658.405	1	7.85	25.45	0	0	0	Glycerophospholipids	PS(14:1(9Z)/14:1(9Z))	C34H62NO10P	Diacylglycerophosphoserines	1 day, 4:02:00	14:1(9Z)/14:1(9Z)	675.411	4.1	[M+H-H2O]+	88.52	LMGP03010919	BPFJDFFAZFFCBH-QPBIGPORSA-N
5	658.405	1	7.94	26.08	0	0	0	Glycerophospholipids	PS(14:1(9Z)/14:1(9Z))	C34H62NO10P	Diacylglycerophosphoserines	1 day, 4:02:00	14:1(9Z)/14:1(9Z)	675.411	4.1	[M+H-H2O]+	88.02	LMGP03010919	BPFJDFFAZFFCBH-QPBIGPORSA-N
4	658.405	1	8.19	27.46	0	0	0	Glycerophospholipids	PS(14:1(9Z)/14:1(9Z))	C34H62NO10P	Diacylglycerophosphoserines	1 day, 4:02:00	14:1(9Z)/14:1(9Z)	675.411	4	[M+H-H2O]+	87.89	LMGP03010919	BPFJDFFAZFFCBH-QPBIGPORSA-N
10	658.405	1	8.05	28.25	0	0	0	Glycerophospholipids	PS(14:1(9Z)/14:1(9Z))	C34H62NO10P	Diacylglycerophosphoserines	1 day, 4:02:00	14:1(9Z)/14:1(9Z)	675.411	4	[M+H-H2O]+	80.06	LMGP03010919	BPFJDFFAZFFCBH-QPBIGPORSA-N
4	676.418	1	19.08	96.03	0	0	0	Glycerophospholipids	PS(14:1(9Z)/14:1(9Z))	C34H62NO10P	Diacylglycerophosphoserines	1 day, 4:02:00	14:1(9Z)/14:1(9Z)	675.411	0.7	[M+H]+	44.44	LMGP03010919	BPFJDFFAZFFCBH-QPBIGPORSA-N
10	676.418	1	20.46	96.08	0	0	0	Glycerophospholipids	PS(14:1(9Z)/14:1(9Z))	C34H62NO10P	Diacylglycerophosphoserines	1 day, 4:02:00	14:1(9Z)/14:1(9Z)	675.411	0.7	[M+H]+	82.2	LMGP03010919	BPFJDFFAZFFCBH-QPBIGPORSA-N
5	676.418	1	20.52	96.2	0	0	0	Glycerophospholipids	PS(14:1(9Z)/14:1(9Z))	C34H62NO10P	Diacylglycerophosphoserines	1 day, 4:02:00	14:1(9Z)/14:1(9Z)	675.411	0.7	[M+H]+	83.33	LMGP03010919	BPFJDFFAZFFCBH-QPBIGPORSA-N
6	676.418	1	20.48	97.84	0	0	0	Glycerophospholipids	PS(14:1(9Z)/14:1(9Z))	C34H62NO10P	Diacylglycerophosphoserines	1 day, 4:02:00	14:1(9Z)/14:1(9Z)	675.411	0.5	[M+H]+	74.06	LMGP03010919	BPFJDFFAZFFCBH-QPBIGPORSA-N
5	698.4	1	17.95	98.74	0	0	0	Glycerophospholipids	PS(14:1(9Z)/14:1(9Z))	C34H62NO10P	Diacylglycerophosphoserines	1 day, 4:02:00	14:1(9Z)/14:1(9Z)	675.411	0.4	[M+Na]+	0	LMGP03010919	BPFJDFFAZFFCBH-QPBIGPORSA-N
10	698.4	1	17.96	98.78	0	0	0	Glycerophospholipids	PS(14:1(9Z)/14:1(9Z))	C34H62NO10P	Diacylglycerophosphoserines	1 day, 4:02:00	14:1(9Z)/14:1(9Z)	675.411	0.4	[M+Na]+	0	LMGP03010919	BPFJDFFAZFFCBH-QPBIGPORSA-N
6	698.4	1	18.04	99.2	0	0	0	Glycerophospholipids	PS(14:1(9Z)/14:1(9Z))	C34H62NO10P	Diacylglycerophosphoserines	1 day, 4:02:00	14:1(9Z)/14:1(9Z)	675.411	0.3	[M+Na]+	0	LMGP03010919	BPFJDFFAZFFCBH-QPBIGPORSA-N
4	698.4	1	18.17	99.92	0	0	0	Glycerophospholipids	PS(14:1(9Z)/14:1(9Z))	C34H62NO10P	Diacylglycerophosphoserines	1 day, 4:02:00	14:1(9Z)/14:1(9Z)	675.411	0.1	[M+Na]+	0	LMGP03010919	BPFJDFFAZFFCBH-QPBIGPORSA-N
5	774.564	1	30.15	99.21	93.95	0	0	Glycerophospholipids	PS(14:0/22:0)	C42H82NO10P	Diacylglycerophosphoserines	1 day, 12:00:00	14:0/22:0	791.568	0.3	[M+H-H2O]+	98.24	LMGP03010921	MXERKOUIKYBOJD-RGULYWFUSA-N
10	774.564	1	29.84	99.23	90.62	0	0	Glycerophospholipids	PS(14:0/22:0)	C42H82NO10P	Diacylglycerophosphoserines	1 day, 12:00:00	14:0/22:0	791.568	0.3	[M+H-H2O]+	98.02	LMGP03010921	MXERKOUIKYBOJD-RGULYWFUSA-N
4	774.564	1	30.1	99.25	93.27	0	0	Glycerophospholipids	PS(14:0/22:0)	C42H82NO10P	Diacylglycerophosphoserines	1 day, 12:00:00	14:0/22:0	791.568	0.3	[M+H-H2O]+	98.43	LMGP03010921	MXERKOUIKYBOJD-RGULYWFUSA-N
10	814.557	1	21.47	99.27	0	0	0	Glycerophospholipids	PS(14:0/22:0)	C42H82NO10P	Diacylglycerophosphoserines	1 day, 12:00:00	14:0/22:0	791.568	0.3	[M+Na]+	93.99	LMGP03010921	MXERKOUIKYBOJD-RGULYWFUSA-N
6	774.564	1	30.07	99.27	93.06	0	0	Glycerophospholipids	PS(14:0/22:0)	C42H82NO10P	Diacylglycerophosphoserines	1 day, 12:00:00	14:0/22:0	791.568	0.3	[M+H-H2O]+	97.85	LMGP03010921	MXERKOUIKYBOJD-RGULYWFUSA-N
4	814.557	1	21.51	99.46	0	0	0	Glycerophospholipids	PS(14:0/22:0)	C42H82NO10P	Diacylglycerophosphoserines	1 day, 12:00:00	14:0/22:0	791.568	0.3	[M+Na]+	94.33	LMGP03010921	MXERKOUIKYBOJD-RGULYWFUSA-N
6	814.557	1	21.6	99.87	0	0	0	Glycerophospholipids	PS(14:0/22:0)	C42H82NO10P	Diacylglycerophosphoserines	1 day, 12:00:00	14:0/22:0	791.568	0.1	[M+Na]+	94.63	LMGP03010921	MXERKOUIKYBOJD-RGULYWFUSA-N
5	814.557	1	21.64	99.99	0	0	0	Glycerophospholipids	PS(14:0/22:0)	C42H82NO10P	Diacylglycerophosphoserines	1 day, 12:00:00	14:0/22:0	791.568	0	[M+Na]+	95.28	LMGP03010921	MXERKOUIKYBOJD-RGULYWFUSA-N
5	746.533	1	21.43	98.53	0	0	0	Glycerophospholipids	PS(12:0/22:0)	C40H78NO10P	Diacylglycerophosphoserines	1 day, 10:00:00	12:0/22:0	763.536	0.4	[M+H-H2O]+	96.76	LMGP03010938	WTCAPADZSNOQRY-AARKOHAPSA-N
6	746.533	1	21.46	98.62	0	0	0	Glycerophospholipids	PS(12:0/22:0)	C40H78NO10P	Diacylglycerophosphoserines	1 day, 10:00:00	12:0/22:0	763.536	0.4	[M+H-H2O]+	97.16	LMGP03010938	WTCAPADZSNOQRY-AARKOHAPSA-N
4	746.533	1	29.8	98.94	90.75	0	0	Glycerophospholipids	PS(12:0/22:0)	C40H78NO10P	Diacylglycerophosphoserines	1 day, 10:00:00	12:0/22:0	763.536	0.4	[M+H-H2O]+	97.91	LMGP03010938	WTCAPADZSNOQRY-AARKOHAPSA-N
10	746.533	1	29.76	99.13	90.11	0	0	Glycerophospholipids	PS(12:0/22:0)	C40H78NO10P	Diacylglycerophosphoserines	1 day, 10:00:00	12:0/22:0	763.536	0.3	[M+H-H2O]+	97.35	LMGP03010938	WTCAPADZSNOQRY-AARKOHAPSA-N
10	786.526	1	21.43	99.65	0	0	0	Glycerophospholipids	PS(12:0/22:0)	C40H78NO10P	Diacylglycerophosphoserines	1 day, 10:00:00	12:0/22:0	763.536	0.2	[M+Na]+	90.98	LMGP03010938	WTCAPADZSNOQRY-AARKOHAPSA-N
6	786.525	1	21.48	99.9	0	0	0	Glycerophospholipids	PS(12:0/22:0)	C40H78NO10P	Diacylglycerophosphoserines	1 day, 10:00:00	12:0/22:0	763.536	0.1	[M+Na]+	91.35	LMGP03010938	WTCAPADZSNOQRY-AARKOHAPSA-N
4	786.525	1	21.34	99.99	0	0	0	Glycerophospholipids	PS(12:0/22:0)	C40H78NO10P	Diacylglycerophosphoserines	1 day, 10:00:00	12:0/22:0	763.536	0	[M+Na]+	86.9	LMGP03010938	WTCAPADZSNOQRY-AARKOHAPSA-N
5	786.526	1	21.42	100	0	0	0	Glycerophospholipids	PS(12:0/22:0)	C40H78NO10P	Diacylglycerophosphoserines	1 day, 10:00:00	12:0/22:0	763.536	0	[M+Na]+	89.1	LMGP03010938	WTCAPADZSNOQRY-AARKOHAPSA-N
10	758.495	1	17.36	95.45	0	0	0	Glycerophospholipids	PS(12:0/20:0)	C38H74NO10P	Diacylglycerophosphoserines	1 day, 8:00:00	12:0/20:0	735.505	0.8	[M+Na]+	0	LMGP03010939	IJEBIXQNWHNFSW-GPOMZPHUSA-N
5	758.494	1	17.52	96.34	0	0	0	Glycerophospholipids	PS(12:0/20:0)	C38H74NO10P	Diacylglycerophosphoserines	1 day, 8:00:00	12:0/20:0	735.505	0.7	[M+Na]+	0	LMGP03010939	IJEBIXQNWHNFSW-GPOMZPHUSA-N
6	758.494	1	20.67	97.68	0	0	0	Glycerophospholipids	PS(12:0/20:0)	C38H74NO10P	Diacylglycerophosphoserines	1 day, 8:00:00	12:0/20:0	735.505	0.5	[M+Na]+	80	LMGP03010939	IJEBIXQNWHNFSW-GPOMZPHUSA-N
5	718.501	1	20.59	98.27	0	0	0	Glycerophospholipids	PS(12:0/20:0)	C38H74NO10P	Diacylglycerophosphoserines	1 day, 8:00:00	12:0/20:0	735.505	0.5	[M+H-H2O]+	74.73	LMGP03010939	IJEBIXQNWHNFSW-GPOMZPHUSA-N
4	718.501	1	20.96	98.67	0	0	0	Glycerophospholipids	PS(12:0/20:0)	C38H74NO10P	Diacylglycerophosphoserines	1 day, 8:00:00	12:0/20:0	735.505	0.4	[M+H-H2O]+	83.02	LMGP03010939	IJEBIXQNWHNFSW-GPOMZPHUSA-N
6	718.501	1	20.17	98.79	0	0	0	Glycerophospholipids	PS(12:0/20:0)	C38H74NO10P	Diacylglycerophosphoserines	1 day, 8:00:00	12:0/20:0	735.505	0.4	[M+H-H2O]+	60.8	LMGP03010939	IJEBIXQNWHNFSW-GPOMZPHUSA-N
10	718.501	1	20.97	99.07	0	0	0	Glycerophospholipids	PS(12:0/20:0)	C38H74NO10P	Diacylglycerophosphoserines	1 day, 8:00:00	12:0/20:0	735.505	0.3	[M+H-H2O]+	81.48	LMGP03010939	IJEBIXQNWHNFSW-GPOMZPHUSA-N
4	758.494	1	18.03	99.16	0	0	0	Glycerophospholipids	PS(12:0/20:0)	C38H74NO10P	Diacylglycerophosphoserines	1 day, 8:00:00	12:0/20:0	735.505	0.3	[M+Na]+	0	LMGP03010939	IJEBIXQNWHNFSW-GPOMZPHUSA-N
5	688.454	1	20.99	96.8	0	0	0	Glycerophospholipids	PS(12:0/18:1(9Z))	C36H68NO10P	Diacylglycerophosphoserines	1 day, 6:01:00	12:0/18:1(9Z)	705.458	0.6	[M+H-H2O]+	93.35	LMGP03010940	YBVBAADKGSPXRD-XRQUXGQMSA-N
6	688.454	1	21	97.01	0	0	0	Glycerophospholipids	PS(12:0/18:1(9Z))	C36H68NO10P	Diacylglycerophosphoserines	1 day, 6:01:00	12:0/18:1(9Z)	705.458	0.6	[M+H-H2O]+	92.55	LMGP03010940	YBVBAADKGSPXRD-XRQUXGQMSA-N
4	688.454	1	21.24	97.44	0	0	0	Glycerophospholipids	PS(12:0/18:1(9Z))	C36H68NO10P	Diacylglycerophosphoserines	1 day, 6:01:00	12:0/18:1(9Z)	705.458	0.6	[M+H-H2O]+	96.75	LMGP03010940	YBVBAADKGSPXRD-XRQUXGQMSA-N
10	688.454	1	21.22	97.55	0	0	0	Glycerophospholipids	PS(12:0/18:1(9Z))	C36H68NO10P	Diacylglycerophosphoserines	1 day, 6:01:00	12:0/18:1(9Z)	705.458	0.6	[M+H-H2O]+	95.76	LMGP03010940	YBVBAADKGSPXRD-XRQUXGQMSA-N
5	706.465	1	19.38	98.59	0	0	0	Glycerophospholipids	PS(12:0/18:1(9Z))	C36H68NO10P	Diacylglycerophosphoserines	1 day, 6:01:00	12:0/18:1(9Z)	705.458	0.4	[M+H]+	40	LMGP03010940	YBVBAADKGSPXRD-XRQUXGQMSA-N
5	728.447	1	17.95	98.71	0	0	0	Glycerophospholipids	PS(12:0/18:1(9Z))	C36H68NO10P	Diacylglycerophosphoserines	1 day, 6:01:00	12:0/18:1(9Z)	705.458	0.4	[M+Na]+	0	LMGP03010940	YBVBAADKGSPXRD-XRQUXGQMSA-N
6	706.465	1	20.81	98.78	0	0	0	Glycerophospholipids	PS(12:0/18:1(9Z))	C36H68NO10P	Diacylglycerophosphoserines	1 day, 6:01:00	12:0/18:1(9Z)	705.458	0.4	[M+H]+	78.3	LMGP03010940	YBVBAADKGSPXRD-XRQUXGQMSA-N
6	728.447	1	17.97	98.84	0	0	0	Glycerophospholipids	PS(12:0/18:1(9Z))	C36H68NO10P	Diacylglycerophosphoserines	1 day, 6:01:00	12:0/18:1(9Z)	705.458	0.4	[M+Na]+	0	LMGP03010940	YBVBAADKGSPXRD-XRQUXGQMSA-N
4	706.465	1	20.58	98.92	0	0	0	Glycerophospholipids	PS(12:0/18:1(9Z))	C36H68NO10P	Diacylglycerophosphoserines	1 day, 6:01:00	12:0/18:1(9Z)	705.458	0.4	[M+H]+	71.43	LMGP03010940	YBVBAADKGSPXRD-XRQUXGQMSA-N
10	706.465	1	21	99.08	0	0	0	Glycerophospholipids	PS(12:0/18:1(9Z))	C36H68NO10P	Diacylglycerophosphoserines	1 day, 6:01:00	12:0/18:1(9Z)	705.458	0.3	[M+H]+	82.01	LMGP03010940	YBVBAADKGSPXRD-XRQUXGQMSA-N
10	728.447	1	18.16	99.91	0	0	0	Glycerophospholipids	PS(12:0/18:1(9Z))	C36H68NO10P	Diacylglycerophosphoserines	1 day, 6:01:00	12:0/18:1(9Z)	705.458	0.1	[M+Na]+	0	LMGP03010940	YBVBAADKGSPXRD-XRQUXGQMSA-N
4	728.447	1	18.18	99.99	0	0	0	Glycerophospholipids	PS(12:0/18:1(9Z))	C36H68NO10P	Diacylglycerophosphoserines	1 day, 6:01:00	12:0/18:1(9Z)	705.458	0	[M+Na]+	0	LMGP03010940	YBVBAADKGSPXRD-XRQUXGQMSA-N
4	730.464	1	16.21	89.14	0	0	0	Glycerophospholipids	PS(12:0/18:0)	C36H70NO10P	Diacylglycerophosphoserines	1 day, 6:00:00	12:0/18:0	707.474	1.2	[M+Na]+	0	LMGP03010941	FVTJXYCQZDKJDQ-SAIUNTKASA-N
10	708.481	1	17.61	96.87	0	0	0	Glycerophospholipids	PS(12:0/18:0)	C36H70NO10P	Diacylglycerophosphoserines	1 day, 6:00:00	12:0/18:0	707.474	0.6	[M+H]+	0	LMGP03010941	FVTJXYCQZDKJDQ-SAIUNTKASA-N
5	730.463	1	17.71	97.38	0	0	0	Glycerophospholipids	PS(12:0/18:0)	C36H70NO10P	Diacylglycerophosphoserines	1 day, 6:00:00	12:0/18:0	707.474	0.6	[M+Na]+	0	LMGP03010941	FVTJXYCQZDKJDQ-SAIUNTKASA-N
5	708.481	1	17.71	97.43	0	0	0	Glycerophospholipids	PS(12:0/18:0)	C36H70NO10P	Diacylglycerophosphoserines	1 day, 6:00:00	12:0/18:0	707.474	0.6	[M+H]+	0	LMGP03010941	FVTJXYCQZDKJDQ-SAIUNTKASA-N
4	708.481	1	17.73	97.52	0	0	0	Glycerophospholipids	PS(12:0/18:0)	C36H70NO10P	Diacylglycerophosphoserines	1 day, 6:00:00	12:0/18:0	707.474	0.6	[M+H]+	0	LMGP03010941	FVTJXYCQZDKJDQ-SAIUNTKASA-N
5	690.47	1	21.05	98.21	0	0	0	Glycerophospholipids	PS(12:0/18:0)	C36H70NO10P	Diacylglycerophosphoserines	1 day, 6:00:00	12:0/18:0	707.474	0.5	[M+H-H2O]+	87.76	LMGP03010941	FVTJXYCQZDKJDQ-SAIUNTKASA-N
10	690.47	1	21.42	98.71	0	0	0	Glycerophospholipids	PS(12:0/18:0)	C36H70NO10P	Diacylglycerophosphoserines	1 day, 6:00:00	12:0/18:0	707.474	0.4	[M+H-H2O]+	95.47	LMGP03010941	FVTJXYCQZDKJDQ-SAIUNTKASA-N
4	690.47	1	21.45	98.76	0	0	0	Glycerophospholipids	PS(12:0/18:0)	C36H70NO10P	Diacylglycerophosphoserines	1 day, 6:00:00	12:0/18:0	707.474	0.4	[M+H-H2O]+	96.1	LMGP03010941	FVTJXYCQZDKJDQ-SAIUNTKASA-N
6	690.47	1	21.24	98.77	0	0	0	Glycerophospholipids	PS(12:0/18:0)	C36H70NO10P	Diacylglycerophosphoserines	1 day, 6:00:00	12:0/18:0	707.474	0.4	[M+H-H2O]+	90.32	LMGP03010941	FVTJXYCQZDKJDQ-SAIUNTKASA-N
10	702.432	1	19.06	96.7	0	0	0	Glycerophospholipids	PS(12:0/16:0)	C34H66NO10P	Diacylglycerophosphoserines	1 day, 4:00:00	12:0/16:0	679.442	0.6	[M+Na]+	40.52	LMGP03010942	RASGSBWFARVWKN-JSOSNVBQSA-N
6	702.432	1	20.2	97.31	0	0	0	Glycerophospholipids	PS(12:0/16:0)	C34H66NO10P	Diacylglycerophosphoserines	1 day, 4:00:00	12:0/16:0	679.442	0.6	[M+Na]+	68.96	LMGP03010942	RASGSBWFARVWKN-JSOSNVBQSA-N
4	702.432	1	20.51	97.46	0	0	0	Glycerophospholipids	PS(12:0/16:0)	C34H66NO10P	Diacylglycerophosphoserines	1 day, 4:00:00	12:0/16:0	679.442	0.6	[M+Na]+	76.64	LMGP03010942	RASGSBWFARVWKN-JSOSNVBQSA-N
5	662.439	1	21.26	97.62	0	0	0	Glycerophospholipids	PS(12:0/16:0)	C34H66NO10P	Diacylglycerophosphoserines	1 day, 4:00:00	12:0/16:0	679.442	0.5	[M+H-H2O]+	96.68	LMGP03010942	RASGSBWFARVWKN-JSOSNVBQSA-N
6	662.439	1	21.3	97.81	0	0	0	Glycerophospholipids	PS(12:0/16:0)	C34H66NO10P	Diacylglycerophosphoserines	1 day, 4:00:00	12:0/16:0	679.442	0.5	[M+H-H2O]+	96.74	LMGP03010942	RASGSBWFARVWKN-JSOSNVBQSA-N
4	662.439	1	29.16	97.99	85.66	0	0	Glycerophospholipids	PS(12:0/16:0)	C34H66NO10P	Diacylglycerophosphoserines	1 day, 4:00:00	12:0/16:0	679.442	0.5	[M+H-H2O]+	97.75	LMGP03010942	RASGSBWFARVWKN-JSOSNVBQSA-N
10	662.439	1	29.13	98.06	85.27	0	0	Glycerophospholipids	PS(12:0/16:0)	C34H66NO10P	Diacylglycerophosphoserines	1 day, 4:00:00	12:0/16:0	679.442	0.5	[M+H-H2O]+	97.48	LMGP03010942	RASGSBWFARVWKN-JSOSNVBQSA-N
5	680.449	1	20.7	98.25	0	0	0	Glycerophospholipids	PS(12:0/16:0)	C34H66NO10P	Diacylglycerophosphoserines	1 day, 4:00:00	12:0/16:0	679.442	0.5	[M+H]+	78.04	LMGP03010942	RASGSBWFARVWKN-JSOSNVBQSA-N
6	680.449	1	20.94	98.46	0	0	0	Glycerophospholipids	PS(12:0/16:0)	C34H66NO10P	Diacylglycerophosphoserines	1 day, 4:00:00	12:0/16:0	679.442	0.4	[M+H]+	83.67	LMGP03010942	RASGSBWFARVWKN-JSOSNVBQSA-N
4	680.449	1	21.34	98.86	0	0	0	Glycerophospholipids	PS(12:0/16:0)	C34H66NO10P	Diacylglycerophosphoserines	1 day, 4:00:00	12:0/16:0	679.442	0.4	[M+H]+	92.52	LMGP03010942	RASGSBWFARVWKN-JSOSNVBQSA-N
10	680.449	1	21.26	98.9	0	0	0	Glycerophospholipids	PS(12:0/16:0)	C34H66NO10P	Diacylglycerophosphoserines	1 day, 4:00:00	12:0/16:0	679.442	0.4	[M+H]+	90.08	LMGP03010942	RASGSBWFARVWKN-JSOSNVBQSA-N
5	718.406	1	18.02	99.1	0	0	0	Glycerophospholipids	PS(12:0/16:0)	C34H66NO10P	Diacylglycerophosphoserines	1 day, 4:00:00	12:0/16:0	679.442	0.3	[M+K]+	0	LMGP03010942	RASGSBWFARVWKN-JSOSNVBQSA-N
5	702.432	1	20.81	99.3	0	0	0	Glycerophospholipids	PS(12:0/16:0)	C34H66NO10P	Diacylglycerophosphoserines	1 day, 4:00:00	12:0/16:0	679.442	0.3	[M+Na]+	75.89	LMGP03010942	RASGSBWFARVWKN-JSOSNVBQSA-N
4	834.523	1	8.75	48.11	0	0	0	Glycerophospholipids	PS(16:0/22:4(7Z,10Z,13Z,16Z))	C44H78NO10P	Diacylglycerophosphoserines	1 day, 14:04:00	16:0/22:4(7Z,10Z,13Z,16Z)	811.536	3	[M+Na]+	0	LMGP03010965	NUTCTCNLRQJENE-KALBKOSDSA-N
10	834.523	1	8.95	49.25	0	0	0	Glycerophospholipids	PS(16:0/22:4(7Z,10Z,13Z,16Z))	C44H78NO10P	Diacylglycerophosphoserines	1 day, 14:04:00	16:0/22:4(7Z,10Z,13Z,16Z)	811.536	3	[M+Na]+	0	LMGP03010965	NUTCTCNLRQJENE-KALBKOSDSA-N
4	850.497	1	10.77	59.24	0	0	0	Glycerophospholipids	PS(16:0/22:4(7Z,10Z,13Z,16Z))	C44H78NO10P	Diacylglycerophosphoserines	1 day, 14:04:00	16:0/22:4(7Z,10Z,13Z,16Z)	811.536	2.6	[M+K]+	0	LMGP03010965	NUTCTCNLRQJENE-KALBKOSDSA-N
10	842.588	1	20.77	98.46	0	0	0	Glycerophospholipids	PS(16:0/22:0)	C44H86NO10P	Diacylglycerophosphoserines	1 day, 14:00:00	16:0/22:0	819.599	0.4	[M+Na]+	79.01	LMGP03010966	UJFCDWBOVQFLEV-ZFESHMOZSA-N
10	802.595	1	29.91	98.59	92.67	0	0	Glycerophospholipids	PS(16:0/22:0)	C44H86NO10P	Diacylglycerophosphoserines	1 day, 14:00:00	16:0/22:0	819.599	0.4	[M+H-H2O]+	98.04	LMGP03010966	UJFCDWBOVQFLEV-ZFESHMOZSA-N
5	802.595	1	29.54	98.63	88.39	0	0	Glycerophospholipids	PS(16:0/22:0)	C44H86NO10P	Diacylglycerophosphoserines	1 day, 14:00:00	16:0/22:0	819.599	0.4	[M+H-H2O]+	98.13	LMGP03010966	UJFCDWBOVQFLEV-ZFESHMOZSA-N
4	802.595	1	30.03	98.81	93.21	0	0	Glycerophospholipids	PS(16:0/22:0)	C44H86NO10P	Diacylglycerophosphoserines	1 day, 14:00:00	16:0/22:0	819.599	0.4	[M+H-H2O]+	98.73	LMGP03010966	UJFCDWBOVQFLEV-ZFESHMOZSA-N
6	802.595	1	29.76	98.83	90.31	0	0	Glycerophospholipids	PS(16:0/22:0)	C44H86NO10P	Diacylglycerophosphoserines	1 day, 14:00:00	16:0/22:0	819.599	0.4	[M+H-H2O]+	98.52	LMGP03010966	UJFCDWBOVQFLEV-ZFESHMOZSA-N
6	842.588	1	20.58	99.5	0	0	0	Glycerophospholipids	PS(16:0/22:0)	C44H86NO10P	Diacylglycerophosphoserines	1 day, 14:00:00	16:0/22:0	819.599	0.3	[M+Na]+	68.33	LMGP03010966	UJFCDWBOVQFLEV-ZFESHMOZSA-N
4	842.588	1	20.65	99.5	0	0	0	Glycerophospholipids	PS(16:0/22:0)	C44H86NO10P	Diacylglycerophosphoserines	1 day, 14:00:00	16:0/22:0	819.599	0.2	[M+Na]+	70.37	LMGP03010966	UJFCDWBOVQFLEV-ZFESHMOZSA-N
5	842.588	1	20.33	99.98	0	0	0	Glycerophospholipids	PS(16:0/22:0)	C44H86NO10P	Diacylglycerophosphoserines	1 day, 14:00:00	16:0/22:0	819.599	0	[M+Na]+	59.15	LMGP03010966	UJFCDWBOVQFLEV-ZFESHMOZSA-N
6	690.374	1	17.49	96.2	0	0	0	Glycerophospholipids	PS(12:0/14:0)	C32H62NO10P	Diacylglycerophosphoserines	1 day, 2:00:00	12:0/14:0	651.411	0.7	[M+K]+	0	LMGP03010972	GLMVRWSEXIQXQH-WDYNHAJCSA-N
5	634.408	1	20.95	97.6	0	0	0	Glycerophospholipids	PS(12:0/14:0)	C32H62NO10P	Diacylglycerophosphoserines	1 day, 2:00:00	12:0/14:0	651.411	0.6	[M+H-H2O]+	88.09	LMGP03010972	GLMVRWSEXIQXQH-WDYNHAJCSA-N
6	652.418	1	20.88	97.66	0	0	0	Glycerophospholipids	PS(12:0/14:0)	C32H62NO10P	Diacylglycerophosphoserines	1 day, 2:00:00	12:0/14:0	651.411	0.5	[M+H]+	85.87	LMGP03010972	GLMVRWSEXIQXQH-WDYNHAJCSA-N
6	634.408	1	21.09	98.02	0	0	0	Glycerophospholipids	PS(12:0/14:0)	C32H62NO10P	Diacylglycerophosphoserines	1 day, 2:00:00	12:0/14:0	651.411	0.5	[M+H-H2O]+	89.97	LMGP03010972	GLMVRWSEXIQXQH-WDYNHAJCSA-N
10	652.418	1	21.22	98.11	0	0	0	Glycerophospholipids	PS(12:0/14:0)	C32H62NO10P	Diacylglycerophosphoserines	1 day, 2:00:00	12:0/14:0	651.411	0.5	[M+H]+	93.07	LMGP03010972	GLMVRWSEXIQXQH-WDYNHAJCSA-N
5	652.418	1	20.77	98.2	0	0	0	Glycerophospholipids	PS(12:0/14:0)	C32H62NO10P	Diacylglycerophosphoserines	1 day, 2:00:00	12:0/14:0	651.411	0.5	[M+H]+	80.24	LMGP03010972	GLMVRWSEXIQXQH-WDYNHAJCSA-N
4	634.408	1	21.4	98.2	0	0	0	Glycerophospholipids	PS(12:0/14:0)	C32H62NO10P	Diacylglycerophosphoserines	1 day, 2:00:00	12:0/14:0	651.411	0.5	[M+H-H2O]+	97.52	LMGP03010972	GLMVRWSEXIQXQH-WDYNHAJCSA-N
4	652.418	1	21.27	98.2	0	0	0	Glycerophospholipids	PS(12:0/14:0)	C32H62NO10P	Diacylglycerophosphoserines	1 day, 2:00:00	12:0/14:0	651.411	0.5	[M+H]+	93.83	LMGP03010972	GLMVRWSEXIQXQH-WDYNHAJCSA-N
10	634.408	1	21.41	98.29	0	0	0	Glycerophospholipids	PS(12:0/14:0)	C32H62NO10P	Diacylglycerophosphoserines	1 day, 2:00:00	12:0/14:0	651.411	0.5	[M+H-H2O]+	97.34	LMGP03010972	GLMVRWSEXIQXQH-WDYNHAJCSA-N
6	674.4	1	20.93	99.11	0	0	0	Glycerophospholipids	PS(12:0/14:0)	C32H62NO10P	Diacylglycerophosphoserines	1 day, 2:00:00	12:0/14:0	651.411	0.3	[M+Na]+	79.91	LMGP03010972	GLMVRWSEXIQXQH-WDYNHAJCSA-N
4	674.4	1	20.87	99.46	0	0	0	Glycerophospholipids	PS(12:0/14:0)	C32H62NO10P	Diacylglycerophosphoserines	1 day, 2:00:00	12:0/14:0	651.411	0.3	[M+Na]+	76.55	LMGP03010972	GLMVRWSEXIQXQH-WDYNHAJCSA-N
5	674.4	1	20.67	99.48	0	0	0	Glycerophospholipids	PS(12:0/14:0)	C32H62NO10P	Diacylglycerophosphoserines	1 day, 2:00:00	12:0/14:0	651.411	0.3	[M+Na]+	71.02	LMGP03010972	GLMVRWSEXIQXQH-WDYNHAJCSA-N
5	690.374	1	18.1	99.57	0	0	0	Glycerophospholipids	PS(12:0/14:0)	C32H62NO10P	Diacylglycerophosphoserines	1 day, 2:00:00	12:0/14:0	651.411	0.2	[M+K]+	0	LMGP03010972	GLMVRWSEXIQXQH-WDYNHAJCSA-N
4	690.374	1	18.14	99.78	0	0	0	Glycerophospholipids	PS(12:0/14:0)	C32H62NO10P	Diacylglycerophosphoserines	1 day, 2:00:00	12:0/14:0	651.411	0.2	[M+K]+	0	LMGP03010972	GLMVRWSEXIQXQH-WDYNHAJCSA-N
10	674.4	1	21.06	99.98	0	0	0	Glycerophospholipids	PS(12:0/14:0)	C32H62NO10P	Diacylglycerophosphoserines	1 day, 2:00:00	12:0/14:0	651.411	0.1	[M+Na]+	79.27	LMGP03010972	GLMVRWSEXIQXQH-WDYNHAJCSA-N
6	830.626	1	17.72	97.46	0	0	0	Glycerophospholipids	PS(18:0/22:0)	C46H90NO10P	Diacylglycerophosphoserines	1 day, 16:00:00	18:0/22:0	847.63	0.6	[M+H-H2O]+	0	LMGP03010975	JGQGBGDIMHWYAX-QAZBPYKKSA-N
5	830.626	1	20.63	97.76	0	0	0	Glycerophospholipids	PS(18:0/22:0)	C46H90NO10P	Diacylglycerophosphoserines	1 day, 16:00:00	18:0/22:0	847.63	0.5	[M+H-H2O]+	78.38	LMGP03010975	JGQGBGDIMHWYAX-QAZBPYKKSA-N
10	830.627	1	19.73	98.49	0	0	0	Glycerophospholipids	PS(18:0/22:0)	C46H90NO10P	Diacylglycerophosphoserines	1 day, 16:00:00	18:0/22:0	847.63	0.4	[M+H-H2O]+	50	LMGP03010975	JGQGBGDIMHWYAX-QAZBPYKKSA-N
4	830.627	1	17.98	98.88	0	0	0	Glycerophospholipids	PS(18:0/22:0)	C46H90NO10P	Diacylglycerophosphoserines	1 day, 16:00:00	18:0/22:0	847.63	0.4	[M+H-H2O]+	0	LMGP03010975	JGQGBGDIMHWYAX-QAZBPYKKSA-N
5	692.486	1	17.72	97.46	0	0	0	Glycerophospholipids	PS(O-16:0/14:1(9Z))	C36H70NO9P	1-alkyl,2-acylglycerophosphoserines	1 day, 6:01:00	O-16:0/14:1(9Z)	691.479	0.6	[M+H]+	0	LMGP03020004	KYVMYTILRAAPCK-HLNMDXRWSA-N
4	692.486	1	17.84	98.1	0	0	0	Glycerophospholipids	PS(O-16:0/14:1(9Z))	C36H70NO9P	1-alkyl,2-acylglycerophosphoserines	1 day, 6:01:00	O-16:0/14:1(9Z)	691.479	0.5	[M+H]+	0	LMGP03020004	KYVMYTILRAAPCK-HLNMDXRWSA-N
4	714.468	1	17.94	98.65	0	0	0	Glycerophospholipids	PS(O-16:0/14:1(9Z))	C36H70NO9P	1-alkyl,2-acylglycerophosphoserines	1 day, 6:01:00	O-16:0/14:1(9Z)	691.479	0.4	[M+Na]+	0	LMGP03020004	KYVMYTILRAAPCK-HLNMDXRWSA-N
10	692.486	1	20.43	99.04	0	0	0	Glycerophospholipids	PS(O-16:0/14:1(9Z))	C36H70NO9P	1-alkyl,2-acylglycerophosphoserines	1 day, 6:01:00	O-16:0/14:1(9Z)	691.479	0.3	[M+H]+	66.67	LMGP03020004	KYVMYTILRAAPCK-HLNMDXRWSA-N
10	714.468	1	18.11	99.58	0	0	0	Glycerophospholipids	PS(O-16:0/14:1(9Z))	C36H70NO9P	1-alkyl,2-acylglycerophosphoserines	1 day, 6:01:00	O-16:0/14:1(9Z)	691.479	0.2	[M+Na]+	0	LMGP03020004	KYVMYTILRAAPCK-HLNMDXRWSA-N
6	692.486	1	18.11	99.6	0	0	0	Glycerophospholipids	PS(O-16:0/14:1(9Z))	C36H70NO9P	1-alkyl,2-acylglycerophosphoserines	1 day, 6:01:00	O-16:0/14:1(9Z)	691.479	0.2	[M+H]+	0	LMGP03020004	KYVMYTILRAAPCK-HLNMDXRWSA-N
5	714.468	1	18.18	99.98	0	0	0	Glycerophospholipids	PS(O-16:0/14:1(9Z))	C36H70NO9P	1-alkyl,2-acylglycerophosphoserines	1 day, 6:01:00	O-16:0/14:1(9Z)	691.479	0	[M+Na]+	0	LMGP03020004	KYVMYTILRAAPCK-HLNMDXRWSA-N
6	714.468	1	18.18	100	0	0	0	Glycerophospholipids	PS(O-16:0/14:1(9Z))	C36H70NO9P	1-alkyl,2-acylglycerophosphoserines	1 day, 6:01:00	O-16:0/14:1(9Z)	691.479	0	[M+Na]+	0	LMGP03020004	KYVMYTILRAAPCK-HLNMDXRWSA-N
4	708.517	1	17.82	98.02	0	0	0	Glycerophospholipids	PS(O-16:0/15:0)	C37H74NO9P	1-alkyl,2-acylglycerophosphoserines	1 day, 7:00:00	O-16:0/15:0	707.51	0.5	[M+H]+	0	LMGP03020005	OHIPNGBMAJNIFN-GPOMZPHUSA-N
10	708.517	1	18.05	99.29	0	0	0	Glycerophospholipids	PS(O-16:0/15:0)	C37H74NO9P	1-alkyl,2-acylglycerophosphoserines	1 day, 7:00:00	O-16:0/15:0	707.51	0.3	[M+H]+	0	LMGP03020005	OHIPNGBMAJNIFN-GPOMZPHUSA-N
5	706.501	1	17.97	98.81	0	0	0	Glycerophospholipids	PS(O-16:0/15:1(9Z))	C37H72NO9P	1-alkyl,2-acylglycerophosphoserines	1 day, 7:01:00	O-16:0/15:1(9Z)	705.495	0.4	[M+H]+	0	LMGP03020006	XJDDGRCKBXCKLC-XAAXABFHSA-N
10	706.501	1	18.06	99.33	0	0	0	Glycerophospholipids	PS(O-16:0/15:1(9Z))	C37H72NO9P	1-alkyl,2-acylglycerophosphoserines	1 day, 7:01:00	O-16:0/15:1(9Z)	705.495	0.3	[M+H]+	0	LMGP03020006	XJDDGRCKBXCKLC-XAAXABFHSA-N
4	706.502	1	19.98	99.68	0	0	0	Glycerophospholipids	PS(O-16:0/15:1(9Z))	C37H72NO9P	1-alkyl,2-acylglycerophosphoserines	1 day, 7:01:00	O-16:0/15:1(9Z)	705.495	0.2	[M+H]+	51.11	LMGP03020006	XJDDGRCKBXCKLC-XAAXABFHSA-N
6	706.502	1	18.14	99.74	0	0	0	Glycerophospholipids	PS(O-16:0/15:1(9Z))	C37H72NO9P	1-alkyl,2-acylglycerophosphoserines	1 day, 7:01:00	O-16:0/15:1(9Z)	705.495	0.2	[M+H]+	0	LMGP03020006	XJDDGRCKBXCKLC-XAAXABFHSA-N
5	720.517	1	17.95	98.7	0	0	0	Glycerophospholipids	PS(O-16:0/16:1(9Z))	C38H74NO9P	1-alkyl,2-acylglycerophosphoserines	1 day, 8:01:00	O-16:0/16:1(9Z)	719.51	0.4	[M+H]+	0	LMGP03020007	NYDQUYLZZIXFSF-LGSBWPKCSA-N
4	720.517	1	21.38	98.92	0	0	0	Glycerophospholipids	PS(O-16:0/16:1(9Z))	C38H74NO9P	1-alkyl,2-acylglycerophosphoserines	1 day, 8:01:00	O-16:0/16:1(9Z)	719.51	0.4	[M+H]+	93.31	LMGP03020007	NYDQUYLZZIXFSF-LGSBWPKCSA-N
10	720.517	1	21.33	99.16	0	0	0	Glycerophospholipids	PS(O-16:0/16:1(9Z))	C38H74NO9P	1-alkyl,2-acylglycerophosphoserines	1 day, 8:01:00	O-16:0/16:1(9Z)	719.51	0.3	[M+H]+	90.68	LMGP03020007	NYDQUYLZZIXFSF-LGSBWPKCSA-N
6	720.517	1	20.77	99.27	0	0	0	Glycerophospholipids	PS(O-16:0/16:1(9Z))	C38H74NO9P	1-alkyl,2-acylglycerophosphoserines	1 day, 8:01:00	O-16:0/16:1(9Z)	719.51	0.3	[M+H]+	74.87	LMGP03020007	NYDQUYLZZIXFSF-LGSBWPKCSA-N
5	742.499	1	20.98	99.38	0	0	0	Glycerophospholipids	PS(O-16:0/16:1(9Z))	C38H74NO9P	1-alkyl,2-acylglycerophosphoserines	1 day, 8:01:00	O-16:0/16:1(9Z)	719.51	0.3	[M+Na]+	80	LMGP03020007	NYDQUYLZZIXFSF-LGSBWPKCSA-N
10	742.5	1	18.12	99.67	0	0	0	Glycerophospholipids	PS(O-16:0/16:1(9Z))	C38H74NO9P	1-alkyl,2-acylglycerophosphoserines	1 day, 8:01:00	O-16:0/16:1(9Z)	719.51	0.2	[M+Na]+	0	LMGP03020007	NYDQUYLZZIXFSF-LGSBWPKCSA-N
6	742.499	1	20.2	99.79	0	0	0	Glycerophospholipids	PS(O-16:0/16:1(9Z))	C38H74NO9P	1-alkyl,2-acylglycerophosphoserines	1 day, 8:01:00	O-16:0/16:1(9Z)	719.51	0.2	[M+Na]+	56.44	LMGP03020007	NYDQUYLZZIXFSF-LGSBWPKCSA-N
4	742.499	1	20.25	99.94	0	0	0	Glycerophospholipids	PS(O-16:0/16:1(9Z))	C38H74NO9P	1-alkyl,2-acylglycerophosphoserines	1 day, 8:01:00	O-16:0/16:1(9Z)	719.51	0.1	[M+Na]+	57.14	LMGP03020007	NYDQUYLZZIXFSF-LGSBWPKCSA-N
4	751.559	1	16.54	90.96	0	0	0	Glycerophospholipids	PS(O-16:0/17:1(9Z))	C39H76NO9P	1-alkyl,2-acylglycerophosphoserines	1 day, 9:01:00	O-16:0/17:1(9Z)	733.526	1.1	[M+NH4]+	0	LMGP03020008	QVRPFWNZKSZHOY-KJXFBLGJSA-N
10	756.515	1	21	98.17	0	0	0	Glycerophospholipids	PS(O-16:0/17:1(9Z))	C39H76NO9P	1-alkyl,2-acylglycerophosphoserines	1 day, 9:01:00	O-16:0/17:1(9Z)	733.526	0.5	[M+Na]+	86.58	LMGP03020008	QVRPFWNZKSZHOY-KJXFBLGJSA-N
10	734.533	1	29.6	99.02	88.97	0	0	Glycerophospholipids	PS(O-16:0/17:1(9Z))	C39H76NO9P	1-alkyl,2-acylglycerophosphoserines	1 day, 9:01:00	O-16:0/17:1(9Z)	733.526	0.4	[M+H]+	96.52	LMGP03020008	QVRPFWNZKSZHOY-KJXFBLGJSA-N
5	734.533	1	20.95	99.1	0	0	0	Glycerophospholipids	PS(O-16:0/17:1(9Z))	C39H76NO9P	1-alkyl,2-acylglycerophosphoserines	1 day, 9:01:00	O-16:0/17:1(9Z)	733.526	0.3	[M+H]+	80.64	LMGP03020008	QVRPFWNZKSZHOY-KJXFBLGJSA-N
4	734.533	1	21.55	99.2	0	0	0	Glycerophospholipids	PS(O-16:0/17:1(9Z))	C39H76NO9P	1-alkyl,2-acylglycerophosphoserines	1 day, 9:01:00	O-16:0/17:1(9Z)	733.526	0.3	[M+H]+	96.74	LMGP03020008	QVRPFWNZKSZHOY-KJXFBLGJSA-N
6	734.533	1	21.34	99.44	0	0	0	Glycerophospholipids	PS(O-16:0/17:1(9Z))	C39H76NO9P	1-alkyl,2-acylglycerophosphoserines	1 day, 9:01:00	O-16:0/17:1(9Z)	733.526	0.3	[M+H]+	89.59	LMGP03020008	QVRPFWNZKSZHOY-KJXFBLGJSA-N
4	756.515	1	21.08	99.78	0	0	0	Glycerophospholipids	PS(O-16:0/17:1(9Z))	C39H76NO9P	1-alkyl,2-acylglycerophosphoserines	1 day, 9:01:00	O-16:0/17:1(9Z)	733.526	0.2	[M+Na]+	80.73	LMGP03020008	QVRPFWNZKSZHOY-KJXFBLGJSA-N
6	756.515	1	21.15	99.89	0	0	0	Glycerophospholipids	PS(O-16:0/17:1(9Z))	C39H76NO9P	1-alkyl,2-acylglycerophosphoserines	1 day, 9:01:00	O-16:0/17:1(9Z)	733.526	0.1	[M+Na]+	82.3	LMGP03020008	QVRPFWNZKSZHOY-KJXFBLGJSA-N
5	756.515	1	20.91	99.97	0	0	0	Glycerophospholipids	PS(O-16:0/17:1(9Z))	C39H76NO9P	1-alkyl,2-acylglycerophosphoserines	1 day, 9:01:00	O-16:0/17:1(9Z)	733.526	0.1	[M+Na]+	75.14	LMGP03020008	QVRPFWNZKSZHOY-KJXFBLGJSA-N
4	772.489	1	18.18	99.99	0	0	0	Glycerophospholipids	PS(O-16:0/17:1(9Z))	C39H76NO9P	1-alkyl,2-acylglycerophosphoserines	1 day, 9:01:00	O-16:0/17:1(9Z)	733.526	0	[M+K]+	0	LMGP03020008	QVRPFWNZKSZHOY-KJXFBLGJSA-N
5	754.499	1	20.28	99.13	0	0	0	Glycerophospholipids	PS(O-16:0/17:2(9Z,12Z))	C39H74NO9P	1-alkyl,2-acylglycerophosphoserines	1 day, 9:02:00	O-16:0/17:2(9Z,12Z)	731.51	0.3	[M+Na]+	61.94	LMGP03020009	PYBKSJHXTIWVGG-CBIJSSGGSA-N
6	754.499	1	20.63	99.69	0	0	0	Glycerophospholipids	PS(O-16:0/17:2(9Z,12Z))	C39H74NO9P	1-alkyl,2-acylglycerophosphoserines	1 day, 9:02:00	O-16:0/17:2(9Z,12Z)	731.51	0.2	[M+Na]+	68.93	LMGP03020009	PYBKSJHXTIWVGG-CBIJSSGGSA-N
10	754.499	1	19.66	99.84	0	0	0	Glycerophospholipids	PS(O-16:0/17:2(9Z,12Z))	C39H74NO9P	1-alkyl,2-acylglycerophosphoserines	1 day, 9:02:00	O-16:0/17:2(9Z,12Z)	731.51	0.1	[M+Na]+	41.57	LMGP03020009	PYBKSJHXTIWVGG-CBIJSSGGSA-N
4	754.499	1	20	99.99	0	0	0	Glycerophospholipids	PS(O-16:0/17:2(9Z,12Z))	C39H74NO9P	1-alkyl,2-acylglycerophosphoserines	1 day, 9:02:00	O-16:0/17:2(9Z,12Z)	731.51	0	[M+Na]+	50	LMGP03020009	PYBKSJHXTIWVGG-CBIJSSGGSA-N
5	762.564	1	29.6	99.33	87.89	0	0	Glycerophospholipids	PS(O-16:0/19:1(9Z))	C41H80NO9P	1-alkyl,2-acylglycerophosphoserines	1 day, 11:01:00	O-16:0/19:1(9Z)	761.557	0.3	[M+H]+	97.75	LMGP03020011	WZPPDEWGGOSITK-XTAHAQMDSA-N
4	762.564	1	30.07	99.35	92.65	0	0	Glycerophospholipids	PS(O-16:0/19:1(9Z))	C41H80NO9P	1-alkyl,2-acylglycerophosphoserines	1 day, 11:01:00	O-16:0/19:1(9Z)	761.557	0.3	[M+H]+	98.42	LMGP03020011	WZPPDEWGGOSITK-XTAHAQMDSA-N
10	762.564	1	30.13	99.43	93.22	0	0	Glycerophospholipids	PS(O-16:0/19:1(9Z))	C41H80NO9P	1-alkyl,2-acylglycerophosphoserines	1 day, 11:01:00	O-16:0/19:1(9Z)	761.557	0.3	[M+H]+	98.25	LMGP03020011	WZPPDEWGGOSITK-XTAHAQMDSA-N
6	762.564	1	29.57	99.48	86.98	0	0	Glycerophospholipids	PS(O-16:0/19:1(9Z))	C41H80NO9P	1-alkyl,2-acylglycerophosphoserines	1 day, 11:01:00	O-16:0/19:1(9Z)	761.557	0.3	[M+H]+	98.19	LMGP03020011	WZPPDEWGGOSITK-XTAHAQMDSA-N
10	784.546	1	21.65	99.93	0	0	0	Glycerophospholipids	PS(O-16:0/19:1(9Z))	C41H80NO9P	1-alkyl,2-acylglycerophosphoserines	1 day, 11:01:00	O-16:0/19:1(9Z)	761.557	0.1	[M+Na]+	95.84	LMGP03020011	WZPPDEWGGOSITK-XTAHAQMDSA-N
5	784.546	1	21.61	99.93	0	0	0	Glycerophospholipids	PS(O-16:0/19:1(9Z))	C41H80NO9P	1-alkyl,2-acylglycerophosphoserines	1 day, 11:01:00	O-16:0/19:1(9Z)	761.557	0.1	[M+Na]+	94.7	LMGP03020011	WZPPDEWGGOSITK-XTAHAQMDSA-N
6	784.546	1	21.68	99.99	0	0	0	Glycerophospholipids	PS(O-16:0/19:1(9Z))	C41H80NO9P	1-alkyl,2-acylglycerophosphoserines	1 day, 11:01:00	O-16:0/19:1(9Z)	761.557	0	[M+Na]+	96.38	LMGP03020011	WZPPDEWGGOSITK-XTAHAQMDSA-N
4	784.546	1	21.71	100	0	0	0	Glycerophospholipids	PS(O-16:0/19:1(9Z))	C41H80NO9P	1-alkyl,2-acylglycerophosphoserines	1 day, 11:01:00	O-16:0/19:1(9Z)	761.557	0	[M+Na]+	96.91	LMGP03020011	WZPPDEWGGOSITK-XTAHAQMDSA-N
5	798.562	1	29.81	99.51	89.67	0	0	Glycerophospholipids	PS(O-16:0/20:1(11Z))	C42H82NO9P	1-alkyl,2-acylglycerophosphoserines	1 day, 12:01:00	O-16:0/20:1(11Z)	775.573	0.2	[M+Na]+	98.02	LMGP03020012	NHFUOLYNPLVMLN-BFCPHGQOSA-N
6	798.562	1	29.75	99.66	88.71	0	0	Glycerophospholipids	PS(O-16:0/20:1(11Z))	C42H82NO9P	1-alkyl,2-acylglycerophosphoserines	1 day, 12:01:00	O-16:0/20:1(11Z)	775.573	0.2	[M+Na]+	97.92	LMGP03020012	NHFUOLYNPLVMLN-BFCPHGQOSA-N
10	798.562	1	29.78	99.77	88.95	0	0	Glycerophospholipids	PS(O-16:0/20:1(11Z))	C42H82NO9P	1-alkyl,2-acylglycerophosphoserines	1 day, 12:01:00	O-16:0/20:1(11Z)	775.573	0.2	[M+Na]+	97.76	LMGP03020012	NHFUOLYNPLVMLN-BFCPHGQOSA-N
4	798.562	1	29.95	99.84	90.56	0	0	Glycerophospholipids	PS(O-16:0/20:1(11Z))	C42H82NO9P	1-alkyl,2-acylglycerophosphoserines	1 day, 12:01:00	O-16:0/20:1(11Z)	775.573	0.1	[M+Na]+	97.92	LMGP03020012	NHFUOLYNPLVMLN-BFCPHGQOSA-N
5	796.546	1	29.66	98.59	90.05	0	0	Glycerophospholipids	PS(O-16:0/20:2(11Z,14Z))	C42H80NO9P	1-alkyl,2-acylglycerophosphoserines	1 day, 12:02:00	O-16:0/20:2(11Z,14Z)	773.557	0.4	[M+Na]+	97.65	LMGP03020013	BUDOPGQIGPTIKK-JYANRWDTSA-N
10	796.546	1	29.65	98.71	89.66	0	0	Glycerophospholipids	PS(O-16:0/20:2(11Z,14Z))	C42H80NO9P	1-alkyl,2-acylglycerophosphoserines	1 day, 12:02:00	O-16:0/20:2(11Z,14Z)	773.557	0.4	[M+Na]+	97.57	LMGP03020013	BUDOPGQIGPTIKK-JYANRWDTSA-N
4	796.546	1	29.53	98.72	88.25	0	0	Glycerophospholipids	PS(O-16:0/20:2(11Z,14Z))	C42H80NO9P	1-alkyl,2-acylglycerophosphoserines	1 day, 12:02:00	O-16:0/20:2(11Z,14Z)	773.557	0.4	[M+Na]+	97.97	LMGP03020013	BUDOPGQIGPTIKK-JYANRWDTSA-N
6	796.546	1	21.52	98.86	0	0	0	Glycerophospholipids	PS(O-16:0/20:2(11Z,14Z))	C42H80NO9P	1-alkyl,2-acylglycerophosphoserines	1 day, 12:02:00	O-16:0/20:2(11Z,14Z)	773.557	0.4	[M+Na]+	97.47	LMGP03020013	BUDOPGQIGPTIKK-JYANRWDTSA-N
5	804.611	1	29.62	99.4	88.09	0	0	Glycerophospholipids	PS(O-16:0/22:1(11Z))	C44H86NO9P	1-alkyl,2-acylglycerophosphoserines	1 day, 14:01:00	O-16:0/22:1(11Z)	803.604	0.3	[M+H]+	97.31	LMGP03020015	VWPQWUOQBLUKGD-MDNOYCIOSA-N
5	826.593	1	21.46	99.44	0	0	0	Glycerophospholipids	PS(O-16:0/22:1(11Z))	C44H86NO9P	1-alkyl,2-acylglycerophosphoserines	1 day, 14:01:00	O-16:0/22:1(11Z)	803.604	0.3	[M+Na]+	92.94	LMGP03020015	VWPQWUOQBLUKGD-MDNOYCIOSA-N
6	826.593	1	21.42	99.47	0	0	0	Glycerophospholipids	PS(O-16:0/22:1(11Z))	C44H86NO9P	1-alkyl,2-acylglycerophosphoserines	1 day, 14:01:00	O-16:0/22:1(11Z)	803.604	0.3	[M+Na]+	91.75	LMGP03020015	VWPQWUOQBLUKGD-MDNOYCIOSA-N
10	804.611	1	30.2	99.57	94.02	0	0	Glycerophospholipids	PS(O-16:0/22:1(11Z))	C44H86NO9P	1-alkyl,2-acylglycerophosphoserines	1 day, 14:01:00	O-16:0/22:1(11Z)	803.604	0.2	[M+H]+	97.67	LMGP03020015	VWPQWUOQBLUKGD-MDNOYCIOSA-N
4	804.611	1	29.89	99.57	90.26	0	0	Glycerophospholipids	PS(O-16:0/22:1(11Z))	C44H86NO9P	1-alkyl,2-acylglycerophosphoserines	1 day, 14:01:00	O-16:0/22:1(11Z)	803.604	0.2	[M+H]+	98.49	LMGP03020015	VWPQWUOQBLUKGD-MDNOYCIOSA-N
6	804.611	1	29.79	99.6	89.54	0	0	Glycerophospholipids	PS(O-16:0/22:1(11Z))	C44H86NO9P	1-alkyl,2-acylglycerophosphoserines	1 day, 14:01:00	O-16:0/22:1(11Z)	803.604	0.2	[M+H]+	97.47	LMGP03020015	VWPQWUOQBLUKGD-MDNOYCIOSA-N
4	826.593	1	21.52	99.67	0	0	0	Glycerophospholipids	PS(O-16:0/22:1(11Z))	C44H86NO9P	1-alkyl,2-acylglycerophosphoserines	1 day, 14:01:00	O-16:0/22:1(11Z)	803.604	0.2	[M+Na]+	93.43	LMGP03020015	VWPQWUOQBLUKGD-MDNOYCIOSA-N
10	826.593	1	21.29	99.72	0	0	0	Glycerophospholipids	PS(O-16:0/22:1(11Z))	C44H86NO9P	1-alkyl,2-acylglycerophosphoserines	1 day, 14:01:00	O-16:0/22:1(11Z)	803.604	0.2	[M+Na]+	86.89	LMGP03020015	VWPQWUOQBLUKGD-MDNOYCIOSA-N
6	824.577	1	21.22	97.14	0	0	0	Glycerophospholipids	PS(O-16:0/22:2(13Z,16Z))	C44H84NO9P	1-alkyl,2-acylglycerophosphoserines	1 day, 14:02:00	O-16:0/22:2(13Z,16Z)	801.588	0.6	[M+Na]+	97.76	LMGP03020016	YFUXUUHUZZVZFB-KVIBDXDUSA-N
4	824.577	1	29.23	97.16	87.97	0	0	Glycerophospholipids	PS(O-16:0/22:2(13Z,16Z))	C44H84NO9P	1-alkyl,2-acylglycerophosphoserines	1 day, 14:02:00	O-16:0/22:2(13Z,16Z)	801.588	0.6	[M+Na]+	98.22	LMGP03020016	YFUXUUHUZZVZFB-KVIBDXDUSA-N
5	824.577	1	29.48	97.17	90.75	0	0	Glycerophospholipids	PS(O-16:0/22:2(13Z,16Z))	C44H84NO9P	1-alkyl,2-acylglycerophosphoserines	1 day, 14:02:00	O-16:0/22:2(13Z,16Z)	801.588	0.6	[M+Na]+	98.05	LMGP03020016	YFUXUUHUZZVZFB-KVIBDXDUSA-N
10	824.577	1	21.21	97.32	0	0	0	Glycerophospholipids	PS(O-16:0/22:2(13Z,16Z))	C44H84NO9P	1-alkyl,2-acylglycerophosphoserines	1 day, 14:02:00	O-16:0/22:2(13Z,16Z)	801.588	0.6	[M+Na]+	96.77	LMGP03020016	YFUXUUHUZZVZFB-KVIBDXDUSA-N
5	782.53	1	21.49	99.15	0	0	0	Glycerophospholipids	PS(O-18:0/17:2(9Z,12Z))	C41H78NO9P	1-alkyl,2-acylglycerophosphoserines	1 day, 11:02:00	O-18:0/17:2(9Z,12Z)	759.541	0.3	[M+Na]+	95.09	LMGP03020026	QNIOWDJBEDFQPG-VXMPBLKKSA-N
4	782.53	1	21.57	99.5	0	0	0	Glycerophospholipids	PS(O-18:0/17:2(9Z,12Z))	C41H78NO9P	1-alkyl,2-acylglycerophosphoserines	1 day, 11:02:00	O-18:0/17:2(9Z,12Z)	759.541	0.2	[M+Na]+	95.58	LMGP03020026	QNIOWDJBEDFQPG-VXMPBLKKSA-N
10	782.53	1	21.6	99.6	0	0	0	Glycerophospholipids	PS(O-18:0/17:2(9Z,12Z))	C41H78NO9P	1-alkyl,2-acylglycerophosphoserines	1 day, 11:02:00	O-18:0/17:2(9Z,12Z)	759.541	0.2	[M+Na]+	95.99	LMGP03020026	QNIOWDJBEDFQPG-VXMPBLKKSA-N
6	782.53	1	21.51	99.62	0	0	0	Glycerophospholipids	PS(O-18:0/17:2(9Z,12Z))	C41H78NO9P	1-alkyl,2-acylglycerophosphoserines	1 day, 11:02:00	O-18:0/17:2(9Z,12Z)	759.541	0.2	[M+Na]+	93.52	LMGP03020026	QNIOWDJBEDFQPG-VXMPBLKKSA-N
5	812.577	1	20.51	99.45	0	0	0	Glycerophospholipids	PS(O-18:0/19:1(9Z))	C43H84NO9P	1-alkyl,2-acylglycerophosphoserines	1 day, 13:01:00	O-18:0/19:1(9Z)	789.588	0.3	[M+Na]+	66.67	LMGP03020033	GNVQMWODSYHZEQ-LQRBYYSHSA-N
6	790.596	1	21.63	99.61	0	0	0	Glycerophospholipids	PS(O-18:0/19:1(9Z))	C43H84NO9P	1-alkyl,2-acylglycerophosphoserines	1 day, 13:01:00	O-18:0/19:1(9Z)	789.588	0.2	[M+H]+	96.91	LMGP03020033	GNVQMWODSYHZEQ-LQRBYYSHSA-N
4	790.596	1	29.91	99.7	90.46	0	0	Glycerophospholipids	PS(O-18:0/19:1(9Z))	C43H84NO9P	1-alkyl,2-acylglycerophosphoserines	1 day, 13:01:00	O-18:0/19:1(9Z)	789.588	0.2	[M+H]+	97.97	LMGP03020033	GNVQMWODSYHZEQ-LQRBYYSHSA-N
10	790.596	1	29.66	99.74	87.84	0	0	Glycerophospholipids	PS(O-18:0/19:1(9Z))	C43H84NO9P	1-alkyl,2-acylglycerophosphoserines	1 day, 13:01:00	O-18:0/19:1(9Z)	789.588	0.2	[M+H]+	97.41	LMGP03020033	GNVQMWODSYHZEQ-LQRBYYSHSA-N
5	790.596	1	21.66	99.79	0	0	0	Glycerophospholipids	PS(O-18:0/19:1(9Z))	C43H84NO9P	1-alkyl,2-acylglycerophosphoserines	1 day, 13:01:00	O-18:0/19:1(9Z)	789.588	0.2	[M+H]+	96.64	LMGP03020033	GNVQMWODSYHZEQ-LQRBYYSHSA-N
6	812.577	1	21.06	99.87	0	0	0	Glycerophospholipids	PS(O-18:0/19:1(9Z))	C43H84NO9P	1-alkyl,2-acylglycerophosphoserines	1 day, 13:01:00	O-18:0/19:1(9Z)	789.588	0.1	[M+Na]+	79.75	LMGP03020033	GNVQMWODSYHZEQ-LQRBYYSHSA-N
4	812.577	1	21.09	99.89	0	0	0	Glycerophospholipids	PS(O-18:0/19:1(9Z))	C43H84NO9P	1-alkyl,2-acylglycerophosphoserines	1 day, 13:01:00	O-18:0/19:1(9Z)	789.588	0.1	[M+Na]+	80.55	LMGP03020033	GNVQMWODSYHZEQ-LQRBYYSHSA-N
10	812.577	1	20.93	99.96	0	0	0	Glycerophospholipids	PS(O-18:0/19:1(9Z))	C43H84NO9P	1-alkyl,2-acylglycerophosphoserines	1 day, 13:01:00	O-18:0/19:1(9Z)	789.588	0.1	[M+Na]+	75.7	LMGP03020033	GNVQMWODSYHZEQ-LQRBYYSHSA-N
10	822.561	1	20.76	96.63	0	0	0	Glycerophospholipids	PS(O-18:0/20:3(8Z,11Z,14Z))	C44H82NO9P	1-alkyl,2-acylglycerophosphoserines	1 day, 14:03:00	O-18:0/20:3(8Z,11Z,14Z)	799.573	0.7	[M+Na]+	87.77	LMGP03020036	DNWVKXCEBAHYHS-FBIIYQLASA-N
5	822.561	1	20.99	96.84	0	0	0	Glycerophospholipids	PS(O-18:0/20:3(8Z,11Z,14Z))	C44H82NO9P	1-alkyl,2-acylglycerophosphoserines	1 day, 14:03:00	O-18:0/20:3(8Z,11Z,14Z)	799.573	0.6	[M+Na]+	93.05	LMGP03020036	DNWVKXCEBAHYHS-FBIIYQLASA-N
6	822.561	1	20.92	97.12	0	0	0	Glycerophospholipids	PS(O-18:0/20:3(8Z,11Z,14Z))	C44H82NO9P	1-alkyl,2-acylglycerophosphoserines	1 day, 14:03:00	O-18:0/20:3(8Z,11Z,14Z)	799.573	0.6	[M+Na]+	89.58	LMGP03020036	DNWVKXCEBAHYHS-FBIIYQLASA-N
4	822.561	1	20.98	97.12	0	0	0	Glycerophospholipids	PS(O-18:0/20:3(8Z,11Z,14Z))	C44H82NO9P	1-alkyl,2-acylglycerophosphoserines	1 day, 14:03:00	O-18:0/20:3(8Z,11Z,14Z)	799.573	0.6	[M+Na]+	91.37	LMGP03020036	DNWVKXCEBAHYHS-FBIIYQLASA-N
5	810.562	1	21.31	98.09	0	0	0	Glycerophospholipids	PS(O-20:0/17:2(9Z,12Z))	C43H82NO9P	1-alkyl,2-acylglycerophosphoserines	1 day, 13:02:00	O-20:0/17:2(9Z,12Z)	787.573	0.5	[M+Na]+	95.58	LMGP03020050	HEFIDLBEXCAEKU-ZLOAVCHFSA-N
6	810.562	1	21.27	98.3	0	0	0	Glycerophospholipids	PS(O-20:0/17:2(9Z,12Z))	C43H82NO9P	1-alkyl,2-acylglycerophosphoserines	1 day, 13:02:00	O-20:0/17:2(9Z,12Z)	787.573	0.5	[M+Na]+	93.54	LMGP03020050	HEFIDLBEXCAEKU-ZLOAVCHFSA-N
4	810.562	1	21.38	98.54	0	0	0	Glycerophospholipids	PS(O-20:0/17:2(9Z,12Z))	C43H82NO9P	1-alkyl,2-acylglycerophosphoserines	1 day, 13:02:00	O-20:0/17:2(9Z,12Z)	787.573	0.4	[M+Na]+	95.21	LMGP03020050	HEFIDLBEXCAEKU-ZLOAVCHFSA-N
[truncated: 2,611 more rows]
