# Supplementary material for: A Comprehensive Comparison of Tissue Processing Methods for High-Quality MALDI Imaging of Lipids in Reconstructed Human Epidermis
Source: J Am Soc Mass Spectrom. 2023 Oct 16;34(11):2469–80. doi: 10.1021/jasms.3c00185 (PMC10623569; doi:10.1021/jasms.3c00185)
Supplement: Supplementary file 1 — js3c00185_si_001.zip [file js3c00185_si_001.zip › SupplementaryFile_4_Peaks_List_and_Identification_Impact_Washing_Recry.xlsx]

## Sheet: Summary_Identification_5ppm_Was
Conditions	Compound	Confidence	Score	Mass Score	Iso. Pat.Score	Fragment Score	Num Frag Matches	Lipid Category	Name	Custom Name	Formula	Lipid Class	Sum Composition	Chains	Mass	Mass delta ppm	Adduct	Chaos score	structureID	inchiKey
MiliQ + Recry	428.446	1	21.17	98.05	0	0	0	Fatty Acyls	(+)-24-methyl-hexacosanoic acid		C27H54O2	Branched fatty acids			410.412	0.5	[M+NH4]+	91.8	LMFA01020025	QKVYEHVFHQOMSA-UHFFFAOYSA-N
MiliQ	428.446	1	21.23	98.04	0	0	0	Fatty Acyls	(+)-24-methyl-hexacosanoic acid		C27H54O2	Branched fatty acids			410.412	0.5	[M+NH4]+	93.6	LMFA01020025	QKVYEHVFHQOMSA-UHFFFAOYSA-N
NH4Ac	428.446	1	20.89	97.96	0	0	0	Fatty Acyls	(+)-24-methyl-hexacosanoic acid		C27H54O2	Branched fatty acids			410.412	0.5	[M+NH4]+	84.67	LMFA01020025	QKVYEHVFHQOMSA-UHFFFAOYSA-N
MiliQ + Recry	442.462	1	21.02	98.42	0	0	0	Fatty Acyls	Isomontanic acid		C28H56O2	Branched fatty acids			424.428	0.4	[M+NH4]+	86.08	LMFA01020026	GCUBDUZUXAQLEY-UHFFFAOYSA-N
MiliQ	442.462	1	21	98.43	0	0	0	Fatty Acyls	Isomontanic acid		C28H56O2	Branched fatty acids			424.428	0.4	[M+NH4]+	85.43	LMFA01020026	GCUBDUZUXAQLEY-UHFFFAOYSA-N
MiliQ + Recry	386.399	1	30.1	98.65	95.93	0	0	Fatty Acyls	2,4-dimethyl-docosanoic acid		C24H48O2	Branched fatty acids			368.365	0.4	[M+NH4]+	94.72	LMFA01020229	QYNTVLCDAYKUMH-UHFFFAOYSA-N
NH4Ac + Recry	386.399	1	30.1	98.72	95.22	0	0	Fatty Acyls	2,4-dimethyl-docosanoic acid		C24H48O2	Branched fatty acids			368.365	0.4	[M+NH4]+	96.16	LMFA01020229	QYNTVLCDAYKUMH-UHFFFAOYSA-N
None + Recry	386.399	1	29.08	98.65	85.44	0	0	Fatty Acyls	2,4-dimethyl-docosanoic acid		C24H48O2	Branched fatty acids			368.365	0.4	[M+NH4]+	92.97	LMFA01020229	QYNTVLCDAYKUMH-UHFFFAOYSA-N
MiliQ	386.399	1	30.32	98.66	97.46	0	0	Fatty Acyls	2,4-dimethyl-docosanoic acid		C24H48O2	Branched fatty acids			368.365	0.4	[M+NH4]+	96.82	LMFA01020229	QYNTVLCDAYKUMH-UHFFFAOYSA-N
NH4Ac	386.399	1	30.03	98.54	94.83	0	0	Fatty Acyls	2,4-dimethyl-docosanoic acid		C24H48O2	Branched fatty acids			368.365	0.4	[M+NH4]+	96.06	LMFA01020229	QYNTVLCDAYKUMH-UHFFFAOYSA-N
None	386.399	1	29.2	98.7	85.44	0	0	Fatty Acyls	2,4-dimethyl-docosanoic acid		C24H48O2	Branched fatty acids			368.365	0.4	[M+NH4]+	95.85	LMFA01020229	QYNTVLCDAYKUMH-UHFFFAOYSA-N
MiliQ + Recry	400.415	1	29.8	97.92	93.8	0	0	Fatty Acyls	24:0(17Me)		C25H50O2	Branched fatty acids			382.381	0.5	[M+NH4]+	95.5	LMFA01020350	PORBSAQMJVPOAX-UHFFFAOYSA-N
NH4Ac + Recry	400.415	1	29.04	98.11	84.75	0	0	Fatty Acyls	24:0(17Me)		C25H50O2	Branched fatty acids			382.381	0.5	[M+NH4]+	96.17	LMFA01020350	PORBSAQMJVPOAX-UHFFFAOYSA-N
MiliQ	400.415	1	29.91	98.06	94.15	0	0	Fatty Acyls	24:0(17Me)		C25H50O2	Branched fatty acids			382.381	0.5	[M+NH4]+	96.73	LMFA01020350	PORBSAQMJVPOAX-UHFFFAOYSA-N
NH4Ac	400.415	1	29.51	97.88	90.5	0	0	Fatty Acyls	24:0(17Me)		C25H50O2	Branched fatty acids			382.381	0.5	[M+NH4]+	96.01	LMFA01020350	PORBSAQMJVPOAX-UHFFFAOYSA-N
None	400.415	1	21.17	98.17	0	0	0	Fatty Acyls	24:0(17Me)		C25H50O2	Branched fatty acids			382.381	0.5	[M+NH4]+	91.21	LMFA01020350	PORBSAQMJVPOAX-UHFFFAOYSA-N
MiliQ + Recry	414.43	1	30.08	98.42	95.92	0	0	Fatty Acyls	25:0(18Me)		C26H52O2	Branched fatty acids			396.397	0.4	[M+NH4]+	95.42	LMFA01020351	RLGZKEYXAKZQMD-UHFFFAOYSA-N
NH4Ac + Recry	414.43	1	30.15	98.54	95.91	0	0	Fatty Acyls	25:0(18Me)		C26H52O2	Branched fatty acids			396.397	0.4	[M+NH4]+	96.7	LMFA01020351	RLGZKEYXAKZQMD-UHFFFAOYSA-N
None + Recry	414.43	1	28.99	98.5	84.04	0	0	Fatty Acyls	25:0(18Me)		C26H52O2	Branched fatty acids			396.397	0.4	[M+NH4]+	94.77	LMFA01020351	RLGZKEYXAKZQMD-UHFFFAOYSA-N
MiliQ	414.43	1	30.23	98.43	96.98	0	0	Fatty Acyls	25:0(18Me)		C26H52O2	Branched fatty acids			396.397	0.4	[M+NH4]+	96.71	LMFA01020351	RLGZKEYXAKZQMD-UHFFFAOYSA-N
NH4Ac	414.43	1	30.04	98.44	95.05	0	0	Fatty Acyls	25:0(18Me)		C26H52O2	Branched fatty acids			396.397	0.4	[M+NH4]+	96.22	LMFA01020351	RLGZKEYXAKZQMD-UHFFFAOYSA-N
None	414.43	1	29.82	98.51	92.34	0	0	Fatty Acyls	25:0(18Me)		C26H52O2	Branched fatty acids			396.397	0.4	[M+NH4]+	96.67	LMFA01020351	RLGZKEYXAKZQMD-UHFFFAOYSA-N
MiliQ + Recry	358.368	1	29.33	98.93	86.75	0	0	Fatty Acyls	14,19-dimethyl-eicosanoic-acid		C22H44O2	Branched fatty acids			340.334	0.4	[M+NH4]+	95.09	LMFA01020424	VJKLVILAZFDWDJ-UHFFFAOYSA-N
NH4Ac + Recry	358.368	1	21.44	98.96	0	0	0	Fatty Acyls	14,19-dimethyl-eicosanoic-acid		C22H44O2	Branched fatty acids			340.334	0.4	[M+NH4]+	94.73	LMFA01020424	VJKLVILAZFDWDJ-UHFFFAOYSA-N
MiliQ	358.368	1	21.44	99.05	0	0	0	Fatty Acyls	14,19-dimethyl-eicosanoic-acid		C22H44O2	Branched fatty acids			340.334	0.3	[M+NH4]+	94.26	LMFA01020424	VJKLVILAZFDWDJ-UHFFFAOYSA-N
NH4Ac	358.368	1	21.29	98.76	0	0	0	Fatty Acyls	14,19-dimethyl-eicosanoic-acid		C22H44O2	Branched fatty acids			340.334	0.4	[M+NH4]+	91.67	LMFA01020424	VJKLVILAZFDWDJ-UHFFFAOYSA-N
MiliQ	440.446	1	20.45	98.59	0	0	0	Fatty Acyls	11Z-octacosenoic acid		C28H54O2	Unsaturated fatty acids			422.412	0.4	[M+NH4]+	69.48	LMFA01031122	KPSSWFAXMDAEFC-ZCXUNETKSA-N
NH4Ac	440.446	1	20.44	98.15	0	0	0	Fatty Acyls	11Z-octacosenoic acid		C28H54O2	Unsaturated fatty acids			422.412	0.5	[M+NH4]+	71.43	LMFA01031122	KPSSWFAXMDAEFC-ZCXUNETKSA-N
MiliQ + Recry	374.363	1	21.24	97.93	0	0	0	Fatty Acyls	(+)-3-hydroxy behenic		C22H44O3	Hydroxy fatty acids			356.329	0.5	[M+NH4]+	94.4	LMFA01050078	PNPWTPYWWUOMDS-UHFFFAOYSA-N
MiliQ	374.363	1	21.23	98.02	0	0	0	Fatty Acyls	(+)-3-hydroxy behenic		C22H44O3	Hydroxy fatty acids			356.329	0.5	[M+NH4]+	93.62	LMFA01050078	PNPWTPYWWUOMDS-UHFFFAOYSA-N
NH4Ac	374.363	1	21.17	98.18	0	0	0	Fatty Acyls	(+)-3-hydroxy behenic		C22H44O3	Hydroxy fatty acids			356.329	0.5	[M+NH4]+	91.36	LMFA01050078	PNPWTPYWWUOMDS-UHFFFAOYSA-N
NH4Ac	290.269	1	21.48	99.68	0	0	0	Fatty Acyls	(+)-15S-hydroxy-hexadecanoic acid		C16H32O3	Hydroxy fatty acids			272.235	0.2	[M+NH4]+	92.25	LMFA01050269	WQPQDBIUAFINBH-HNNXBMFYSA-N
MiliQ	402.394	1	20.27	97.89	0	0	0	Fatty Acyls	15-methoxy-tricosanoic acid		C24H48O3	Methoxy fatty acids			384.36	0.5	[M+NH4]+	68.12	LMFA01080016	XAHQMQMCLFTERG-UHFFFAOYSA-N
MiliQ + Recry	254.248	1	21.52	100	0	0	0	Fatty Acyls	2-amino-hexadecanoic acid		C16H33NO2	Amino fatty acids			271.251	0	[M+H-H2O]+	91.75	LMFA01100018	XELWBYCKQCNAGY-UHFFFAOYSA-N
NH4Ac + Recry	254.248	1	21.31	99.95	0	0	0	Fatty Acyls	2-amino-hexadecanoic acid		C16H33NO2	Amino fatty acids			271.251	0.1	[M+H-H2O]+	86.3	LMFA01100018	XELWBYCKQCNAGY-UHFFFAOYSA-N
MiliQ	254.248	1	20.97	99.92	0	0	0	Fatty Acyls	2-amino-hexadecanoic acid		C16H33NO2	Amino fatty acids			271.251	0.1	[M+H-H2O]+	77.13	LMFA01100018	XELWBYCKQCNAGY-UHFFFAOYSA-N
NH4Ac	254.248	1	21.18	99.91	0	0	0	Fatty Acyls	2-amino-hexadecanoic acid		C16H33NO2	Amino fatty acids			271.251	0.1	[M+H-H2O]+	83.01	LMFA01100018	XELWBYCKQCNAGY-UHFFFAOYSA-N
MiliQ	311.258	1	21.1	99.69	0	0	0	Fatty Acyls	2-hydroxy-8-(2-octylcycloprop-1-en-1-yl)octanoic acid;		C19H34O3	Carbocyclic fatty acids			310.251	0.2	[M+H]+	81.88	LMFA01140051	NIMPMJIXSJYVEO-UHFFFAOYSA-N
NH4Ac	311.258	1	21.38	99.81	0	0	0	Fatty Acyls	2-hydroxy-8-(2-octylcycloprop-1-en-1-yl)octanoic acid;		C19H34O3	Carbocyclic fatty acids			310.251	0.2	[M+H]+	88.94	LMFA01140051	NIMPMJIXSJYVEO-UHFFFAOYSA-N
MiliQ + Recry	324.326	1	21.32	99.48	0	0	0	Fatty Acyls	(3R)-13,18-Dimethylnonadec-(4E)-en-1-yn-3-ol		C21H38O	Fatty alcohols			306.292	0.3	[M+NH4]+	88.89	LMFA05000765	AKKGUIWDSDAXJD-KKEJVTCCSA-N
NH4Ac + Recry	324.326	1	21.4	99.63	0	0	0	Fatty Acyls	(3R)-13,18-Dimethylnonadec-(4E)-en-1-yn-3-ol		C21H38O	Fatty alcohols			306.292	0.2	[M+NH4]+	90.38	LMFA05000765	AKKGUIWDSDAXJD-KKEJVTCCSA-N
MiliQ	324.326	1	21.22	99.44	0	0	0	Fatty Acyls	(3R)-13,18-Dimethylnonadec-(4E)-en-1-yn-3-ol		C21H38O	Fatty alcohols			306.292	0.3	[M+NH4]+	86.43	LMFA05000765	AKKGUIWDSDAXJD-KKEJVTCCSA-N
NH4Ac	324.326	1	21.16	99.15	0	0	0	Fatty Acyls	(3R)-13,18-Dimethylnonadec-(4E)-en-1-yn-3-ol		C21H38O	Fatty alcohols			306.292	0.3	[M+NH4]+	86.22	LMFA05000765	AKKGUIWDSDAXJD-KKEJVTCCSA-N
MiliQ + Recry	368.389	1	29.95	98.23	95.46	0	0	Fatty Acyls	15-tetracosenal		C24H46O	Fatty aldehydes			350.355	0.5	[M+NH4]+	93.76	LMFA06000104	FOJRCTPWZIJOIP-KTKRTIGZSA-N
NH4Ac + Recry	368.389	1	30.12	98.31	96.3	0	0	Fatty Acyls	15-tetracosenal		C24H46O	Fatty aldehydes			350.355	0.5	[M+NH4]+	95.97	LMFA06000104	FOJRCTPWZIJOIP-KTKRTIGZSA-N
None + Recry	368.389	1	28.97	98.02	85.42	0	0	Fatty Acyls	15-tetracosenal		C24H46O	Fatty aldehydes			350.355	0.5	[M+NH4]+	93.09	LMFA06000104	FOJRCTPWZIJOIP-KTKRTIGZSA-N
MiliQ	368.389	1	30.2	98.04	97.43	0	0	Fatty Acyls	15-tetracosenal		C24H46O	Fatty aldehydes			350.355	0.5	[M+NH4]+	96.69	LMFA06000104	FOJRCTPWZIJOIP-KTKRTIGZSA-N
NH4Ac	368.389	1	29.97	97.97	95.45	0	0	Fatty Acyls	15-tetracosenal		C24H46O	Fatty aldehydes			350.355	0.5	[M+NH4]+	95.71	LMFA06000104	FOJRCTPWZIJOIP-KTKRTIGZSA-N
None	368.389	1	29.72	98.03	92.37	0	0	Fatty Acyls	15-tetracosenal		C24H46O	Fatty aldehydes			350.355	0.5	[M+NH4]+	96.06	LMFA06000104	FOJRCTPWZIJOIP-KTKRTIGZSA-N
MiliQ + Recry	496.339	1	20.9	98.59	0	0	0	Fatty Acyls	(7Z,10Z,13Z,16Z,19Z)-docosapentaenoylcarnitine		C29H47NO4	Fatty acyl carnitines			473.351	0.4	[M+Na]+	81.64	LMFA07070023	MJPIXACTUMSGGI-WMPRHZDHSA-N
NH4Ac + Recry	496.34	1	21.44	99.61	0	0	0	Fatty Acyls	(7Z,10Z,13Z,16Z,19Z)-docosapentaenoylcarnitine		C29H47NO4	Fatty acyl carnitines			473.351	0.2	[M+Na]+	91.59	LMFA07070023	MJPIXACTUMSGGI-WMPRHZDHSA-N
MiliQ	496.339	1	20.92	98.98	0	0	0	Fatty Acyls	(7Z,10Z,13Z,16Z,19Z)-docosapentaenoylcarnitine		C29H47NO4	Fatty acyl carnitines			473.351	0.4	[M+Na]+	80.32	LMFA07070023	MJPIXACTUMSGGI-WMPRHZDHSA-N
NH4Ac	496.339	1	20.99	98.9	0	0	0	Fatty Acyls	(7Z,10Z,13Z,16Z,19Z)-docosapentaenoylcarnitine		C29H47NO4	Fatty acyl carnitines			473.351	0.4	[M+Na]+	82.6	LMFA07070023	MJPIXACTUMSGGI-WMPRHZDHSA-N
MiliQ + Recry	494.324	1	21.26	99.39	0	0	0	Fatty Acyls	Cervonyl carnitine		C29H45NO4	Fatty acyl carnitines			471.335	0.3	[M+Na]+	87.67	LMFA07070055	WLLMYDQRCSWAST-BUHCESQUSA-N
NH4Ac + Recry	494.324	1	20.87	99.67	0	0	0	Fatty Acyls	Cervonyl carnitine		C29H45NO4	Fatty acyl carnitines			471.335	0.2	[M+Na]+	75.49	LMFA07070055	WLLMYDQRCSWAST-BUHCESQUSA-N
MiliQ	494.324	1	21.11	99.1	0	0	0	Fatty Acyls	Cervonyl carnitine		C29H45NO4	Fatty acyl carnitines			471.335	0.3	[M+Na]+	85.1	LMFA07070055	WLLMYDQRCSWAST-BUHCESQUSA-N
NH4Ac	494.324	1	21.12	99.16	0	0	0	Fatty Acyls	Cervonyl carnitine		C29H45NO4	Fatty acyl carnitines			471.335	0.3	[M+Na]+	85.09	LMFA07070055	WLLMYDQRCSWAST-BUHCESQUSA-N
MiliQ	713.684	1	2.6	0	0	0	0	Fatty Acyls	FAHFA(16:1/32-O-32:1)		C48H90O4	Wax monoesters	2 days, 0:02:00	16:1/O-32:1	730.684	5	[M+H-H2O]+	71.49	LMFA07090161	VLYFGDFVNZDTJM-LBJSJSAUSA-N
NH4Ac	713.684	1	5.87	17.63	0	0	0	Fatty Acyls	FAHFA(16:1/32-O-32:1)		C48H90O4	Wax monoesters	2 days, 0:02:00	16:1/O-32:1	730.684	4.7	[M+H-H2O]+	73.17	LMFA07090161	VLYFGDFVNZDTJM-LBJSJSAUSA-N
MiliQ	781.704	1	28.06	97.99	76.21	0	0	Fatty Acyls	FAHFA(16:1/34-O-34:1)		C50H94O4	Fatty acid estolides	2 days, 2:02:00	16:1/O-34:1	758.715	0.5	[M+Na]+	91.05	LMFA07090162	VLMHZJCXHCVEFF-ZSCFUUIFSA-N
MiliQ + Recry	262.253	1	21.18	99.99	0	0	0	Fatty Acyls	Linoleamide		C18H33NO	Primary amides			279.256	0	[M+H-H2O]+	82.57	LMFA08010008	SFIHQZFZMWZOJV-HZJYTTRNSA-N
MiliQ	262.253	1	20.93	99.81	0	0	0	Fatty Acyls	Linoleamide		C18H33NO	Primary amides			279.256	0.2	[M+H-H2O]+	76.41	LMFA08010008	SFIHQZFZMWZOJV-HZJYTTRNSA-N
None + Recry	264.269	1	21.32	99.88	0	0	0	Fatty Acyls	Elaidamide		C18H35NO	Primary amides			281.272	0.1	[M+H-H2O]+	87.02	LMFA08010011	FATBGEAMYMYZAF-MDZDMXLPSA-N
NH4Ac	264.269	1	21.64	99.87	0	0	0	Fatty Acyls	Elaidamide		C18H35NO	Primary amides			281.272	0.1	[M+H-H2O]+	95.68	LMFA08010011	FATBGEAMYMYZAF-MDZDMXLPSA-N
None	264.269	1	21.55	99.91	0	0	0	Fatty Acyls	Elaidamide		C18H35NO	Primary amides			281.272	0.1	[M+H-H2O]+	92.93	LMFA08010011	FATBGEAMYMYZAF-MDZDMXLPSA-N
MiliQ + Recry	340.357	1	29.68	99.25	90.02	0	0	Fatty Acyls	Docosanamide		C22H45NO	Primary amides			339.35	0.3	[M+H]+	95.02	LMFA08010020	ORAWFNKFUWGRJG-UHFFFAOYSA-N
NH4Ac + Recry	340.357	1	29.42	99.38	86.76	0	0	Fatty Acyls	Docosanamide		C22H45NO	Primary amides			339.35	0.3	[M+H]+	95.29	LMFA08010020	ORAWFNKFUWGRJG-UHFFFAOYSA-N
MiliQ	340.357	1	21.5	99.24	0	0	0	Fatty Acyls	Docosanamide		C22H45NO	Primary amides			339.35	0.3	[M+H]+	95.01	LMFA08010020	ORAWFNKFUWGRJG-UHFFFAOYSA-N
NH4Ac	340.357	1	21.43	99.22	0	0	0	Fatty Acyls	Docosanamide		C22H45NO	Primary amides			339.35	0.3	[M+H]+	93.33	LMFA08010020	ORAWFNKFUWGRJG-UHFFFAOYSA-N
None	340.357	1	21.03	99.36	0	0	0	Fatty Acyls	Docosanamide		C22H45NO	Primary amides			339.35	0.3	[M+H]+	81.48	LMFA08010020	ORAWFNKFUWGRJG-UHFFFAOYSA-N
NH4Ac + Recry	384.362	1	21.52	99.45	0	0	0	Fatty Acyls	N-propyl-16,16-dimethyl-5Z,8Z,11Z,14Z-docosatetraenoyl amine		C27H47NO	N-acyl amines			401.366	0.3	[M+H-H2O]+	94.58	LMFA08020046	IRYRMYBLFNDWKY-GWEUNTIUSA-N
MiliQ + Recry	568.493	1	21.04	97.65	0	0	0	Fatty Acyls	N-(15-methyl-3-(13-methyl-tetradecanoyloxy)-hexadecanoyl)-glycine		C34H65NO5	N-acyl amines			567.486	0.5	[M+H]+	90.43	LMFA08020222	OYOGBQCTBJMFBW-WJOKGBTCSA-N
MiliQ	568.493	1	20.57	97.61	0	0	0	Fatty Acyls	N-(15-methyl-3-(13-methyl-tetradecanoyloxy)-hexadecanoyl)-glycine		C34H65NO5	N-acyl amines			567.486	0.5	[M+H]+	77.62	LMFA08020222	OYOGBQCTBJMFBW-WJOKGBTCSA-N
NH4Ac	568.493	1	20.19	96.98	0	0	0	Fatty Acyls	N-(15-methyl-3-(13-methyl-tetradecanoyloxy)-hexadecanoyl)-glycine		C34H65NO5	N-acyl amines			567.486	0.6	[M+H]+	70.27	LMFA08020222	OYOGBQCTBJMFBW-WJOKGBTCSA-N
MiliQ + Recry	480.308	1	21.52	98.96	0	0	0	Fatty Acyls	Stieleriacine D		C28H43NO4	N-acyl amines			457.319	0.4	[M+Na]+	96.95	LMFA08020336	LHZOIJPBXTZOKQ-YMXQXFHSSA-N
MiliQ	480.308	1	21.42	98.79	0	0	0	Fatty Acyls	Stieleriacine D		C28H43NO4	N-acyl amines			457.319	0.4	[M+Na]+	95.06	LMFA08020336	LHZOIJPBXTZOKQ-YMXQXFHSSA-N
NH4Ac	480.308	1	21.47	98.8	0	0	0	Fatty Acyls	Stieleriacine D		C28H43NO4	N-acyl amines			457.319	0.4	[M+Na]+	96.34	LMFA08020336	LHZOIJPBXTZOKQ-YMXQXFHSSA-N
MiliQ + Recry	636.423	1	21.31	97.9	0	0	0	Fatty Acyls	Melonosin A		C37H59NO6	N-acyl amines			613.434	0.5	[M+Na]+	96.5	LMFA08020395	CQUVIJBVSNICJF-XWOFKJQKSA-N
NH4Ac + Recry	636.423	1	29.61	99.37	87.97	0	0	Fatty Acyls	Melonosin A		C37H59NO6	N-acyl amines			613.434	0.3	[M+Na]+	97.36	LMFA08020395	CQUVIJBVSNICJF-XWOFKJQKSA-N
None + Recry	636.423	1	21.39	99.1	0	0	0	Fatty Acyls	Melonosin A		C37H59NO6	N-acyl amines			613.434	0.3	[M+Na]+	92.86	LMFA08020395	CQUVIJBVSNICJF-XWOFKJQKSA-N
MiliQ	636.423	1	21.31	97.9	0	0	0	Fatty Acyls	Melonosin A		C37H59NO6	N-acyl amines			613.434	0.5	[M+Na]+	96.65	LMFA08020395	CQUVIJBVSNICJF-XWOFKJQKSA-N
NH4Ac	636.423	1	21.25	97.97	0	0	0	Fatty Acyls	Melonosin A		C37H59NO6	N-acyl amines			613.434	0.5	[M+Na]+	94.63	LMFA08020395	CQUVIJBVSNICJF-XWOFKJQKSA-N
MiliQ + Recry	338.342	1	29.48	99.75	86.75	0	0	Fatty Acyls	Eicosanoyl-EA		C22H45NO2	N-acyl ethanolamines (endocannabinoids)			355.345	0.2	[M+H-H2O]+	95.07	LMFA08040038	AUJVQJHODMISJP-UHFFFAOYSA-N
NH4Ac + Recry	338.342	1	21.6	99.72	0	0	0	Fatty Acyls	Eicosanoyl-EA		C22H45NO2	N-acyl ethanolamines (endocannabinoids)			355.345	0.2	[M+H-H2O]+	95.39	LMFA08040038	AUJVQJHODMISJP-UHFFFAOYSA-N
MiliQ	338.342	1	21.59	99.78	0	0	0	Fatty Acyls	Eicosanoyl-EA		C22H45NO2	N-acyl ethanolamines (endocannabinoids)			355.345	0.2	[M+H-H2O]+	94.78	LMFA08040038	AUJVQJHODMISJP-UHFFFAOYSA-N
MiliQ	356.352	1	21.2	99.62	0	0	0	Fatty Acyls	Eicosanoyl-EA		C22H45NO2	N-acyl ethanolamines (endocannabinoids)			355.345	0.2	[M+H]+	84.77	LMFA08040038	AUJVQJHODMISJP-UHFFFAOYSA-N
NH4Ac	338.342	1	21.49	99.78	0	0	0	Fatty Acyls	Eicosanoyl-EA		C22H45NO2	N-acyl ethanolamines (endocannabinoids)			355.345	0.2	[M+H-H2O]+	92.01	LMFA08040038	AUJVQJHODMISJP-UHFFFAOYSA-N
NH4Ac	356.352	1	20.93	99.48	0	0	0	Fatty Acyls	Eicosanoyl-EA		C22H45NO2	N-acyl ethanolamines (endocannabinoids)			355.345	0.3	[M+H]+	78.16	LMFA08040038	AUJVQJHODMISJP-UHFFFAOYSA-N
MiliQ + Recry	296.295	1	21.45	99.83	0	0	0	Fatty Acyls	Margaroyl-EA		C19H39NO2	N-acyl ethanolamines (endocannabinoids)			313.298	0.1	[M+H-H2O]+	90.64	LMFA08040049	GCCFMSAXQJECNH-UHFFFAOYSA-N
NH4Ac + Recry	296.295	1	21.52	99.84	0	0	0	Fatty Acyls	Margaroyl-EA		C19H39NO2	N-acyl ethanolamines (endocannabinoids)			313.298	0.1	[M+H-H2O]+	92.49	LMFA08040049	GCCFMSAXQJECNH-UHFFFAOYSA-N
MiliQ	296.295	1	21.42	99.81	0	0	0	Fatty Acyls	Margaroyl-EA		C19H39NO2	N-acyl ethanolamines (endocannabinoids)			313.298	0.2	[M+H-H2O]+	89.94	LMFA08040049	GCCFMSAXQJECNH-UHFFFAOYSA-N
NH4Ac	296.295	1	21.25	99.53	0	0	0	Fatty Acyls	Margaroyl-EA		C19H39NO2	N-acyl ethanolamines (endocannabinoids)			313.298	0.2	[M+H-H2O]+	86.67	LMFA08040049	GCCFMSAXQJECNH-UHFFFAOYSA-N
MiliQ + Recry	366.373	1	29.06	98.22	85.42	0	0	Fatty Acyls	Behenoyl-EA		C24H49NO2	N-acyl ethanolamines (endocannabinoids)			383.376	0.5	[M+H-H2O]+	94.53	LMFA08040052	XHFWUECSNJWBJU-UHFFFAOYSA-N
MiliQ + Recry	384.384	1	21.42	98.98	0	0	0	Fatty Acyls	Behenoyl-EA		C24H49NO2	N-acyl ethanolamines (endocannabinoids)			383.376	0.4	[M+H]+	94.07	LMFA08040052	XHFWUECSNJWBJU-UHFFFAOYSA-N
NH4Ac + Recry	366.373	1	21.37	98.57	0	0	0	Fatty Acyls	Behenoyl-EA		C24H49NO2	N-acyl ethanolamines (endocannabinoids)			383.376	0.4	[M+H-H2O]+	94.77	LMFA08040052	XHFWUECSNJWBJU-UHFFFAOYSA-N
MiliQ	366.373	1	21.34	98.52	0	0	0	Fatty Acyls	Behenoyl-EA		C24H49NO2	N-acyl ethanolamines (endocannabinoids)			383.376	0.4	[M+H-H2O]+	94.28	LMFA08040052	XHFWUECSNJWBJU-UHFFFAOYSA-N
MiliQ	384.384	1	21.31	99.25	0	0	0	Fatty Acyls	Behenoyl-EA		C24H49NO2	N-acyl ethanolamines (endocannabinoids)			383.376	0.3	[M+H]+	89.9	LMFA08040052	XHFWUECSNJWBJU-UHFFFAOYSA-N
NH4Ac	366.373	1	21.21	98.54	0	0	0	Fatty Acyls	Behenoyl-EA		C24H49NO2	N-acyl ethanolamines (endocannabinoids)			383.376	0.4	[M+H-H2O]+	90.65	LMFA08040052	XHFWUECSNJWBJU-UHFFFAOYSA-N
NH4Ac	384.384	1	21.1	99.2	0	0	0	Fatty Acyls	Behenoyl-EA		C24H49NO2	N-acyl ethanolamines (endocannabinoids)			383.376	0.3	[M+H]+	84.2	LMFA08040052	XHFWUECSNJWBJU-UHFFFAOYSA-N
MiliQ + Recry	380.389	1	21.14	98.63	0	0	0	Fatty Acyls	Tricosanoyl-EA		C25H51NO2	N-acyl ethanolamines (endocannabinoids)			397.392	0.4	[M+H-H2O]+	88.18	LMFA08040053	WFRQXTUCHBFZII-UHFFFAOYSA-N
MiliQ + Recry	398.399	1	21.05	99.24	0	0	0	Fatty Acyls	Tricosanoyl-EA		C25H51NO2	N-acyl ethanolamines (endocannabinoids)			397.392	0.3	[M+H]+	82.67	LMFA08040053	WFRQXTUCHBFZII-UHFFFAOYSA-N
MiliQ	380.389	1	21.14	99.02	0	0	0	Fatty Acyls	Tricosanoyl-EA		C25H51NO2	N-acyl ethanolamines (endocannabinoids)			397.392	0.4	[M+H-H2O]+	86.23	LMFA08040053	WFRQXTUCHBFZII-UHFFFAOYSA-N
MiliQ	398.399	1	20.91	98.73	0	0	0	Fatty Acyls	Tricosanoyl-EA		C25H51NO2	N-acyl ethanolamines (endocannabinoids)			397.392	0.4	[M+H]+	81.49	LMFA08040053	WFRQXTUCHBFZII-UHFFFAOYSA-N
NH4Ac	380.389	1	20.99	98.79	0	0	0	Fatty Acyls	Tricosanoyl-EA		C25H51NO2	N-acyl ethanolamines (endocannabinoids)			397.392	0.4	[M+H-H2O]+	83.36	LMFA08040053	WFRQXTUCHBFZII-UHFFFAOYSA-N
NH4Ac	398.399	1	21.1	98.92	0	0	0	Fatty Acyls	Tricosanoyl-EA		C25H51NO2	N-acyl ethanolamines (endocannabinoids)			397.392	0.4	[M+H]+	85.54	LMFA08040053	WFRQXTUCHBFZII-UHFFFAOYSA-N
MiliQ + Recry	412.415	1	29.81	98.75	92.01	0	0	Fatty Acyls	Lignoceroyl-EA		C26H53NO2	N-acyl ethanolamines (endocannabinoids)			411.408	0.4	[M+H]+	95.92	LMFA08040054	HJPVEPFLQVCCLM-UHFFFAOYSA-N
NH4Ac + Recry	412.415	1	29.09	98.83	84.04	0	0	Fatty Acyls	Lignoceroyl-EA		C26H53NO2	N-acyl ethanolamines (endocannabinoids)			411.408	0.4	[M+H]+	95.6	LMFA08040054	HJPVEPFLQVCCLM-UHFFFAOYSA-N
MiliQ	412.415	1	30.09	98.9	94.48	0	0	Fatty Acyls	Lignoceroyl-EA		C26H53NO2	N-acyl ethanolamines (endocannabinoids)			411.408	0.4	[M+H]+	96.71	LMFA08040054	HJPVEPFLQVCCLM-UHFFFAOYSA-N
NH4Ac	412.415	1	29.49	98.8	88.35	0	0	Fatty Acyls	Lignoceroyl-EA		C26H53NO2	N-acyl ethanolamines (endocannabinoids)			411.408	0.4	[M+H]+	95.96	LMFA08040054	HJPVEPFLQVCCLM-UHFFFAOYSA-N
None	412.415	1	21.1	99.02	0	0	0	Fatty Acyls	Lignoceroyl-EA		C26H53NO2	N-acyl ethanolamines (endocannabinoids)			411.408	0.4	[M+H]+	85.09	LMFA08040054	HJPVEPFLQVCCLM-UHFFFAOYSA-N
MiliQ + Recry	392.389	1	20.88	99.13	0	0	0	Fatty Acyls	Nervonoyl-EA		C26H51NO2	N-acyl ethanolamines (endocannabinoids)			409.392	0.3	[M+H-H2O]+	78.57	LMFA08040055	LISKWSFNVJTQKH-KTKRTIGZSA-N
MiliQ	392.389	1	20.88	99.31	0	0	0	Fatty Acyls	Nervonoyl-EA		C26H51NO2	N-acyl ethanolamines (endocannabinoids)			409.392	0.3	[M+H-H2O]+	77.62	LMFA08040055	LISKWSFNVJTQKH-KTKRTIGZSA-N
NH4Ac	392.389	1	20.68	99.26	0	0	0	Fatty Acyls	Nervonoyl-EA		C26H51NO2	N-acyl ethanolamines (endocannabinoids)			409.392	0.3	[M+H-H2O]+	72.49	LMFA08040055	LISKWSFNVJTQKH-KTKRTIGZSA-N
MiliQ + Recry	308.295	1	29.95	99.84	91.63	0	0	Fatty Acyls	Elaidic acid ethanolamide		C20H39NO2	N-acyl ethanolamines (endocannabinoids)			325.298	0.1	[M+H-H2O]+	95.41	LMFA08040060	BOWVQLFMWHZBEF-MDZDMXLPSA-N
NH4Ac + Recry	308.295	1	21.57	99.88	0	0	0	Fatty Acyls	Elaidic acid ethanolamide		C20H39NO2	N-acyl ethanolamines (endocannabinoids)			325.298	0.1	[M+H-H2O]+	93.89	LMFA08040060	BOWVQLFMWHZBEF-MDZDMXLPSA-N
MiliQ	308.295	1	21.61	99.78	0	0	0	Fatty Acyls	Elaidic acid ethanolamide		C20H39NO2	N-acyl ethanolamines (endocannabinoids)			325.298	0.2	[M+H-H2O]+	95.34	LMFA08040060	BOWVQLFMWHZBEF-MDZDMXLPSA-N
NH4Ac	308.295	1	21.63	99.79	0	0	0	Fatty Acyls	Elaidic acid ethanolamide		C20H39NO2	N-acyl ethanolamines (endocannabinoids)			325.298	0.2	[M+H-H2O]+	95.82	LMFA08040060	BOWVQLFMWHZBEF-MDZDMXLPSA-N
None	308.295	1	21.23	99.54	0	0	0	Fatty Acyls	Elaidic acid ethanolamide		C20H39NO2	N-acyl ethanolamines (endocannabinoids)			325.298	0.2	[M+H-H2O]+	86.25	LMFA08040060	BOWVQLFMWHZBEF-MDZDMXLPSA-N
MiliQ + Recry	250.253	1	21.54	99.96	0	0	0	Fatty Acyls	10Z-heptadecenenitrile		C17H31N	Fatty nitriles			249.246	0.1	[M+H]+	92.51	LMFA09000010	OWQVAJLXBGWUJG-FPLPWBNLSA-N
NH4Ac + Recry	250.253	1	21.53	99.92	0	0	0	Fatty Acyls	10Z-heptadecenenitrile		C17H31N	Fatty nitriles			249.246	0.1	[M+H]+	92.44	LMFA09000010	OWQVAJLXBGWUJG-FPLPWBNLSA-N
MiliQ	250.253	1	21.48	99.91	0	0	0	Fatty Acyls	10Z-heptadecenenitrile		C17H31N	Fatty nitriles			249.246	0.1	[M+H]+	91.03	LMFA09000010	OWQVAJLXBGWUJG-FPLPWBNLSA-N
NH4Ac	250.253	1	21.43	99.97	0	0	0	Fatty Acyls	10Z-heptadecenenitrile		C17H31N	Fatty nitriles			249.246	0.1	[M+H]+	89.43	LMFA09000010	OWQVAJLXBGWUJG-FPLPWBNLSA-N
MiliQ + Recry	236.237	1	21.44	99.81	0	0	0	Fatty Acyls	14-methyl-3Z-pentadecenenitrile		C16H29N	Fatty nitriles			235.23	0.2	[M+H]+	90.63	LMFA09000021	NYXFTJGURNRCKM-LUAWRHEFSA-N
MiliQ	236.237	1	21.04	99.9	0	0	0	Fatty Acyls	14-methyl-3Z-pentadecenenitrile		C16H29N	Fatty nitriles			235.23	0.1	[M+H]+	79.23	LMFA09000021	NYXFTJGURNRCKM-LUAWRHEFSA-N
NH4Ac	236.237	1	20.46	99.8	0	0	0	Fatty Acyls	14-methyl-3Z-pentadecenenitrile		C16H29N	Fatty nitriles			235.23	0.2	[M+H]+	63.64	LMFA09000021	NYXFTJGURNRCKM-LUAWRHEFSA-N
MiliQ + Recry	264.269	1	29.97	99.67	92.34	0	0	Fatty Acyls	5,7-Diethyl-9-methyl-3E,5E,7E,9E-tridecatetraene		C18H30	Hydrocarbons			246.235	0.2	[M+NH4]+	94.87	LMFA11000057	YPHOOIUBOFURLM-FHIIZRLJSA-N
NH4Ac + Recry	264.269	1	29.72	99.72	89.39	0	0	Fatty Acyls	5,7-Diethyl-9-methyl-3E,5E,7E,9E-tridecatetraene		C18H30	Hydrocarbons			246.235	0.2	[M+NH4]+	95.35	LMFA11000057	YPHOOIUBOFURLM-FHIIZRLJSA-N
MiliQ	264.269	1	30.18	99.72	94.26	0	0	Fatty Acyls	5,7-Diethyl-9-methyl-3E,5E,7E,9E-tridecatetraene		C18H30	Hydrocarbons			246.235	0.2	[M+NH4]+	95.82	LMFA11000057	YPHOOIUBOFURLM-FHIIZRLJSA-N
MiliQ	280.3	1	20.52	99.4	0	0	0	Fatty Acyls	1,3E,6Z,9Z-Nonadecatetraene		C19H34	Hydrocarbons			262.266	0.3	[M+NH4]+	67.38	LMFA11000063	MWNTUKOYEZXHLL-UYKONYGJSA-N
MiliQ + Recry	252.268	1	21.37	99.56	0	0	0	Fatty Acyls	1,6Z,9Z-Heptadecatriene		C17H30	Hydrocarbons			234.235	0.2	[M+NH4]+	89.95	LMFA11000126	WROSSQPPNOJBLO-BIXSNLIQSA-N
MiliQ	252.269	1	20.97	99.72	0	0	0	Fatty Acyls	1,6Z,9Z-Heptadecatriene		C17H30	Hydrocarbons			234.235	0.2	[M+NH4]+	77.95	LMFA11000126	WROSSQPPNOJBLO-BIXSNLIQSA-N
NH4Ac	252.268	1	21.38	99.63	0	0	0	Fatty Acyls	1,6Z,9Z-Heptadecatriene		C17H30	Hydrocarbons			234.235	0.2	[M+NH4]+	89.9	LMFA11000126	WROSSQPPNOJBLO-BIXSNLIQSA-N
MiliQ + Recry	366.409	1	21.2	97.79	0	0	0	Fatty Acyls	1,7Z,13Z-Pentacosatriene		C25H48	Hydrocarbons			348.376	0.5	[M+NH4]+	94.07	LMFA11000127	DLHCECRJSRAJMR-KMMRODEJSA-N
MiliQ	366.409	1	21.18	98.32	0	0	0	Fatty Acyls	1,7Z,13Z-Pentacosatriene		C25H48	Hydrocarbons			348.376	0.5	[M+NH4]+	90.83	LMFA11000127	DLHCECRJSRAJMR-KMMRODEJSA-N
NH4Ac	366.409	1	21.13	98.26	0	0	0	Fatty Acyls	1,7Z,13Z-Pentacosatriene		C25H48	Hydrocarbons			348.376	0.5	[M+NH4]+	89.75	LMFA11000127	DLHCECRJSRAJMR-KMMRODEJSA-N
MiliQ	324.362	1	20.75	98.94	0	0	0	Fatty Acyls	6Z,9Z-Docosadiene		C22H42	Hydrocarbons			306.329	0.4	[M+NH4]+	75.93	LMFA11000138	FERBAYKGLZCVJS-OHNCOSGTSA-N
MiliQ + Recry	292.3	1	29.57	99.65	88.07	0	0	Fatty Acyls	1,3Z,6Z,9Z-Eicosatetraene		C20H34	Hydrocarbons			274.266	0.2	[M+NH4]+	94.65	LMFA11000158	LGPUNUKMUITHAN-JTBMWNAQSA-N
NH4Ac + Recry	292.3	1	21.6	99.71	0	0	0	Fatty Acyls	1,3Z,6Z,9Z-Eicosatetraene		C20H34	Hydrocarbons			274.266	0.2	[M+NH4]+	95.54	LMFA11000158	LGPUNUKMUITHAN-JTBMWNAQSA-N
MiliQ	292.3	1	21.59	99.84	0	0	0	Fatty Acyls	1,3Z,6Z,9Z-Eicosatetraene		C20H34	Hydrocarbons			274.266	0.1	[M+NH4]+	94.52	LMFA11000158	LGPUNUKMUITHAN-JTBMWNAQSA-N
NH4Ac	292.3	1	21.52	99.74	0	0	0	Fatty Acyls	1,3Z,6Z,9Z-Eicosatetraene		C20H34	Hydrocarbons			274.266	0.2	[M+NH4]+	92.99	LMFA11000158	LGPUNUKMUITHAN-JTBMWNAQSA-N
None	292.3	1	21.07	99.53	0	0	0	Fatty Acyls	1,3Z,6Z,9Z-Eicosatetraene		C20H34	Hydrocarbons			274.266	0.2	[M+NH4]+	81.69	LMFA11000158	LGPUNUKMUITHAN-JTBMWNAQSA-N
MiliQ + Recry	278.284	1	21.28	99.47	0	0	0	Fatty Acyls	1,3Z,6Z,9Z-Nonadecatetraene		C19H32	Hydrocarbons			260.25	0.3	[M+NH4]+	87.73	LMFA11000160	RDRCFYBWAIFESA-JTBMWNAQSA-N
MiliQ	278.284	1	21.16	99.76	0	0	0	Fatty Acyls	1,3Z,6Z,9Z-Nonadecatetraene		C19H32	Hydrocarbons			260.25	0.2	[M+NH4]+	83.16	LMFA11000160	RDRCFYBWAIFESA-JTBMWNAQSA-N
NH4Ac	278.284	1	20.8	99.75	0	0	0	Fatty Acyls	1,3Z,6Z,9Z-Nonadecatetraene		C19H32	Hydrocarbons			260.25	0.2	[M+NH4]+	73.36	LMFA11000160	RDRCFYBWAIFESA-JTBMWNAQSA-N
MiliQ	364.394	1	20.62	98.77	0	0	0	Fatty Acyls	3Z,6Z,9Z-Pentacosatriene		C25H46	Hydrocarbons			346.36	0.4	[M+NH4]+	73.06	LMFA11000168	AEARNXGXBHBSIY-JTBMWNAQSA-N
MiliQ + Recry	338.378	1	21.46	99.13	0	0	0	Fatty Acyls	5,9-Tricosadiene		C23H44	Hydrocarbons			320.344	0.3	[M+NH4]+	94.51	LMFA11000455	MNTTZIKPNMRXFI-QNBOAHBYSA-N
MiliQ	338.378	1	21.42	99.34	0	0	0	Fatty Acyls	5,9-Tricosadiene		C23H44	Hydrocarbons			320.344	0.3	[M+NH4]+	92.42	LMFA11000455	MNTTZIKPNMRXFI-QNBOAHBYSA-N
NH4Ac	338.378	1	21.38	99.45	0	0	0	Fatty Acyls	5,9-Tricosadiene		C23H44	Hydrocarbons			320.344	0.3	[M+NH4]+	90.61	LMFA11000455	MNTTZIKPNMRXFI-QNBOAHBYSA-N
MiliQ + Recry	352.394	1	21.28	98.77	0	0	0	Fatty Acyls	9,10-Tetracosadiene		C24H46	Hydrocarbons			334.36	0.4	[M+NH4]+	91.32	LMFA11000536	TXUINWGKOMUSDT-UHFFFAOYSA-N
MiliQ	352.394	1	21.14	98.84	0	0	0	Fatty Acyls	9,10-Tetracosadiene		C24H46	Hydrocarbons			334.36	0.4	[M+NH4]+	87.03	LMFA11000536	TXUINWGKOMUSDT-UHFFFAOYSA-N
NH4Ac	352.394	1	20.79	98.57	0	0	0	Fatty Acyls	9,10-Tetracosadiene		C24H46	Hydrocarbons			334.36	0.4	[M+NH4]+	78.96	LMFA11000536	TXUINWGKOMUSDT-UHFFFAOYSA-N
MiliQ + Recry	354.373	1	29.19	98.62	86.11	0	0	Fatty Acyls	14Z-Tricosene-10-one		C23H44O	Oxygenated hydrocarbons			336.339	0.4	[M+NH4]+	94.29	LMFA12000221	VITDFIZSABMQTK-PEZBUJJGSA-N
NH4Ac + Recry	354.373	1	21.45	98.95	0	0	0	Fatty Acyls	14Z-Tricosene-10-one		C23H44O	Oxygenated hydrocarbons			336.339	0.4	[M+NH4]+	95.1	LMFA12000221	VITDFIZSABMQTK-PEZBUJJGSA-N
MiliQ	354.373	1	21.38	99.05	0	0	0	Fatty Acyls	14Z-Tricosene-10-one		C23H44O	Oxygenated hydrocarbons			336.339	0.3	[M+NH4]+	92.57	LMFA12000221	VITDFIZSABMQTK-PEZBUJJGSA-N
NH4Ac	354.373	1	21.17	98.41	0	0	0	Fatty Acyls	14Z-Tricosene-10-one		C23H44O	Oxygenated hydrocarbons			336.339	0.4	[M+NH4]+	90.06	LMFA12000221	VITDFIZSABMQTK-PEZBUJJGSA-N
MiliQ + Recry	410.435	1	21.15	98.34	0	0	0	Fatty Acyls	18Z-Heptacosen-10-one		C27H52O	Oxygenated hydrocarbons			392.402	0.5	[M+NH4]+	90	LMFA12000224	VSDSMPLLDJUGIM-PFONDFGASA-N
MiliQ	410.435	1	21.24	98.48	0	0	0	Fatty Acyls	18Z-Heptacosen-10-one		C27H52O	Oxygenated hydrocarbons			392.402	0.4	[M+NH4]+	91.59	LMFA12000224	VSDSMPLLDJUGIM-PFONDFGASA-N
NH4Ac	410.435	1	21.18	98.9	0	0	0	Fatty Acyls	18Z-Heptacosen-10-one		C27H52O	Oxygenated hydrocarbons			392.402	0.4	[M+NH4]+	87.89	LMFA12000224	VSDSMPLLDJUGIM-PFONDFGASA-N
MiliQ	341.305	1	21.03	99.35	0	0	0	Glycerolipids	MG(18:0/0:0/0:0)		C21H42O4	Monoacylglycerols	18:00:00	18:0/0:0/0:0	358.308	0.3	[M+H-H2O]+	81.47	LMGL01010003	VBICKXHEKHSIBG-UHFFFAOYSA-N
NH4Ac	341.305	1	21.05	99.36	0	0	0	Glycerolipids	MG(18:0/0:0/0:0)		C21H42O4	Monoacylglycerols	18:00:00	18:0/0:0/0:0	358.308	0.3	[M+H-H2O]+	82.01	LMGL01010003	VBICKXHEKHSIBG-UHFFFAOYSA-N
MiliQ + Recry	339.289	1	30.13	99.18	94.12	0	0	Glycerolipids	MG(0:0/18:1(9Z)/0:0)		C21H40O4	Monoacylglycerols	18:01:00	0:0/18:1(9Z)/0:0	356.293	0.3	[M+H-H2O]+	97.51	LMGL01010024	UPWGQKDVAURUGE-KTKRTIGZSA-N
NH4Ac + Recry	339.289	1	21.41	99.32	0	0	0	Glycerolipids	MG(0:0/18:1(9Z)/0:0)		C21H40O4	Monoacylglycerols	18:01:00	0:0/18:1(9Z)/0:0	356.293	0.3	[M+H-H2O]+	92.23	LMGL01010024	UPWGQKDVAURUGE-KTKRTIGZSA-N
MiliQ	339.289	1	30.1	99.06	94.45	0	0	Glycerolipids	MG(0:0/18:1(9Z)/0:0)		C21H40O4	Monoacylglycerols	18:01:00	0:0/18:1(9Z)/0:0	356.293	0.3	[M+H-H2O]+	96.2	LMGL01010024	UPWGQKDVAURUGE-KTKRTIGZSA-N
NH4Ac	339.289	1	30.17	99.17	94.72	0	0	Glycerolipids	MG(0:0/18:1(9Z)/0:0)		C21H40O4	Monoacylglycerols	18:01:00	0:0/18:1(9Z)/0:0	356.293	0.3	[M+H-H2O]+	97.12	LMGL01010024	UPWGQKDVAURUGE-KTKRTIGZSA-N
MiliQ	360.347	1	20.38	99.28	0	0	0	Glycerolipids	1-Oleylglycerol		C21H42O3	Monoalkylglycerols			342.313	0.3	[M+NH4]+	64.04	LMGL01020031	NRWMBHYHFFGEEC-YUQDSPFASA-N
MiliQ	633.581	1	20.87	96.48	0	0	0	Glycerolipids	DG(16:0/22:1(13Z)/0:0)		C41H78O5	Diacylglycerols	1 day, 14:01:00	16:0/22:1(13Z)/0:0	650.585	0.7	[M+H-H2O]+	91.56	LMGL02010106	AQKZYWKDVXMSNP-VAINBGCVSA-N
NH4Ac	633.581	1	20.95	96.32	0	0	0	Glycerolipids	DG(16:0/22:1(13Z)/0:0)		C41H78O5	Diacylglycerols	1 day, 14:01:00	16:0/22:1(13Z)/0:0	650.585	0.7	[M+H-H2O]+	94.67	LMGL02010106	AQKZYWKDVXMSNP-VAINBGCVSA-N
MiliQ	629.55	1	20.67	96.37	0	0	0	Glycerolipids	DG(16:0/22:3(10Z,13Z,16Z)/0:0)		C41H74O5	Diacylglycerols	1 day, 14:03:00	16:0/22:3(10Z,13Z,16Z)/0:0	646.554	0.7	[M+H-H2O]+	86.69	LMGL02010116	YQKYXALQDXEEFN-LALGOGOKSA-N
NH4Ac	629.55	1	29.06	96.35	88.59	0	0	Glycerolipids	DG(16:0/22:3(10Z,13Z,16Z)/0:0)		C41H74O5	Diacylglycerols	1 day, 14:03:00	16:0/22:3(10Z,13Z,16Z)/0:0	646.554	0.7	[M+H-H2O]+	95.83	LMGL02010116	YQKYXALQDXEEFN-LALGOGOKSA-N
MiliQ + Recry	631.566	1	28.55	96.8	81.6	0	0	Glycerolipids	DG(16:0/22:2(13Z,16Z)/0:0)		C41H76O5	Diacylglycerols	1 day, 14:02:00	16:0/22:2(13Z,16Z)/0:0	648.569	0.6	[M+H-H2O]+	97.14	LMGL02010127	ZJCSFJOHCINPOJ-QIXAIMDBSA-N
MiliQ	631.566	1	29.51	96.86	92.39	0	0	Glycerolipids	DG(16:0/22:2(13Z,16Z)/0:0)		C41H76O5	Diacylglycerols	1 day, 14:02:00	16:0/22:2(13Z,16Z)/0:0	648.569	0.6	[M+H-H2O]+	96.23	LMGL02010127	ZJCSFJOHCINPOJ-QIXAIMDBSA-N
NH4Ac	631.566	1	29.56	96.41	93.3	0	0	Glycerolipids	DG(16:0/22:2(13Z,16Z)/0:0)		C41H76O5	Diacylglycerols	1 day, 14:02:00	16:0/22:2(13Z,16Z)/0:0	648.569	0.7	[M+H-H2O]+	97.53	LMGL02010127	ZJCSFJOHCINPOJ-QIXAIMDBSA-N
MiliQ	680.619	1	21.06	98.68	0	0	0	Glycerolipids	DG(17:0/22:2(13Z,16Z)/0:0)		C42H78O5	Diacylglycerols	1 day, 15:02:00	17:0/22:2(13Z,16Z)/0:0	662.585	0.4	[M+NH4]+	85.71	LMGL02010148	GPMCSZNGMGAQTJ-JYSOZKFISA-N
MiliQ	661.613	1	21.03	97.33	0	0	0	Glycerolipids	DG(18:0/22:1(13Z)/0:0)		C43H82O5	Diacylglycerols	1 day, 16:01:00	18:0/22:1(13Z)/0:0	678.616	0.6	[M+H-H2O]+	91.77	LMGL02010157	MYZCMONKJSYGBD-AYBFMUQTSA-N
NH4Ac	661.612	1	21.02	96.98	0	0	0	Glycerolipids	DG(18:0/22:1(13Z)/0:0)		C43H82O5	Diacylglycerols	1 day, 16:01:00	18:0/22:1(13Z)/0:0	678.616	0.6	[M+H-H2O]+	93.16	LMGL02010157	MYZCMONKJSYGBD-AYBFMUQTSA-N
MiliQ	659.597	1	20.98	97.26	0	0	0	Glycerolipids	DG(18:0/22:2(13Z,16Z)/0:0)		C43H80O5	Diacylglycerols	1 day, 16:02:00	18:0/22:2(13Z,16Z)/0:0	676.601	0.6	[M+H-H2O]+	90.75	LMGL02010182	CPEWURNZWJEDDC-CMFLVMKTSA-N
NH4Ac	659.597	1	21.04	96.69	0	0	0	Glycerolipids	DG(18:0/22:2(13Z,16Z)/0:0)		C43H80O5	Diacylglycerols	1 day, 16:02:00	18:0/22:2(13Z,16Z)/0:0	676.601	0.6	[M+H-H2O]+	95.08	LMGL02010182	CPEWURNZWJEDDC-CMFLVMKTSA-N
MiliQ	689.644	1	20.98	97.79	0	0	0	Glycerolipids	DG(20:0/22:1(13Z)/0:0)		C45H86O5	Diacylglycerols	1 day, 18:01:00	20:0/22:1(13Z)/0:0	706.648	0.5	[M+H-H2O]+	87.99	LMGL02010211	DSCILNRDAOLXET-URFWVIAFSA-N
NH4Ac	689.644	1	21.17	97.88	0	0	0	Glycerolipids	DG(20:0/22:1(13Z)/0:0)		C45H86O5	Diacylglycerols	1 day, 18:01:00	20:0/22:1(13Z)/0:0	706.648	0.5	[M+H-H2O]+	92.89	LMGL02010211	DSCILNRDAOLXET-URFWVIAFSA-N
MiliQ	687.628	1	20.21	98.27	0	0	0	Glycerolipids	DG(20:0/22:2(13Z,16Z)/0:0)		C45H84O5	Diacylglycerols	1 day, 18:02:00	20:0/22:2(13Z,16Z)/0:0	704.632	0.5	[M+H-H2O]+	64.49	LMGL02010231	PYAZOTPSRUDMOJ-SLORSEGHSA-N
NH4Ac	687.628	1	21.15	97.91	0	0	0	Glycerolipids	DG(20:0/22:2(13Z,16Z)/0:0)		C45H84O5	Diacylglycerols	1 day, 18:02:00	20:0/22:2(13Z,16Z)/0:0	704.632	0.5	[M+H-H2O]+	91.98	LMGL02010231	PYAZOTPSRUDMOJ-SLORSEGHSA-N
MiliQ	721.575	1	17.3	81.74	0	0	0	Glycerolipids	DG(20:0/22:5(7Z,10Z,13Z,16Z,19Z)/0:0)		C45H78O5	Diacylglycerols	1 day, 18:05:00	20:0/22:5(7Z,10Z,13Z,16Z,19Z)/0:0	698.585	1.6	[M+Na]+	67.05	LMGL02010249	PMVMMUJTSZQJAB-BRUCBZLFSA-N
NH4Ac + Recry	721.576	1	19.54	90.17	0	0	0	Glycerolipids	DG(22:2(13Z,16Z)/22:6(4Z,7Z,10Z,13Z,16Z,19Z)/0:0)		C47H76O5	Diacylglycerols	1 day, 20:08:00	22:2(13Z,16Z)/22:6(4Z,7Z,10Z,13Z,16Z,19Z)/0:0	720.569	1.1	[M+H]+	86.44	LMGL02010302	LXRBEUSCWZBMKX-IAGGVCRSSA-N
NH4Ac	721.576	1	18.8	87.6	0	0	0	Glycerolipids	DG(22:2(13Z,16Z)/22:6(4Z,7Z,10Z,13Z,16Z,19Z)/0:0)		C47H76O5	Diacylglycerols	1 day, 20:08:00	22:2(13Z,16Z)/22:6(4Z,7Z,10Z,13Z,16Z,19Z)/0:0	720.569	1.3	[M+H]+	79	LMGL02010302	LXRBEUSCWZBMKX-IAGGVCRSSA-N
MiliQ + Recry	549.487	1	21.26	97.62	0	0	0	Glycerolipids	DG(12:0/20:1(11Z)/0:0)		C35H66O5	Diacylglycerols	1 day, 8:01:00	12:0/20:1(11Z)/0:0	566.491	0.5	[M+H-H2O]+	96.65	LMGL02010341	FWHSISWHFVYSNM-WZCSSZMCSA-N
NH4Ac + Recry	549.487	1	20.97	98.7	0	0	0	Glycerolipids	DG(12:0/20:1(11Z)/0:0)		C35H66O5	Diacylglycerols	1 day, 8:01:00	12:0/20:1(11Z)/0:0	566.491	0.4	[M+H-H2O]+	83.09	LMGL02010341	FWHSISWHFVYSNM-WZCSSZMCSA-N
MiliQ	549.487	1	29.28	97.66	88.01	0	0	Glycerolipids	DG(12:0/20:1(11Z)/0:0)		C35H66O5	Diacylglycerols	1 day, 8:01:00	12:0/20:1(11Z)/0:0	566.491	0.5	[M+H-H2O]+	96.73	LMGL02010341	FWHSISWHFVYSNM-WZCSSZMCSA-N
NH4Ac	549.487	1	29.42	97.7	89.4	0	0	Glycerolipids	DG(12:0/20:1(11Z)/0:0)		C35H66O5	Diacylglycerols	1 day, 8:01:00	12:0/20:1(11Z)/0:0	566.491	0.5	[M+H-H2O]+	96.98	LMGL02010341	FWHSISWHFVYSNM-WZCSSZMCSA-N
MiliQ	547.472	1	20.99	97.7	0	0	0	Glycerolipids	DG(12:0/20:2(11Z,14Z)/0:0)		C35H64O5	Diacylglycerols	1 day, 8:02:00	12:0/20:2(11Z,14Z)/0:0	564.475	0.5	[M+H-H2O]+	88.82	LMGL02010342	ROMBWMLCYZZIBF-JXLXOFGUSA-N
NH4Ac	547.472	1	21.22	97.7	0	0	0	Glycerolipids	DG(12:0/20:2(11Z,14Z)/0:0)		C35H64O5	Diacylglycerols	1 day, 8:02:00	12:0/20:2(11Z,14Z)/0:0	564.475	0.5	[M+H-H2O]+	95.17	LMGL02010342	ROMBWMLCYZZIBF-JXLXOFGUSA-N
MiliQ + Recry	577.519	1	29.72	97.17	93.47	0	0	Glycerolipids	DG(12:0/22:1(11Z)/0:0)		C37H70O5	Diacylglycerols	1 day, 10:01:00	12:0/22:1(11Z)/0:0	594.522	0.6	[M+H-H2O]+	97.68	LMGL02010348	KQDJHAGWRRQESY-OZKTZCCCSA-N
NH4Ac + Recry	577.519	1	29.65	98.73	90.06	0	0	Glycerolipids	DG(12:0/22:1(11Z)/0:0)		C37H70O5	Diacylglycerols	1 day, 10:01:00	12:0/22:1(11Z)/0:0	594.522	0.4	[M+H-H2O]+	96.48	LMGL02010348	KQDJHAGWRRQESY-OZKTZCCCSA-N
None + Recry	577.519	1	28.17	97.53	76.1	0	0	Glycerolipids	DG(12:0/22:1(11Z)/0:0)		C37H70O5	Diacylglycerols	1 day, 10:01:00	12:0/22:1(11Z)/0:0	594.522	0.6	[M+H-H2O]+	96.84	LMGL02010348	KQDJHAGWRRQESY-OZKTZCCCSA-N
MiliQ	577.519	1	29.75	97.05	94.25	0	0	Glycerolipids	DG(12:0/22:1(11Z)/0:0)		C37H70O5	Diacylglycerols	1 day, 10:01:00	12:0/22:1(11Z)/0:0	594.522	0.6	[M+H-H2O]+	97.15	LMGL02010348	KQDJHAGWRRQESY-OZKTZCCCSA-N
NH4Ac	577.519	1	29.9	97.03	95.67	0	0	Glycerolipids	DG(12:0/22:1(11Z)/0:0)		C37H70O5	Diacylglycerols	1 day, 10:01:00	12:0/22:1(11Z)/0:0	594.522	0.6	[M+H-H2O]+	97.84	LMGL02010348	KQDJHAGWRRQESY-OZKTZCCCSA-N
None	577.519	1	21.06	96.97	0	0	0	Glycerolipids	DG(12:0/22:1(11Z)/0:0)		C37H70O5	Diacylglycerols	1 day, 10:01:00	12:0/22:1(11Z)/0:0	594.522	0.6	[M+H-H2O]+	94.16	LMGL02010348	KQDJHAGWRRQESY-OZKTZCCCSA-N
MiliQ + Recry	575.503	1	29.72	97.22	93.34	0	0	Glycerolipids	DG(12:0/22:2(13Z,16Z)/0:0)		C37H68O5	Diacylglycerols	1 day, 10:02:00	12:0/22:2(13Z,16Z)/0:0	592.507	0.6	[M+H-H2O]+	97.89	LMGL02010349	SVNZLXUMQGBAGT-LZGNNYHSSA-N
NH4Ac + Recry	575.503	1	28.3	98.52	76.09	0	0	Glycerolipids	DG(12:0/22:2(13Z,16Z)/0:0)		C37H68O5	Diacylglycerols	1 day, 10:02:00	12:0/22:2(13Z,16Z)/0:0	592.507	0.4	[M+H-H2O]+	95.32	LMGL02010349	SVNZLXUMQGBAGT-LZGNNYHSSA-N
None + Recry	575.503	1	28.07	97.07	76.09	0	0	Glycerolipids	DG(12:0/22:2(13Z,16Z)/0:0)		C37H68O5	Diacylglycerols	1 day, 10:02:00	12:0/22:2(13Z,16Z)/0:0	592.507	0.6	[M+H-H2O]+	96.41	LMGL02010349	SVNZLXUMQGBAGT-LZGNNYHSSA-N
MiliQ	575.503	1	29.74	97.23	93.85	0	0	Glycerolipids	DG(12:0/22:2(13Z,16Z)/0:0)		C37H68O5	Diacylglycerols	1 day, 10:02:00	12:0/22:2(13Z,16Z)/0:0	592.507	0.6	[M+H-H2O]+	97.19	LMGL02010349	SVNZLXUMQGBAGT-LZGNNYHSSA-N
NH4Ac	575.503	1	29.75	97.05	94.21	0	0	Glycerolipids	DG(12:0/22:2(13Z,16Z)/0:0)		C37H68O5	Diacylglycerols	1 day, 10:02:00	12:0/22:2(13Z,16Z)/0:0	592.507	0.6	[M+H-H2O]+	97.36	LMGL02010349	SVNZLXUMQGBAGT-LZGNNYHSSA-N
None	575.503	1	21.07	97.07	0	0	0	Glycerolipids	DG(12:0/22:2(13Z,16Z)/0:0)		C37H68O5	Diacylglycerols	1 day, 10:02:00	12:0/22:2(13Z,16Z)/0:0	592.507	0.6	[M+H-H2O]+	94.01	LMGL02010349	SVNZLXUMQGBAGT-LZGNNYHSSA-N
MiliQ	573.487	1	20.4	96.68	0	0	0	Glycerolipids	DG(12:0/22:3(10Z,13Z,16Z)/0:0)		C37H66O5	Diacylglycerols	1 day, 10:03:00	12:0/22:3(10Z,13Z,16Z)/0:0	590.491	0.6	[M+H-H2O]+	77.66	LMGL02010350	MNZUTDHFQFBFJK-PFILCAEUSA-N
MiliQ	591.498	1	20.6	96.59	0	0	0	Glycerolipids	DG(12:0/22:3(10Z,13Z,16Z)/0:0)		C37H66O5	Diacylglycerols	1 day, 10:03:00	12:0/22:3(10Z,13Z,16Z)/0:0	590.491	0.7	[M+H]+	83.51	LMGL02010350	MNZUTDHFQFBFJK-PFILCAEUSA-N
NH4Ac	573.487	1	21.04	97.58	0	0	0	Glycerolipids	DG(12:0/22:3(10Z,13Z,16Z)/0:0)		C37H66O5	Diacylglycerols	1 day, 10:03:00	12:0/22:3(10Z,13Z,16Z)/0:0	590.491	0.6	[M+H-H2O]+	90.57	LMGL02010350	MNZUTDHFQFBFJK-PFILCAEUSA-N
NH4Ac	591.498	1	20.82	97.18	0	0	0	Glycerolipids	DG(12:0/22:3(10Z,13Z,16Z)/0:0)		C37H66O5	Diacylglycerols	1 day, 10:03:00	12:0/22:3(10Z,13Z,16Z)/0:0	590.491	0.6	[M+H]+	86.71	LMGL02010350	MNZUTDHFQFBFJK-PFILCAEUSA-N
NH4Ac	535.472	1	20.73	97.67	0	0	0	Glycerolipids	DG(13:0/18:1(9Z)/0:0)		C34H64O5	Diacylglycerols	1 day, 7:01:00	13:0/18:1(9Z)/0:0	552.475	0.5	[M+H-H2O]+	81.69	LMGL02010360	OUUNAURDSADCTO-FTIXDTTBSA-N
MiliQ + Recry	563.503	1	21.26	97.47	0	0	0	Glycerolipids	DG(13:0/20:1(11Z)/0:0)		C36H68O5	Diacylglycerols	1 day, 9:01:00	13:0/20:1(11Z)/0:0	580.507	0.6	[M+H-H2O]+	97.43	LMGL02010365	WYYSAZIGSLWVEP-MAOANKDLSA-N
MiliQ	563.503	1	21.19	97.46	0	0	0	Glycerolipids	DG(13:0/20:1(11Z)/0:0)		C36H68O5	Diacylglycerols	1 day, 9:01:00	13:0/20:1(11Z)/0:0	580.507	0.6	[M+H-H2O]+	95.37	LMGL02010365	WYYSAZIGSLWVEP-MAOANKDLSA-N
NH4Ac	563.503	1	29.33	97.14	89.4	0	0	Glycerolipids	DG(13:0/20:1(11Z)/0:0)		C36H68O5	Diacylglycerols	1 day, 9:01:00	13:0/20:1(11Z)/0:0	580.507	0.6	[M+H-H2O]+	97.31	LMGL02010365	WYYSAZIGSLWVEP-MAOANKDLSA-N
MiliQ + Recry	561.487	1	21.23	97.92	0	0	0	Glycerolipids	DG(13:0/20:2(11Z,14Z)/0:0)		C36H66O5	Diacylglycerols	1 day, 9:02:00	13:0/20:2(11Z,14Z)/0:0	578.491	0.5	[M+H-H2O]+	94.06	LMGL02010366	QIXNSNYDIDPUNY-HEVGVMPESA-N
MiliQ	561.487	1	21.16	97.47	0	0	0	Glycerolipids	DG(13:0/20:2(11Z,14Z)/0:0)		C36H66O5	Diacylglycerols	1 day, 9:02:00	13:0/20:2(11Z,14Z)/0:0	578.491	0.6	[M+H-H2O]+	94.48	LMGL02010366	QIXNSNYDIDPUNY-HEVGVMPESA-N
MiliQ	596.524	1	19.63	96.43	0	0	0	Glycerolipids	DG(13:0/20:2(11Z,14Z)/0:0)		C36H66O5	Diacylglycerols	1 day, 9:02:00	13:0/20:2(11Z,14Z)/0:0	578.491	0.7	[M+NH4]+	57.58	LMGL02010366	QIXNSNYDIDPUNY-HEVGVMPESA-N
NH4Ac	561.487	1	21.17	97.27	0	0	0	Glycerolipids	DG(13:0/20:2(11Z,14Z)/0:0)		C36H66O5	Diacylglycerols	1 day, 9:02:00	13:0/20:2(11Z,14Z)/0:0	578.491	0.6	[M+H-H2O]+	95.73	LMGL02010366	QIXNSNYDIDPUNY-HEVGVMPESA-N
MiliQ + Recry	591.534	1	29.61	96.91	92.95	0	0	Glycerolipids	DG(13:0/22:1(11Z)/0:0)		C38H72O5	Diacylglycerols	1 day, 11:01:00	13:0/22:1(11Z)/0:0	608.538	0.6	[M+H-H2O]+	97.36	LMGL02010372	OXSAXTGQOUEFSP-QAHLDSHBSA-N
NH4Ac + Recry	591.534	1	28.84	98.08	83.21	0	0	Glycerolipids	DG(13:0/22:1(11Z)/0:0)		C38H72O5	Diacylglycerols	1 day, 11:01:00	13:0/22:1(11Z)/0:0	608.538	0.5	[M+H-H2O]+	94.57	LMGL02010372	OXSAXTGQOUEFSP-QAHLDSHBSA-N
MiliQ	591.534	1	29.61	96.83	94.03	0	0	Glycerolipids	DG(13:0/22:1(11Z)/0:0)		C38H72O5	Diacylglycerols	1 day, 11:01:00	13:0/22:1(11Z)/0:0	608.538	0.6	[M+H-H2O]+	95.11	LMGL02010372	OXSAXTGQOUEFSP-QAHLDSHBSA-N
NH4Ac	591.534	1	29.7	96.52	94.67	0	0	Glycerolipids	DG(13:0/22:1(11Z)/0:0)		C38H72O5	Diacylglycerols	1 day, 11:01:00	13:0/22:1(11Z)/0:0	608.538	0.7	[M+H-H2O]+	97.4	LMGL02010372	OXSAXTGQOUEFSP-QAHLDSHBSA-N
MiliQ	587.503	1	20.21	96.68	0	0	0	Glycerolipids	DG(13:0/22:3(10Z,13Z,16Z)/0:0)		C38H68O5	Diacylglycerols	1 day, 11:03:00	13:0/22:3(10Z,13Z,16Z)/0:0	604.507	0.6	[M+H-H2O]+	72.44	LMGL02010374	HZWISUXXNQFCRM-IWSGKVBFSA-N
NH4Ac	587.503	1	20.71	96.77	0	0	0	Glycerolipids	DG(13:0/22:3(10Z,13Z,16Z)/0:0)		C38H68O5	Diacylglycerols	1 day, 11:03:00	13:0/22:3(10Z,13Z,16Z)/0:0	604.507	0.6	[M+H-H2O]+	85.55	LMGL02010374	HZWISUXXNQFCRM-IWSGKVBFSA-N
MiliQ + Recry	601.519	1	29.33	97.03	89.85	0	0	Glycerolipids	DG(14:0/22:3(10Z,13Z,16Z)/0:0)		C39H70O5	Diacylglycerols	1 day, 12:03:00	14:0/22:3(10Z,13Z,16Z)/0:0	618.522	0.6	[M+H-H2O]+	96.71	LMGL02010398	DFOKQUYXEXANNU-VZTVXBHMSA-N
MiliQ + Recry	619.529	1	20.94	96.05	0	0	0	Glycerolipids	DG(14:0/22:3(10Z,13Z,16Z)/0:0)		C39H70O5	Diacylglycerols	1 day, 12:03:00	14:0/22:3(10Z,13Z,16Z)/0:0	618.522	0.7	[M+H]+	95.66	LMGL02010398	DFOKQUYXEXANNU-VZTVXBHMSA-N
NH4Ac + Recry	601.519	1	21.19	98.15	0	0	0	Glycerolipids	DG(14:0/22:3(10Z,13Z,16Z)/0:0)		C39H70O5	Diacylglycerols	1 day, 12:03:00	14:0/22:3(10Z,13Z,16Z)/0:0	618.522	0.5	[M+H-H2O]+	92.01	LMGL02010398	DFOKQUYXEXANNU-VZTVXBHMSA-N
NH4Ac + Recry	619.529	1	21.12	97.78	0	0	0	Glycerolipids	DG(14:0/22:3(10Z,13Z,16Z)/0:0)		C39H70O5	Diacylglycerols	1 day, 12:03:00	14:0/22:3(10Z,13Z,16Z)/0:0	618.522	0.5	[M+H]+	91.95	LMGL02010398	DFOKQUYXEXANNU-VZTVXBHMSA-N
MiliQ	601.519	1	29.49	96.79	92.1	0	0	Glycerolipids	DG(14:0/22:3(10Z,13Z,16Z)/0:0)		C39H70O5	Diacylglycerols	1 day, 12:03:00	14:0/22:3(10Z,13Z,16Z)/0:0	618.522	0.6	[M+H-H2O]+	96.76	LMGL02010398	DFOKQUYXEXANNU-VZTVXBHMSA-N
MiliQ	619.529	1	20.96	96.42	0	0	0	Glycerolipids	DG(14:0/22:3(10Z,13Z,16Z)/0:0)		C39H70O5	Diacylglycerols	1 day, 12:03:00	14:0/22:3(10Z,13Z,16Z)/0:0	618.522	0.7	[M+H]+	94.33	LMGL02010398	DFOKQUYXEXANNU-VZTVXBHMSA-N
NH4Ac	601.519	1	29.58	96.71	92.93	0	0	Glycerolipids	DG(14:0/22:3(10Z,13Z,16Z)/0:0)		C39H70O5	Diacylglycerols	1 day, 12:03:00	14:0/22:3(10Z,13Z,16Z)/0:0	618.522	0.6	[M+H-H2O]+	97.58	LMGL02010398	DFOKQUYXEXANNU-VZTVXBHMSA-N
NH4Ac	619.529	1	20.91	95.88	0	0	0	Glycerolipids	DG(14:0/22:3(10Z,13Z,16Z)/0:0)		C39H70O5	Diacylglycerols	1 day, 12:03:00	14:0/22:3(10Z,13Z,16Z)/0:0	618.522	0.7	[M+H]+	95.5	LMGL02010398	DFOKQUYXEXANNU-VZTVXBHMSA-N
MiliQ + Recry	617.514	1	20.81	95.32	0	0	0	Glycerolipids	DG(14:0/22:4(7Z,10Z,13Z,16Z)/0:0)		C39H68O5	Diacylglycerols	1 day, 12:04:00	14:0/22:4(7Z,10Z,13Z,16Z)/0:0	616.507	0.8	[M+H]+	95.55	LMGL02010399	RJWUOCNQTGXKIH-QILILDRISA-N
MiliQ	617.513	1	20.39	93.66	0	0	0	Glycerolipids	DG(14:0/22:4(7Z,10Z,13Z,16Z)/0:0)		C39H68O5	Diacylglycerols	1 day, 12:04:00	14:0/22:4(7Z,10Z,13Z,16Z)/0:0	616.507	0.9	[M+H]+	92.33	LMGL02010399	RJWUOCNQTGXKIH-QILILDRISA-N
NH4Ac	617.514	1	21	96.58	0	0	0	Glycerolipids	DG(14:0/22:4(7Z,10Z,13Z,16Z)/0:0)		C39H68O5	Diacylglycerols	1 day, 12:04:00	14:0/22:4(7Z,10Z,13Z,16Z)/0:0	616.507	0.7	[M+H]+	94.72	LMGL02010399	RJWUOCNQTGXKIH-QILILDRISA-N
MiliQ	619.566	1	20.31	94.93	0	0	0	Glycerolipids	DG(15:0/22:1(11Z)/0:0)		C40H76O5	Diacylglycerols	1 day, 13:01:00	15:0/22:1(11Z)/0:0	636.569	0.8	[M+H-H2O]+	83.83	LMGL02010444	UXIUABNDZLQLKY-PEHMJQSHSA-N
NH4Ac	619.566	1	20.68	95.17	0	0	0	Glycerolipids	DG(15:0/22:1(11Z)/0:0)		C40H76O5	Diacylglycerols	1 day, 13:01:00	15:0/22:1(11Z)/0:0	636.569	0.8	[M+H-H2O]+	92.86	LMGL02010444	UXIUABNDZLQLKY-PEHMJQSHSA-N
MiliQ + Recry	617.55	1	28.53	96.44	82.12	0	0	Glycerolipids	DG(15:0/22:2(13Z,16Z)/0:0)		C40H74O5	Diacylglycerols	1 day, 13:02:00	15:0/22:2(13Z,16Z)/0:0	634.554	0.7	[M+H-H2O]+	96.97	LMGL02010445	VNZQIXITBBOTIX-OCTDRQCNSA-N
MiliQ	617.55	1	29.34	96.19	91.88	0	0	Glycerolipids	DG(15:0/22:2(13Z,16Z)/0:0)		C40H74O5	Diacylglycerols	1 day, 13:02:00	15:0/22:2(13Z,16Z)/0:0	634.554	0.7	[M+H-H2O]+	96.12	LMGL02010445	VNZQIXITBBOTIX-OCTDRQCNSA-N
MiliQ	615.534	1	19.75	96.09	0	0	0	Glycerolipids	DG(15:0/22:3(10Z,13Z,16Z)/0:0)		C40H72O5	Diacylglycerols	1 day, 13:03:00	15:0/22:3(10Z,13Z,16Z)/0:0	632.538	0.7	[M+H-H2O]+	62.61	LMGL02010446	DBNHEKFQZCKRIR-OXDHEUOYSA-N
NH4Ac	615.534	1	20.83	95.97	0	0	0	Glycerolipids	DG(15:0/22:3(10Z,13Z,16Z)/0:0)		C40H72O5	Diacylglycerols	1 day, 13:03:00	15:0/22:3(10Z,13Z,16Z)/0:0	632.538	0.7	[M+H-H2O]+	93.09	LMGL02010446	DBNHEKFQZCKRIR-OXDHEUOYSA-N
NH4Ac	617.55	1	29.39	95.86	92.56	0	0	Glycerolipids	1-(10-methyl-hexadecanoyl)-2-(8-[1]-ladderane-octanyl)-sn-glycerol		C40H72O4	1-acyl,2-alkylglycerols			616.543	0.7	[M+H]+	97.43	LMGL02070025	HWOPWFABWDPISZ-JKIJDPNLSA-N
NH4Ac	561.524	1	21.03	97.42	0	0	0	Glycerolipids	1-(12-methyl-tridecanyl)-2-(8-[1]-ladderane-octanyl)-sn-glycerol		C37H68O3	1-acyl,2-alkylglycerols			560.517	0.6	[M+H]+	91.28	LMGL02070034	UVOQOPPNRHIXDQ-XVYWXPMMSA-N
NH4Ac	833.609	1	6.4	20.1	0	0	0	Glycerolipids	TG(12:0/14:0/22:6(4Z,7Z,10Z,13Z,16Z,19Z))		C51H86O6	Triacylglycerols	2 days, 0:06:00	12:0/14:0/22:6(4Z,7Z,10Z,13Z,16Z,19Z)	794.642	4.5	[M+K]+	75.46	LMGL03013237	HMIVMEVVKVLVEZ-LGEHTPSNSA-N
NH4Ac	847.625	1	5.81	17.9	0	0	0	Glycerolipids	TG(12:0/15:0/22:6(4Z,7Z,10Z,13Z,16Z,19Z))		C52H88O6	Triacylglycerols	2 days, 1:06:00	12:0/15:0/22:6(4Z,7Z,10Z,13Z,16Z,19Z)	808.658	4.6	[M+K]+	70.25	LMGL03013294	IQQGRWPYVVVCHT-AEPCRGQGSA-N
MiliQ	970.877	1	18.8	54.43	68.02	0	0	Glycerolipids	TG(15:0/22:0/22:4(7Z,10Z,13Z,16Z))		C62H112O6	Triacylglycerols	2 days, 11:04:00	15:0/22:0/22:4(7Z,10Z,13Z,16Z)	952.846	2.8	[M+NH4]+	74.87	LMGL03015338	NREQOBXZRZZFOK-VQIGVWRVSA-N
MiliQ + Recry	694.399	1	12.82	62.57	0	0	0	Glycerolipids	Gingerglycolipid A		C33H56O14	Glycosylmonoacylglycerols			676.367	2.4	[M+NH4]+	39.73	LMGL04010019	MPSGDHOYFIUPSO-MDAKJLGTSA-N
NH4Ac + Recry	694.399	1	14.91	65.11	0	0	0	Glycerolipids	Gingerglycolipid A		C33H56O14	Glycosylmonoacylglycerols			676.367	2.3	[M+NH4]+	84.33	LMGL04010019	MPSGDHOYFIUPSO-MDAKJLGTSA-N
MiliQ	794.58	1	11.47	49.49	0	0	0	Glycerolipids	MGDG(18:2(9Z,12Z)/18:3(9Z,12Z,15Z))		C45H76O10	Glycosyldiacylglycerols	1 day, 12:05:00	18:2(9Z,12Z)/18:3(9Z,12Z,15Z)	776.544	3	[M+NH4]+	67.84	LMGL05010024	DRLQFBRXASRGDP-WWEGJJHISA-N
NH4Ac + Recry	856.568	1	14.83	66.04	0	0	0	Glycerolipids	PE-GlcNAc-DG(14:0/14:0)		C41H79N2O13P	Glycosyldiacylglycerols	1 day, 4:00:00	14:0/14:0	838.532	2.3	[M+NH4]+	77.61	LMGL05010030	KJYXBSCLCBYNCA-LPWLOGJNSA-N
None + Recry	856.567	1	17.16	79.31	0	0	0	Glycerolipids	PE-GlcNAc-DG(14:0/14:0)		C41H79N2O13P	Glycosyldiacylglycerols	1 day, 4:00:00	14:0/14:0	838.532	1.7	[M+NH4]+	75.36	LMGL05010030	KJYXBSCLCBYNCA-LPWLOGJNSA-N
MiliQ	856.567	1	17.94	80.49	0	0	0	Glycerolipids	PE-GlcNAc-DG(14:0/14:0)		C41H79N2O13P	Glycosyldiacylglycerols	1 day, 4:00:00	14:0/14:0	838.532	1.6	[M+NH4]+	91.03	LMGL05010030	KJYXBSCLCBYNCA-LPWLOGJNSA-N
NH4Ac	809.573	1	16.63	74.02	0	0	0	Glycerolipids	alpha-GlcADAG(18:0(10Me)/16:0)		C44H82O11	Glycosyldiacylglycerols	1 day, 10:00:00	18:0(10Me)/16:0	786.586	1.9	[M+Na]+	87.21	LMGL05010031	NLPJYNZQKGQLQQ-WKRXNOEGSA-N
MiliQ	727.536	1	21.06	99.17	0	0	0	Glycerolipids	MGDG(14:0/18:2(9Z,12Z))		C41H74O10	Glycosyldiacylglycerols	1 day, 8:02:00	14:0/18:2(9Z,12Z)	726.528	0.3	[M+H]+	83.28	LMGL05010051	SRGBQJKFUFPGBD-GQYKADHISA-N
MiliQ + Recry	711.541	1	21.43	99.48	0	0	0	Glycerolipids	MGDG(14:0/18:1(9Z))		C41H76O10	Glycosyldiacylglycerols	1 day, 8:01:00	14:0/18:1(9Z)	728.544	0.3	[M+H-H2O]+	92	LMGL05010055	WLPBTXSMGKRNSH-YHQHXGDBSA-N
MiliQ	711.541	1	21.5	99.21	0	0	0	Glycerolipids	MGDG(14:0/18:1(9Z))		C41H76O10	Glycosyldiacylglycerols	1 day, 8:01:00	14:0/18:1(9Z)	728.544	0.3	[M+H-H2O]+	95.15	LMGL05010055	WLPBTXSMGKRNSH-YHQHXGDBSA-N
None	711.541	1	21.33	99.21	0	0	0	Glycerolipids	MGDG(14:0/18:1(9Z))		C41H76O10	Glycosyldiacylglycerols	1 day, 8:01:00	14:0/18:1(9Z)	728.544	0.3	[M+H-H2O]+	90.63	LMGL05010055	WLPBTXSMGKRNSH-YHQHXGDBSA-N
NH4Ac + Recry	775.531	1	15.16	65.09	0	0	0	Glycerolipids	MGDG(16:0/18:3(9Z,12Z,15Z))		C43H76O10	Glycosyldiacylglycerols	1 day, 10:03:00	16:0/18:3(9Z,12Z,15Z)	752.544	2.3	[M+Na]+	91.53	LMGL05010056	NAUNPPRXNUXMCK-FAFOYRQUSA-N
MiliQ	979.576	1	20.49	99.5	0	0	0	Glycerolipids	DGDG(18:2(9Z,12Z)/18:2(9Z,12Z))		C51H88O15	Glycosyldiacylglycerols	1 day, 12:04:00	18:2(9Z,12Z)/18:2(9Z,12Z)	940.612	0.2	[M+K]+	66.05	LMGL05010085	MUUBILNSVLPLLL-YEKRNMFKSA-N
None	979.576	1	20.74	99.98	0	0	0	Glycerolipids	DGDG(18:2(9Z,12Z)/18:2(9Z,12Z))		C51H88O15	Glycosyldiacylglycerols	1 day, 12:04:00	18:2(9Z,12Z)/18:2(9Z,12Z)	940.612	0.1	[M+K]+	70.47	LMGL05010085	MUUBILNSVLPLLL-YEKRNMFKSA-N
NH4Ac + Recry	836.564	1	21.56	99.17	0	0	0	Glycerolipids	PE-GlcDG(P-16:0/16:1(9Z))		C43H82NO12P	Glycosylalkylacylglycerols	1 day, 8:01:00	P-16:0/16:1(9Z)	835.558	0.3	[M+H]+	97.13	LMGL05020001	GYXNBOQOPXBIOR-BGMSRXRNSA-N
MiliQ	836.564	1	21.35	98.95	0	0	0	Glycerolipids	PE-GlcDG(P-16:0/16:1(9Z))		C43H82NO12P	Glycosylalkylacylglycerols	1 day, 8:01:00	P-16:0/16:1(9Z)	835.558	0.4	[M+H]+	92.44	LMGL05020001	GYXNBOQOPXBIOR-BGMSRXRNSA-N
NH4Ac	836.564	1	21.36	98.5	0	0	0	Glycerolipids	PE-GlcDG(P-16:0/16:1(9Z))		C43H82NO12P	Glycosylalkylacylglycerols	1 day, 8:01:00	P-16:0/16:1(9Z)	835.558	0.4	[M+H]+	94.98	LMGL05020001	GYXNBOQOPXBIOR-BGMSRXRNSA-N
None + Recry	772.548	1	27.96	91.52	85.55	0	0	Glycerolipids	DGTS(16:0/18:3(6Z,9Z,12Z))		C44H79NO7	Betaine diacylglycerols	1 day, 10:03:00	16:0/18:3(6Z,9Z,12Z)	733.586	1.1	[M+K]+	97.51	LMGL07010004	MFNUURQVRIDNSN-SODCRLERSA-N
NH4Ac	772.574	1	13.13	62.92	0	0	0	Glycerolipids	DGCC(20:5/16:1)		C46H77NO8	Betaine diacylglycerols	1 day, 12:06:00	20:5/16:1	771.565	2.4	[M+H]+	46.43	LMGL07010014	XGZLBUGJBPPENL-ZKMWPFIYSA-N
NH4Ac + Recry	719.505	1	20.11	93.62	0	0	0	Glycerophospholipids	1,2-dihexadecanoyl-sn-glycero-3-phosphosulfocholine		C39H77O8PS	Other Glycerophospholipids			736.508	0.9	[M+H-H2O]+	84.79	LMGP00000050	BDQBLFGUSROMJZ-DIPNUNPCSA-N
NH4Ac + Recry	681.453	1	20.41	93.89	0	0	0	Glycerophospholipids	1,2-ditetradecanoyl-sn-glycero-3-phosphosulfocholine		C35H69O8PS	Other Glycerophospholipids			680.445	0.9	[M+H]+	91.87	LMGP00000051	SIAMJSNNNCYTRM-MGBGTMOVSA-N
NH4Ac + Recry	691.474	1	20.49	94.3	0	0	0	Glycerophospholipids	1-tetradecanoyl-2-hexadecanoyl-sn-glycero-3-phosphosulfocholine		C37H73O8PS	Other Glycerophospholipids			708.476	0.9	[M+H-H2O]+	92.05	LMGP00000052	SPCFNTSZQSEJLJ-PGUFJCEWSA-N
NH4Ac	691.473	1	20.35	97.03	0	0	0	Glycerophospholipids	1-tetradecanoyl-2-hexadecanoyl-sn-glycero-3-phosphosulfocholine		C37H73O8PS	Other Glycerophospholipids			708.476	0.6	[M+H-H2O]+	74.52	LMGP00000052	SPCFNTSZQSEJLJ-PGUFJCEWSA-N
NH4Ac + Recry	650.475	1	21.18	98.73	0	0	0	Glycerophospholipids	PC(10:0/16:0)		C34H68NO8P	Diacylglycerophosphocholines	1 day, 2:00:00	10:0/16:0	649.468	0.4	[M+H]+	88.77	LMGP01010388	VBWSYJOSSOZQOH-JGCGQSQUSA-N
MiliQ + Recry	678.506	1	29.32	97.98	87.58	0	0	Glycerophospholipids	PC(10:0/18:0)		C36H72NO8P	Diacylglycerophosphocholines	1 day, 4:00:00	10:0/18:0	677.5	0.5	[M+H]+	97.57	LMGP01010390	SFECNOKDRVZBKD-UUWRZZSWSA-N
NH4Ac + Recry	678.507	1	29.91	99.38	91.41	0	0	Glycerophospholipids	PC(10:0/18:0)		C36H72NO8P	Diacylglycerophosphocholines	1 day, 4:00:00	10:0/18:0	677.5	0.3	[M+H]+	97.12	LMGP01010390	SFECNOKDRVZBKD-UUWRZZSWSA-N
None + Recry	678.506	1	21.38	98.49	0	0	0	Glycerophospholipids	PC(10:0/18:0)		C36H72NO8P	Diacylglycerophosphocholines	1 day, 4:00:00	10:0/18:0	677.5	0.4	[M+H]+	95.6	LMGP01010390	SFECNOKDRVZBKD-UUWRZZSWSA-N
None + Recry	700.489	1	20.66	99.96	0	0	0	Glycerophospholipids	PC(10:0/18:0)		C36H72NO8P	Diacylglycerophosphocholines	1 day, 4:00:00	10:0/18:0	677.5	0.1	[M+Na]+	68.27	LMGP01010390	SFECNOKDRVZBKD-UUWRZZSWSA-N
MiliQ	678.506	1	29.3	97.45	88.26	0	0	Glycerophospholipids	PC(10:0/18:0)		C36H72NO8P	Diacylglycerophosphocholines	1 day, 4:00:00	10:0/18:0	677.5	0.6	[M+H]+	97.73	LMGP01010390	SFECNOKDRVZBKD-UUWRZZSWSA-N
MiliQ	700.489	1	21.04	99.7	0	0	0	Glycerophospholipids	PC(10:0/18:0)		C36H72NO8P	Diacylglycerophosphocholines	1 day, 4:00:00	10:0/18:0	677.5	0.2	[M+Na]+	79.98	LMGP01010390	SFECNOKDRVZBKD-UUWRZZSWSA-N
NH4Ac	678.506	1	29.57	97.75	90.76	0	0	Glycerophospholipids	PC(10:0/18:0)		C36H72NO8P	Diacylglycerophosphocholines	1 day, 4:00:00	10:0/18:0	677.5	0.5	[M+H]+	97.41	LMGP01010390	SFECNOKDRVZBKD-UUWRZZSWSA-N
NH4Ac	700.489	1	19.69	95.56	0	0	0	Glycerophospholipids	PC(10:0/18:0)		C36H72NO8P	Diacylglycerophosphocholines	1 day, 4:00:00	10:0/18:0	677.5	0.8	[M+Na]+	63.64	LMGP01010390	SFECNOKDRVZBKD-UUWRZZSWSA-N
MiliQ	676.491	1	20.38	97.79	0	0	0	Glycerophospholipids	PC(10:0/18:1(9Z))		C36H70NO8P	Diacylglycerophosphocholines	1 day, 4:01:00	10:0/18:1(9Z)	675.484	0.5	[M+H]+	71.37	LMGP01010392	LHGRLARXULFYPW-RZCWWDNZSA-N
NH4Ac	676.491	1	20.91	97.76	0	0	0	Glycerophospholipids	PC(10:0/18:1(9Z))		C36H70NO8P	Diacylglycerophosphocholines	1 day, 4:01:00	10:0/18:1(9Z)	675.484	0.5	[M+H]+	86.19	LMGP01010392	LHGRLARXULFYPW-RZCWWDNZSA-N
MiliQ + Recry	692.522	1	29.77	97.96	92.42	0	0	Glycerophospholipids	PC(10:0/19:0)		C37H74NO8P	Diacylglycerophosphocholines	1 day, 5:00:00	10:0/19:0	691.515	0.5	[M+H]+	97.72	LMGP01010394	UPBDHGWIURTORP-PGUFJCEWSA-N
MiliQ + Recry	714.505	1	20.7	94.85	0	0	0	Glycerophospholipids	PC(10:0/19:0)		C37H74NO8P	Diacylglycerophosphocholines	1 day, 5:00:00	10:0/19:0	691.515	0.8	[M+Na]+	94.98	LMGP01010394	UPBDHGWIURTORP-PGUFJCEWSA-N
NH4Ac + Recry	692.522	1	30.07	99.42	92.86	0	0	Glycerophospholipids	PC(10:0/19:0)		C37H74NO8P	Diacylglycerophosphocholines	1 day, 5:00:00	10:0/19:0	691.515	0.3	[M+H]+	97.61	LMGP01010394	UPBDHGWIURTORP-PGUFJCEWSA-N
NH4Ac + Recry	714.505	1	20.44	95.37	0	0	0	Glycerophospholipids	PC(10:0/19:0)		C37H74NO8P	Diacylglycerophosphocholines	1 day, 5:00:00	10:0/19:0	691.515	0.8	[M+Na]+	85.25	LMGP01010394	UPBDHGWIURTORP-PGUFJCEWSA-N
None + Recry	692.522	1	21.44	98.84	0	0	0	Glycerophospholipids	PC(10:0/19:0)		C37H74NO8P	Diacylglycerophosphocholines	1 day, 5:00:00	10:0/19:0	691.515	0.4	[M+H]+	95.41	LMGP01010394	UPBDHGWIURTORP-PGUFJCEWSA-N
None + Recry	714.504	1	21.22	99.95	0	0	0	Glycerophospholipids	PC(10:0/19:0)		C37H74NO8P	Diacylglycerophosphocholines	1 day, 5:00:00	10:0/19:0	691.515	0.1	[M+Na]+	83.7	LMGP01010394	UPBDHGWIURTORP-PGUFJCEWSA-N
MiliQ	692.522	1	29.4	97.64	89.05	0	0	Glycerophospholipids	PC(10:0/19:0)		C37H74NO8P	Diacylglycerophosphocholines	1 day, 5:00:00	10:0/19:0	691.515	0.5	[M+H]+	97.78	LMGP01010394	UPBDHGWIURTORP-PGUFJCEWSA-N
MiliQ	714.505	1	20.96	96.12	0	0	0	Glycerophospholipids	PC(10:0/19:0)		C37H74NO8P	Diacylglycerophosphocholines	1 day, 5:00:00	10:0/19:0	691.515	0.7	[M+Na]+	95.71	LMGP01010394	UPBDHGWIURTORP-PGUFJCEWSA-N
NH4Ac	692.522	1	29.8	97.84	92.89	0	0	Glycerophospholipids	PC(10:0/19:0)		C37H74NO8P	Diacylglycerophosphocholines	1 day, 5:00:00	10:0/19:0	691.515	0.5	[M+H]+	98.04	LMGP01010394	UPBDHGWIURTORP-PGUFJCEWSA-N
NH4Ac	714.506	1	18.05	81.54	0	0	0	Glycerophospholipids	PC(10:0/19:0)		C37H74NO8P	Diacylglycerophosphocholines	1 day, 5:00:00	10:0/19:0	691.515	1.6	[M+Na]+	88.77	LMGP01010394	UPBDHGWIURTORP-PGUFJCEWSA-N
None	692.522	1	20.73	97.69	0	0	0	Glycerophospholipids	PC(10:0/19:0)		C37H74NO8P	Diacylglycerophosphocholines	1 day, 5:00:00	10:0/19:0	691.515	0.5	[M+H]+	81.57	LMGP01010394	UPBDHGWIURTORP-PGUFJCEWSA-N
None	714.504	1	20.7	98.13	0	0	0	Glycerophospholipids	PC(10:0/19:0)		C37H74NO8P	Diacylglycerophosphocholines	1 day, 5:00:00	10:0/19:0	691.515	0.5	[M+Na]+	78.53	LMGP01010394	UPBDHGWIURTORP-PGUFJCEWSA-N
MiliQ + Recry	706.538	1	30.18	97.96	96.82	0	0	Glycerophospholipids	PC(10:0/20:0)		C38H76NO8P	Diacylglycerophosphocholines	1 day, 6:00:00	10:0/20:0	705.531	0.5	[M+H]+	97.98	LMGP01010395	SVIWSHKAEXRJFD-PSXMRANNSA-N
MiliQ + Recry	728.52	1	29.99	99.55	91.87	0	0	Glycerophospholipids	PC(10:0/20:0)		C38H76NO8P	Diacylglycerophosphocholines	1 day, 6:00:00	10:0/20:0	705.531	0.2	[M+Na]+	97.36	LMGP01010395	SVIWSHKAEXRJFD-PSXMRANNSA-N
NH4Ac + Recry	706.538	1	30.52	99.38	97.7	0	0	Glycerophospholipids	PC(10:0/20:0)		C38H76NO8P	Diacylglycerophosphocholines	1 day, 6:00:00	10:0/20:0	705.531	0.3	[M+H]+	98.23	LMGP01010395	SVIWSHKAEXRJFD-PSXMRANNSA-N
NH4Ac + Recry	728.52	1	21.34	98.03	0	0	0	Glycerophospholipids	PC(10:0/20:0)		C38H76NO8P	Diacylglycerophosphocholines	1 day, 6:00:00	10:0/20:0	705.531	0.5	[M+Na]+	96.63	LMGP01010395	SVIWSHKAEXRJFD-PSXMRANNSA-N
None + Recry	706.538	1	30.25	99.2	95.31	0	0	Glycerophospholipids	PC(10:0/20:0)		C38H76NO8P	Diacylglycerophosphocholines	1 day, 6:00:00	10:0/20:0	705.531	0.3	[M+H]+	97.5	LMGP01010395	SVIWSHKAEXRJFD-PSXMRANNSA-N
None + Recry	728.52	1	21.67	99.82	0	0	0	Glycerophospholipids	PC(10:0/20:0)		C38H76NO8P	Diacylglycerophosphocholines	1 day, 6:00:00	10:0/20:0	705.531	0.2	[M+Na]+	96.92	LMGP01010395	SVIWSHKAEXRJFD-PSXMRANNSA-N
MiliQ	706.538	1	29.93	97.37	95.18	0	0	Glycerophospholipids	PC(10:0/20:0)		C38H76NO8P	Diacylglycerophosphocholines	1 day, 6:00:00	10:0/20:0	705.531	0.6	[M+H]+	98.24	LMGP01010395	SVIWSHKAEXRJFD-PSXMRANNSA-N
MiliQ	728.52	1	30.13	99.76	92.65	0	0	Glycerophospholipids	PC(10:0/20:0)		C38H76NO8P	Diacylglycerophosphocholines	1 day, 6:00:00	10:0/20:0	705.531	0.2	[M+Na]+	98.11	LMGP01010395	SVIWSHKAEXRJFD-PSXMRANNSA-N
NH4Ac	706.538	1	30.1	97.32	97.26	0	0	Glycerophospholipids	PC(10:0/20:0)		C38H76NO8P	Diacylglycerophosphocholines	1 day, 6:00:00	10:0/20:0	705.531	0.6	[M+H]+	98.12	LMGP01010395	SVIWSHKAEXRJFD-PSXMRANNSA-N
NH4Ac	728.521	1	20.63	94.11	0	0	0	Glycerophospholipids	PC(10:0/20:0)		C38H76NO8P	Diacylglycerophosphocholines	1 day, 6:00:00	10:0/20:0	705.531	0.9	[M+Na]+	96.67	LMGP01010395	SVIWSHKAEXRJFD-PSXMRANNSA-N
None	706.538	1	21.29	97.83	0	0	0	Glycerophospholipids	PC(10:0/20:0)		C38H76NO8P	Diacylglycerophosphocholines	1 day, 6:00:00	10:0/20:0	705.531	0.5	[M+H]+	96.27	LMGP01010395	SVIWSHKAEXRJFD-PSXMRANNSA-N
None	728.52	1	21.42	98.44	0	0	0	Glycerophospholipids	PC(10:0/20:0)		C38H76NO8P	Diacylglycerophosphocholines	1 day, 6:00:00	10:0/20:0	705.531	0.4	[M+Na]+	96.79	LMGP01010395	SVIWSHKAEXRJFD-PSXMRANNSA-N
MiliQ + Recry	702.543	1	21.27	98.17	0	0	0	Glycerophospholipids	PC(10:0/21:0)		C39H78NO8P	Diacylglycerophosphocholines	1 day, 7:00:00	10:0/21:0	719.547	0.5	[M+H-H2O]+	94.05	LMGP01010396	QIPBUWAWTWBGPP-DIPNUNPCSA-N
MiliQ + Recry	720.553	1	29.86	97.82	93.84	0	0	Glycerophospholipids	PC(10:0/21:0)		C39H78NO8P	Diacylglycerophosphocholines	1 day, 7:00:00	10:0/21:0	719.547	0.5	[M+H]+	97.45	LMGP01010396	QIPBUWAWTWBGPP-DIPNUNPCSA-N
MiliQ + Recry	742.537	1	27.77	86.14	94.13	0	0	Glycerophospholipids	PC(10:0/21:0)		C39H78NO8P	Diacylglycerophosphocholines	1 day, 7:00:00	10:0/21:0	719.547	1.4	[M+Na]+	97.52	LMGP01010396	QIPBUWAWTWBGPP-DIPNUNPCSA-N
NH4Ac + Recry	720.554	1	30.23	99.47	94.43	0	0	Glycerophospholipids	PC(10:0/21:0)		C39H78NO8P	Diacylglycerophosphocholines	1 day, 7:00:00	10:0/21:0	719.547	0.3	[M+H]+	97.92	LMGP01010396	QIPBUWAWTWBGPP-DIPNUNPCSA-N
NH4Ac + Recry	742.537	1	19.18	86.12	0	0	0	Glycerophospholipids	PC(10:0/21:0)		C39H78NO8P	Diacylglycerophosphocholines	1 day, 7:00:00	10:0/21:0	719.547	1.4	[M+Na]+	96.81	LMGP01010396	QIPBUWAWTWBGPP-DIPNUNPCSA-N
None + Recry	720.554	1	21.53	99.21	0	0	0	Glycerophospholipids	PC(10:0/21:0)		C39H78NO8P	Diacylglycerophosphocholines	1 day, 7:00:00	10:0/21:0	719.547	0.3	[M+H]+	96.03	LMGP01010396	QIPBUWAWTWBGPP-DIPNUNPCSA-N
None + Recry	742.536	1	21.6	99.71	0	0	0	Glycerophospholipids	PC(10:0/21:0)		C39H78NO8P	Diacylglycerophosphocholines	1 day, 7:00:00	10:0/21:0	719.547	0.2	[M+Na]+	95.51	LMGP01010396	QIPBUWAWTWBGPP-DIPNUNPCSA-N
MiliQ	702.543	1	29.45	97.76	90.08	0	0	Glycerophospholipids	PC(10:0/21:0)		C39H78NO8P	Diacylglycerophosphocholines	1 day, 7:00:00	10:0/21:0	719.547	0.5	[M+H-H2O]+	95.74	LMGP01010396	QIPBUWAWTWBGPP-DIPNUNPCSA-N
MiliQ	720.553	1	29.78	97.41	93.48	0	0	Glycerophospholipids	PC(10:0/21:0)		C39H78NO8P	Diacylglycerophosphocholines	1 day, 7:00:00	10:0/21:0	719.547	0.6	[M+H]+	98.13	LMGP01010396	QIPBUWAWTWBGPP-DIPNUNPCSA-N
MiliQ	742.537	1	27.72	85.96	93.97	0	0	Glycerophospholipids	PC(10:0/21:0)		C39H78NO8P	Diacylglycerophosphocholines	1 day, 7:00:00	10:0/21:0	719.547	1.4	[M+Na]+	97.64	LMGP01010396	QIPBUWAWTWBGPP-DIPNUNPCSA-N
NH4Ac	702.543	1	29.54	97.08	91.99	0	0	Glycerophospholipids	PC(10:0/21:0)		C39H78NO8P	Diacylglycerophosphocholines	1 day, 7:00:00	10:0/21:0	719.547	0.6	[M+H-H2O]+	96.88	LMGP01010396	QIPBUWAWTWBGPP-DIPNUNPCSA-N
NH4Ac	720.553	1	29.88	97.42	94.59	0	0	Glycerophospholipids	PC(10:0/21:0)		C39H78NO8P	Diacylglycerophosphocholines	1 day, 7:00:00	10:0/21:0	719.547	0.6	[M+H]+	98.17	LMGP01010396	QIPBUWAWTWBGPP-DIPNUNPCSA-N
None	720.553	1	21.08	97.9	0	0	0	Glycerophospholipids	PC(10:0/21:0)		C39H78NO8P	Diacylglycerophosphocholines	1 day, 7:00:00	10:0/21:0	719.547	0.5	[M+H]+	90.28	LMGP01010396	QIPBUWAWTWBGPP-DIPNUNPCSA-N
None	742.535	1	20.8	95.18	0	0	0	Glycerophospholipids	PC(10:0/21:0)		C39H78NO8P	Diacylglycerophosphocholines	1 day, 7:00:00	10:0/21:0	719.547	0.8	[M+Na]+	96.19	LMGP01010396	QIPBUWAWTWBGPP-DIPNUNPCSA-N
MiliQ + Recry	748.585	1	21.66	99.96	0	0	0	Glycerophospholipids	PC(10:0/23:0)		C41H82NO8P	Diacylglycerophosphocholines	1 day, 9:00:00	10:0/23:0	747.578	0.1	[M+H]+	95.91	LMGP01010399	RCFPRPKUCWXQNV-LDLOPFEMSA-N
NH4Ac + Recry	748.585	1	21.68	99.98	0	0	0	Glycerophospholipids	PC(10:0/23:0)		C41H82NO8P	Diacylglycerophosphocholines	1 day, 9:00:00	10:0/23:0	747.578	0.1	[M+H]+	96.22	LMGP01010399	RCFPRPKUCWXQNV-LDLOPFEMSA-N
MiliQ	748.585	1	21.5	99.95	0	0	0	Glycerophospholipids	PC(10:0/23:0)		C41H82NO8P	Diacylglycerophosphocholines	1 day, 9:00:00	10:0/23:0	747.578	0.1	[M+H]+	91.59	LMGP01010399	RCFPRPKUCWXQNV-LDLOPFEMSA-N
NH4Ac	730.574	1	20.94	97.36	0	0	0	Glycerophospholipids	PC(10:0/23:0)		C41H82NO8P	Diacylglycerophosphocholines	1 day, 9:00:00	10:0/23:0	747.578	0.6	[M+H-H2O]+	88.96	LMGP01010399	RCFPRPKUCWXQNV-LDLOPFEMSA-N
NH4Ac	748.585	1	21.65	99.76	0	0	0	Glycerophospholipids	PC(10:0/23:0)		C41H82NO8P	Diacylglycerophosphocholines	1 day, 9:00:00	10:0/23:0	747.578	0.2	[M+H]+	96.66	LMGP01010399	RCFPRPKUCWXQNV-LDLOPFEMSA-N
MiliQ	744.59	1	20.81	97.18	0	0	0	Glycerophospholipids	PC(10:0/24:0)		C42H84NO8P	Diacylglycerophosphocholines	1 day, 10:00:00	10:0/24:0	761.593	0.6	[M+H-H2O]+	86.41	LMGP01010400	KMJHXPMCMOXODU-RRHRGVEJSA-N
NH4Ac	744.59	1	20.81	96.42	0	0	0	Glycerophospholipids	PC(10:0/24:0)		C42H84NO8P	Diacylglycerophosphocholines	1 day, 10:00:00	10:0/24:0	761.593	0.7	[M+H-H2O]+	90.12	LMGP01010400	KMJHXPMCMOXODU-RRHRGVEJSA-N
MiliQ	772.621	1	20.88	98.37	0	0	0	Glycerophospholipids	PC(11:0/25:0)		C44H88NO8P	Diacylglycerophosphocholines	1 day, 12:00:00	11:0/25:0	789.625	0.5	[M+H-H2O]+	82.26	LMGP01010422	SNGGHTOHJYFBKC-HUESYALOSA-N
NH4Ac	772.621	1	20.9	98.36	0	0	0	Glycerophospholipids	PC(11:0/25:0)		C44H88NO8P	Diacylglycerophosphocholines	1 day, 12:00:00	11:0/25:0	789.625	0.5	[M+H-H2O]+	82.82	LMGP01010422	SNGGHTOHJYFBKC-HUESYALOSA-N
MiliQ + Recry	704.522	1	30.04	97.85	95.72	0	0	Glycerophospholipids	PC(12:0/18:1(9Z))		C38H74NO8P	Diacylglycerophosphocholines	1 day, 6:01:00	12:0/18:1(9Z)	703.515	0.5	[M+H]+	97.49	LMGP01010440	LPUZRKCOBURCPA-UAIAYBLDSA-N
MiliQ + Recry	726.504	1	21.32	98.08	0	0	0	Glycerophospholipids	PC(12:0/18:1(9Z))		C38H74NO8P	Diacylglycerophosphocholines	1 day, 6:01:00	12:0/18:1(9Z)	703.515	0.5	[M+Na]+	95.78	LMGP01010440	LPUZRKCOBURCPA-UAIAYBLDSA-N
NH4Ac + Recry	704.522	1	30.23	99.43	94.53	0	0	Glycerophospholipids	PC(12:0/18:1(9Z))		C38H74NO8P	Diacylglycerophosphocholines	1 day, 6:01:00	12:0/18:1(9Z)	703.515	0.3	[M+H]+	97.91	LMGP01010440	LPUZRKCOBURCPA-UAIAYBLDSA-N
NH4Ac + Recry	726.504	1	21.61	99.99	0	0	0	Glycerophospholipids	PC(12:0/18:1(9Z))		C38H74NO8P	Diacylglycerophosphocholines	1 day, 6:01:00	12:0/18:1(9Z)	703.515	0	[M+Na]+	94.36	LMGP01010440	LPUZRKCOBURCPA-UAIAYBLDSA-N
None + Recry	704.522	1	30.1	98.71	95.04	0	0	Glycerophospholipids	PC(12:0/18:1(9Z))		C38H74NO8P	Diacylglycerophosphocholines	1 day, 6:01:00	12:0/18:1(9Z)	703.515	0.4	[M+H]+	96.59	LMGP01010440	LPUZRKCOBURCPA-UAIAYBLDSA-N
None + Recry	726.504	1	21.28	99.23	0	0	0	Glycerophospholipids	PC(12:0/18:1(9Z))		C38H74NO8P	Diacylglycerophosphocholines	1 day, 6:01:00	12:0/18:1(9Z)	703.515	0.3	[M+Na]+	89.08	LMGP01010440	LPUZRKCOBURCPA-UAIAYBLDSA-N
MiliQ	704.522	1	30.15	97.92	96.75	0	0	Glycerophospholipids	PC(12:0/18:1(9Z))		C38H74NO8P	Diacylglycerophosphocholines	1 day, 6:01:00	12:0/18:1(9Z)	703.515	0.5	[M+H]+	97.62	LMGP01010440	LPUZRKCOBURCPA-UAIAYBLDSA-N
MiliQ	726.504	1	29.69	97.76	92	0	0	Glycerophospholipids	PC(12:0/18:1(9Z))		C38H74NO8P	Diacylglycerophosphocholines	1 day, 6:01:00	12:0/18:1(9Z)	703.515	0.5	[M+Na]+	97.7	LMGP01010440	LPUZRKCOBURCPA-UAIAYBLDSA-N
NH4Ac	704.522	1	30.23	97.9	97.38	0	0	Glycerophospholipids	PC(12:0/18:1(9Z))		C38H74NO8P	Diacylglycerophosphocholines	1 day, 6:01:00	12:0/18:1(9Z)	703.515	0.5	[M+H]+	98.27	LMGP01010440	LPUZRKCOBURCPA-UAIAYBLDSA-N
NH4Ac	721.548	1	18.64	86.93	0	0	0	Glycerophospholipids	PC(12:0/18:1(9Z))		C38H74NO8P	Diacylglycerophosphocholines	1 day, 6:01:00	12:0/18:1(9Z)	703.515	1.3	[M+NH4]+	77.81	LMGP01010440	LPUZRKCOBURCPA-UAIAYBLDSA-N
NH4Ac	726.504	1	21.19	99.11	0	0	0	Glycerophospholipids	PC(12:0/18:1(9Z))		C38H74NO8P	Diacylglycerophosphocholines	1 day, 6:01:00	12:0/18:1(9Z)	703.515	0.3	[M+Na]+	87.12	LMGP01010440	LPUZRKCOBURCPA-UAIAYBLDSA-N
None	704.522	1	21.2	97.6	0	0	0	Glycerophospholipids	PC(12:0/18:1(9Z))		C38H74NO8P	Diacylglycerophosphocholines	1 day, 6:01:00	12:0/18:1(9Z)	703.515	0.6	[M+H]+	94.96	LMGP01010440	LPUZRKCOBURCPA-UAIAYBLDSA-N
None	726.504	1	21.16	97.44	0	0	0	Glycerophospholipids	PC(12:0/18:1(9Z))		C38H74NO8P	Diacylglycerophosphocholines	1 day, 6:01:00	12:0/18:1(9Z)	703.515	0.6	[M+Na]+	94.74	LMGP01010440	LPUZRKCOBURCPA-UAIAYBLDSA-N
None	742.478	1	21.04	97.46	0	0	0	Glycerophospholipids	PC(12:0/18:1(9Z))		C38H74NO8P	Diacylglycerophosphocholines	1 day, 6:01:00	12:0/18:1(9Z)	703.515	0.6	[M+K]+	91.38	LMGP01010440	LPUZRKCOBURCPA-UAIAYBLDSA-N
NH4Ac + Recry	816.648	1	21.53	99.62	0	0	0	Glycerophospholipids	PC(14:0/24:1(15Z))		C46H90NO8P	Diacylglycerophosphocholines	1 day, 14:01:00	14:0/24:1(15Z)	815.64	0.2	[M+H]+	94.09	LMGP01010516	GIPZQCAVEQRWOM-IKJFKDIMSA-N
MiliQ	816.648	1	21.43	99.88	0	0	0	Glycerophospholipids	PC(14:0/24:1(15Z))		C46H90NO8P	Diacylglycerophosphocholines	1 day, 14:01:00	14:0/24:1(15Z)	815.64	0.1	[M+H]+	89.86	LMGP01010516	GIPZQCAVEQRWOM-IKJFKDIMSA-N
NH4Ac	816.648	1	21.57	99.71	0	0	0	Glycerophospholipids	PC(14:0/24:1(15Z))		C46H90NO8P	Diacylglycerophosphocholines	1 day, 14:01:00	14:0/24:1(15Z)	815.64	0.2	[M+H]+	94.57	LMGP01010516	GIPZQCAVEQRWOM-IKJFKDIMSA-N
NH4Ac	844.678	1	21.01	97.47	0	0	0	Glycerophospholipids	PC(16:0/24:1(15Z))		C48H94NO8P	Diacylglycerophosphocholines	1 day, 16:01:00	16:0/24:1(15Z)	843.672	0.6	[M+H]+	90.48	LMGP01010659	XUCOLWONUSFHRC-QFQSVWFISA-N
MiliQ	870.694	1	20.75	96.12	0	0	0	Glycerophospholipids	PC(16:0/26:2(5Z,9Z))		C50H96NO8P	Diacylglycerophosphocholines	1 day, 18:02:00	16:0/26:2(5Z,9Z)	869.687	0.7	[M+H]+	90.16	LMGP01010665	ITFWNTFYLTWDNT-DDPSORSSSA-N
NH4Ac	870.694	1	20.88	95.89	0	0	0	Glycerophospholipids	PC(16:0/26:2(5Z,9Z))		C50H96NO8P	Diacylglycerophosphocholines	1 day, 18:02:00	16:0/26:2(5Z,9Z)	869.687	0.7	[M+H]+	94.82	LMGP01010665	ITFWNTFYLTWDNT-DDPSORSSSA-N
NH4Ac + Recry	550.35	1	21.35	98.92	0	0	0	Glycerophospholipids	PC(16:0/3:1(2E))		C27H52NO8P	Diacylglycerophosphocholines	19:01:00	16:0/3:1(2E)	549.343	0.4	[M+H]+	92.6	LMGP01010668	ABBJFAPTMAEFAL-RUZDIDTESA-N
MiliQ	550.35	1	20.25	98.15	0	0	0	Glycerophospholipids	PC(16:0/3:1(2E))		C27H52NO8P	Diacylglycerophosphocholines	19:01:00	16:0/3:1(2E)	549.343	0.5	[M+H]+	66.23	LMGP01010668	ABBJFAPTMAEFAL-RUZDIDTESA-N
NH4Ac	550.35	1	20.72	98.47	0	0	0	Glycerophospholipids	PC(16:0/3:1(2E))		C27H52NO8P	Diacylglycerophosphocholines	19:01:00	16:0/3:1(2E)	549.343	0.4	[M+H]+	77.3	LMGP01010668	ABBJFAPTMAEFAL-RUZDIDTESA-N
NH4Ac + Recry	578.381	1	21.31	99	0	0	0	Glycerophospholipids	PC(16:0/5:1(4E))		C29H56NO8P	Diacylglycerophosphocholines	21:01:00	16:0/5:1(4E)	577.374	0.4	[M+H]+	91.02	LMGP01010673	SOZUKXUDKQAUFE-HHHXNRCGSA-N
MiliQ	578.381	1	20.47	99.27	0	0	0	Glycerophospholipids	PC(16:0/5:1(4E))		C29H56NO8P	Diacylglycerophosphocholines	21:01:00	16:0/5:1(4E)	577.374	0.3	[M+H]+	66.52	LMGP01010673	SOZUKXUDKQAUFE-HHHXNRCGSA-N
NH4Ac	578.381	1	20.29	98.79	0	0	0	Glycerophospholipids	PC(16:0/5:1(4E))		C29H56NO8P	Diacylglycerophosphocholines	21:01:00	16:0/5:1(4E)	577.374	0.4	[M+H]+	63.89	LMGP01010673	SOZUKXUDKQAUFE-HHHXNRCGSA-N
NH4Ac + Recry	536.335	1	21.25	99.03	0	0	0	Glycerophospholipids	PC(16:1(9Z)/2:0)		C26H50NO8P	Diacylglycerophosphocholines	18:01:00	16:1(9Z)/2:0	535.327	0.3	[M+H]+	89.33	LMGP01010693	QALLXIUHRUVULB-OKFWSBNLSA-N
MiliQ	857.674	1	19.88	96.19	0	0	0	Glycerophospholipids	PC(18:0/22:3(10Z,13Z,16Z))		C48H90NO8P	Diacylglycerophosphocholines	1 day, 16:03:00	18:0/22:3(10Z,13Z,16Z)	839.64	0.7	[M+NH4]+	65.82	LMGP01010812	ISCOBNWTWBSGJN-QEMYTNLLSA-N
NH4Ac	857.674	1	20.65	95.84	0	0	0	Glycerophospholipids	PC(18:0/22:3(10Z,13Z,16Z))		C48H90NO8P	Diacylglycerophosphocholines	1 day, 16:03:00	18:0/22:3(10Z,13Z,16Z)	839.64	0.7	[M+NH4]+	88.78	LMGP01010812	ISCOBNWTWBSGJN-QEMYTNLLSA-N
NH4Ac + Recry	564.366	1	20.99	98.96	0	0	0	Glycerophospholipids	PC(18:1(9E)/2:0)		C28H54NO8P	Diacylglycerophosphocholines	20:01:00	18:1(9E)/2:0	563.359	0.4	[M+H]+	82.4	LMGP01010878	WHHNGIKQIRHPSY-FQFCXHBISA-N
MiliQ	564.366	1	20	98.15	0	0	0	Glycerophospholipids	PC(18:1(9E)/2:0)		C28H54NO8P	Diacylglycerophosphocholines	20:01:00	18:1(9E)/2:0	563.359	0.5	[M+H]+	59.32	LMGP01010878	WHHNGIKQIRHPSY-FQFCXHBISA-N
NH4Ac + Recry	592.397	1	21.45	99.66	0	0	0	Glycerophospholipids	PC(18:1(9Z)/4:0)		C30H58NO8P	Diacylglycerophosphocholines	22:01:00	18:1(9Z)/4:0	591.39	0.2	[M+H]+	91.6	LMGP01010916	ANQYEWIKXQSASW-KYEYSNFOSA-N
MiliQ	592.397	1	20.96	100	0	0	0	Glycerophospholipids	PC(18:1(9Z)/4:0)		C30H58NO8P	Diacylglycerophosphocholines	22:01:00	18:1(9Z)/4:0	591.39	0	[M+H]+	76.38	LMGP01010916	ANQYEWIKXQSASW-KYEYSNFOSA-N
NH4Ac	592.397	1	20.92	99.98	0	0	0	Glycerophospholipids	PC(18:1(9Z)/4:0)		C30H58NO8P	Diacylglycerophosphocholines	22:01:00	18:1(9Z)/4:0	591.39	0.1	[M+H]+	75.46	LMGP01010916	ANQYEWIKXQSASW-KYEYSNFOSA-N
MiliQ + Recry	690.506	1	21.45	98.65	0	0	0	Glycerophospholipids	PC(12:0/17:1(9Z))		C37H72NO8P	Diacylglycerophosphocholines	1 day, 5:01:00	12:0/17:1(9Z)	689.5	0.4	[M+H]+	96.64	LMGP01011321	ZFJMLUIXCCEGJC-QEJMHMKOSA-N
NH4Ac + Recry	690.507	1	21.34	99.15	0	0	0	Glycerophospholipids	PC(12:0/17:1(9Z))		C37H72NO8P	Diacylglycerophosphocholines	1 day, 5:01:00	12:0/17:1(9Z)	689.5	0.3	[M+H]+	91.23	LMGP01011321	ZFJMLUIXCCEGJC-QEJMHMKOSA-N
MiliQ	690.506	1	21.3	97.78	0	0	0	Glycerophospholipids	PC(12:0/17:1(9Z))		C37H72NO8P	Diacylglycerophosphocholines	1 day, 5:01:00	12:0/17:1(9Z)	689.5	0.5	[M+H]+	96.79	LMGP01011321	ZFJMLUIXCCEGJC-QEJMHMKOSA-N
MiliQ	712.489	1	20.26	99.29	0	0	0	Glycerophospholipids	PC(12:0/17:1(9Z))		C37H72NO8P	Diacylglycerophosphocholines	1 day, 5:01:00	12:0/17:1(9Z)	689.5	0.3	[M+Na]+	60.64	LMGP01011321	ZFJMLUIXCCEGJC-QEJMHMKOSA-N
NH4Ac	690.506	1	29.18	97.61	86.72	0	0	Glycerophospholipids	PC(12:0/17:1(9Z))		C37H72NO8P	Diacylglycerophosphocholines	1 day, 5:01:00	12:0/17:1(9Z)	689.5	0.5	[M+H]+	97.55	LMGP01011321	ZFJMLUIXCCEGJC-QEJMHMKOSA-N
MiliQ	688.491	1	20.44	97.72	0	0	0	Glycerophospholipids	PC(12:0/17:2(9Z,12Z))		C37H70NO8P	Diacylglycerophosphocholines	1 day, 5:02:00	12:0/17:2(9Z,12Z)	687.484	0.5	[M+H]+	73.47	LMGP01011322	ANVCXXDPOKVPPF-UACTZWKTSA-N
NH4Ac	688.491	1	20.86	97.87	0	0	0	Glycerophospholipids	PC(12:0/17:2(9Z,12Z))		C37H70NO8P	Diacylglycerophosphocholines	1 day, 5:02:00	12:0/17:2(9Z,12Z)	687.484	0.5	[M+H]+	84.39	LMGP01011322	ANVCXXDPOKVPPF-UACTZWKTSA-N
MiliQ + Recry	702.506	1	21.05	97.56	0	0	0	Glycerophospholipids	PC(12:0/18:2(9Z,12Z))		C38H72NO8P	Diacylglycerophosphocholines	1 day, 6:02:00	12:0/18:2(9Z,12Z)	701.5	0.6	[M+H]+	91.15	LMGP01011323	PXSRIASFTWIQOT-QYZSMWKLSA-N
NH4Ac + Recry	702.507	1	21.21	98.84	0	0	0	Glycerophospholipids	PC(12:0/18:2(9Z,12Z))		C38H72NO8P	Diacylglycerophosphocholines	1 day, 6:02:00	12:0/18:2(9Z,12Z)	701.5	0.4	[M+H]+	89.05	LMGP01011323	PXSRIASFTWIQOT-QYZSMWKLSA-N
MiliQ	702.506	1	21.16	97.69	0	0	0	Glycerophospholipids	PC(12:0/18:2(9Z,12Z))		C38H72NO8P	Diacylglycerophosphocholines	1 day, 6:02:00	12:0/18:2(9Z,12Z)	701.5	0.5	[M+H]+	93.39	LMGP01011323	PXSRIASFTWIQOT-QYZSMWKLSA-N
NH4Ac	702.506	1	21.23	97.54	0	0	0	Glycerophospholipids	PC(12:0/18:2(9Z,12Z))		C38H72NO8P	Diacylglycerophosphocholines	1 day, 6:02:00	12:0/18:2(9Z,12Z)	701.5	0.6	[M+H]+	96.01	LMGP01011323	PXSRIASFTWIQOT-QYZSMWKLSA-N
MiliQ + Recry	718.538	1	30.23	97.97	97.53	0	0	Glycerophospholipids	PC(12:0/19:1(9Z))		C39H76NO8P	Diacylglycerophosphocholines	1 day, 7:01:00	12:0/19:1(9Z)	717.531	0.5	[M+H]+	97.73	LMGP01011328	ISFOPOGKBOMRIJ-PLOGQBHYSA-N
MiliQ + Recry	740.52	1	21.59	99.3	0	0	0	Glycerophospholipids	PC(12:0/19:1(9Z))		C39H76NO8P	Diacylglycerophosphocholines	1 day, 7:01:00	12:0/19:1(9Z)	717.531	0.3	[M+Na]+	97.18	LMGP01011328	ISFOPOGKBOMRIJ-PLOGQBHYSA-N
NH4Ac + Recry	718.538	1	30.22	99.36	94.55	0	0	Glycerophospholipids	PC(12:0/19:1(9Z))		C39H76NO8P	Diacylglycerophosphocholines	1 day, 7:01:00	12:0/19:1(9Z)	717.531	0.3	[M+H]+	97.92	LMGP01011328	ISFOPOGKBOMRIJ-PLOGQBHYSA-N
NH4Ac + Recry	740.52	1	21.71	99.91	0	0	0	Glycerophospholipids	PC(12:0/19:1(9Z))		C39H76NO8P	Diacylglycerophosphocholines	1 day, 7:01:00	12:0/19:1(9Z)	717.531	0.1	[M+Na]+	97.34	LMGP01011328	ISFOPOGKBOMRIJ-PLOGQBHYSA-N
None + Recry	718.538	1	30.22	98.97	95.47	0	0	Glycerophospholipids	PC(12:0/19:1(9Z))		C39H76NO8P	Diacylglycerophosphocholines	1 day, 7:01:00	12:0/19:1(9Z)	717.531	0.4	[M+H]+	97.46	LMGP01011328	ISFOPOGKBOMRIJ-PLOGQBHYSA-N
None + Recry	740.52	1	21.54	99.57	0	0	0	Glycerophospholipids	PC(12:0/19:1(9Z))		C39H76NO8P	Diacylglycerophosphocholines	1 day, 7:01:00	12:0/19:1(9Z)	717.531	0.2	[M+Na]+	94.38	LMGP01011328	ISFOPOGKBOMRIJ-PLOGQBHYSA-N
MiliQ	700.527	1	20.67	96.58	0	0	0	Glycerophospholipids	PC(12:0/19:1(9Z))		C39H76NO8P	Diacylglycerophosphocholines	1 day, 7:01:00	12:0/19:1(9Z)	717.531	0.7	[M+H-H2O]+	85.44	LMGP01011328	ISFOPOGKBOMRIJ-PLOGQBHYSA-N
MiliQ	718.538	1	30.21	97.65	97.8	0	0	Glycerophospholipids	PC(12:0/19:1(9Z))		C39H76NO8P	Diacylglycerophosphocholines	1 day, 7:01:00	12:0/19:1(9Z)	717.531	0.5	[M+H]+	97.92	LMGP01011328	ISFOPOGKBOMRIJ-PLOGQBHYSA-N
MiliQ	740.52	1	29.84	99.12	90.81	0	0	Glycerophospholipids	PC(12:0/19:1(9Z))		C39H76NO8P	Diacylglycerophosphocholines	1 day, 7:01:00	12:0/19:1(9Z)	717.531	0.3	[M+Na]+	98.09	LMGP01011328	ISFOPOGKBOMRIJ-PLOGQBHYSA-N
NH4Ac	700.527	1	20.99	96.99	0	0	0	Glycerophospholipids	PC(12:0/19:1(9Z))		C39H76NO8P	Diacylglycerophosphocholines	1 day, 7:01:00	12:0/19:1(9Z)	717.531	0.6	[M+H-H2O]+	92.15	LMGP01011328	ISFOPOGKBOMRIJ-PLOGQBHYSA-N
NH4Ac	718.538	1	30.26	97.57	98.37	0	0	Glycerophospholipids	PC(12:0/19:1(9Z))		C39H76NO8P	Diacylglycerophosphocholines	1 day, 7:01:00	12:0/19:1(9Z)	717.531	0.6	[M+H]+	98.37	LMGP01011328	ISFOPOGKBOMRIJ-PLOGQBHYSA-N
NH4Ac	740.52	1	21.63	100	0	0	0	Glycerophospholipids	PC(12:0/19:1(9Z))		C39H76NO8P	Diacylglycerophosphocholines	1 day, 7:01:00	12:0/19:1(9Z)	717.531	0	[M+Na]+	94.74	LMGP01011328	ISFOPOGKBOMRIJ-PLOGQBHYSA-N
None	718.538	1	29.81	97.57	94.12	0	0	Glycerophospholipids	PC(12:0/19:1(9Z))		C39H76NO8P	Diacylglycerophosphocholines	1 day, 7:01:00	12:0/19:1(9Z)	717.531	0.6	[M+H]+	96.67	LMGP01011328	ISFOPOGKBOMRIJ-PLOGQBHYSA-N
None	740.52	1	21.35	98.08	0	0	0	Glycerophospholipids	PC(12:0/19:1(9Z))		C39H76NO8P	Diacylglycerophosphocholines	1 day, 7:01:00	12:0/19:1(9Z)	717.531	0.5	[M+Na]+	96.61	LMGP01011328	ISFOPOGKBOMRIJ-PLOGQBHYSA-N
None	756.494	1	21.3	98.73	0	0	0	Glycerophospholipids	PC(12:0/19:1(9Z))		C39H76NO8P	Diacylglycerophosphocholines	1 day, 7:01:00	12:0/19:1(9Z)	717.531	0.4	[M+K]+	92.08	LMGP01011328	ISFOPOGKBOMRIJ-PLOGQBHYSA-N
MiliQ + Recry	732.553	1	30.25	98.08	97.41	0	0	Glycerophospholipids	PC(12:0/20:1(11Z))		C40H78NO8P	Diacylglycerophosphocholines	1 day, 8:01:00	12:0/20:1(11Z)	731.547	0.5	[M+H]+	97.96	LMGP01011329	BUFPMOFUFXIVNG-YWTUKGCKSA-N
MiliQ + Recry	754.535	1	30.1	98.93	94.43	0	0	Glycerophospholipids	PC(12:0/20:1(11Z))		C40H78NO8P	Diacylglycerophosphocholines	1 day, 8:01:00	12:0/20:1(11Z)	731.547	0.4	[M+Na]+	96.93	LMGP01011329	BUFPMOFUFXIVNG-YWTUKGCKSA-N
NH4Ac + Recry	732.554	1	30.27	99.3	95.01	0	0	Glycerophospholipids	PC(12:0/20:1(11Z))		C40H78NO8P	Diacylglycerophosphocholines	1 day, 8:01:00	12:0/20:1(11Z)	731.547	0.3	[M+H]+	98.35	LMGP01011329	BUFPMOFUFXIVNG-YWTUKGCKSA-N
NH4Ac + Recry	754.536	1	29.54	99.97	86.05	0	0	Glycerophospholipids	PC(12:0/20:1(11Z))		C40H78NO8P	Diacylglycerophosphocholines	1 day, 8:01:00	12:0/20:1(11Z)	731.547	0.1	[M+Na]+	97.39	LMGP01011329	BUFPMOFUFXIVNG-YWTUKGCKSA-N
None + Recry	732.554	1	30.34	99.28	96.14	0	0	Glycerophospholipids	PC(12:0/20:1(11Z))		C40H78NO8P	Diacylglycerophosphocholines	1 day, 8:01:00	12:0/20:1(11Z)	731.547	0.3	[M+H]+	97.51	LMGP01011329	BUFPMOFUFXIVNG-YWTUKGCKSA-N
None + Recry	754.536	1	30.09	99.73	92.52	0	0	Glycerophospholipids	PC(12:0/20:1(11Z))		C40H78NO8P	Diacylglycerophosphocholines	1 day, 8:01:00	12:0/20:1(11Z)	731.547	0.2	[M+Na]+	97.47	LMGP01011329	BUFPMOFUFXIVNG-YWTUKGCKSA-N
MiliQ	732.553	1	30.18	97.57	97.74	0	0	Glycerophospholipids	PC(12:0/20:1(11Z))		C40H78NO8P	Diacylglycerophosphocholines	1 day, 8:01:00	12:0/20:1(11Z)	731.547	0.6	[M+H]+	97.81	LMGP01011329	BUFPMOFUFXIVNG-YWTUKGCKSA-N
MiliQ	749.579	1	17.27	77.6	0	0	0	Glycerophospholipids	PC(12:0/20:1(11Z))		C40H78NO8P	Diacylglycerophosphocholines	1 day, 8:01:00	12:0/20:1(11Z)	731.547	1.8	[M+NH4]+	86.92	LMGP01011329	BUFPMOFUFXIVNG-YWTUKGCKSA-N
MiliQ	754.535	1	30.08	98.58	94.55	0	0	Glycerophospholipids	PC(12:0/20:1(11Z))		C40H78NO8P	Diacylglycerophosphocholines	1 day, 8:01:00	12:0/20:1(11Z)	731.547	0.4	[M+Na]+	97.86	LMGP01011329	BUFPMOFUFXIVNG-YWTUKGCKSA-N
NH4Ac	732.553	1	30.17	97.56	97.43	0	0	Glycerophospholipids	PC(12:0/20:1(11Z))		C40H78NO8P	Diacylglycerophosphocholines	1 day, 8:01:00	12:0/20:1(11Z)	731.547	0.6	[M+H]+	98.41	LMGP01011329	BUFPMOFUFXIVNG-YWTUKGCKSA-N
NH4Ac	754.535	1	29.83	99.52	90.19	0	0	Glycerophospholipids	PC(12:0/20:1(11Z))		C40H78NO8P	Diacylglycerophosphocholines	1 day, 8:01:00	12:0/20:1(11Z)	731.547	0.2	[M+Na]+	97.23	LMGP01011329	BUFPMOFUFXIVNG-YWTUKGCKSA-N
None	732.553	1	29.95	97.61	95	0	0	Glycerophospholipids	PC(12:0/20:1(11Z))		C40H78NO8P	Diacylglycerophosphocholines	1 day, 8:01:00	12:0/20:1(11Z)	731.547	0.5	[M+H]+	97.96	LMGP01011329	BUFPMOFUFXIVNG-YWTUKGCKSA-N
MiliQ + Recry	1520.16
None	754.535	1	30.02	98.59	93.84	0	0	Glycerophospholipids	PC(12:0/20:1(11Z))		C40H78NO8P	Diacylglycerophosphocholines	1 day, 8:01:00	12:0/20:1(11Z)	731.547	0.4	[M+Na]+	98.13	LMGP01011329	BUFPMOFUFXIVNG-YWTUKGCKSA-N
None	770.509	1	30.01	98.72	93.66	0	0	Glycerophospholipids	PC(12:0/20:1(11Z))		C40H78NO8P	Diacylglycerophosphocholines	1 day, 8:01:00	12:0/20:1(11Z)	731.547	0.4	[M+K]+	97.62	LMGP01011329	BUFPMOFUFXIVNG-YWTUKGCKSA-N
MiliQ + Recry	730.538	1	30.15	97.5	97.35	0	0	Glycerophospholipids	PC(12:0/20:2(11Z,14Z))		C40H76NO8P	Diacylglycerophosphocholines	1 day, 8:02:00	12:0/20:2(11Z,14Z)	729.531	0.6	[M+H]+	98.17	LMGP01011330	IABPRJCFINAMLD-JSHIBXJCSA-N
MiliQ + Recry	752.52	1	21.3	97.93	0	0	0	Glycerophospholipids	PC(12:0/20:2(11Z,14Z))		C40H76NO8P	Diacylglycerophosphocholines	1 day, 8:02:00	12:0/20:2(11Z,14Z)	729.531	0.5	[M+Na]+	96.08	LMGP01011330	IABPRJCFINAMLD-JSHIBXJCSA-N
NH4Ac + Recry	730.538	1	30.13	99.24	93.98	0	0	Glycerophospholipids	PC(12:0/20:2(11Z,14Z))		C40H76NO8P	Diacylglycerophosphocholines	1 day, 8:02:00	12:0/20:2(11Z,14Z)	729.531	0.3	[M+H]+	97.42	LMGP01011330	IABPRJCFINAMLD-JSHIBXJCSA-N
NH4Ac + Recry	752.52	1	21.46	99.87	0	0	0	Glycerophospholipids	PC(12:0/20:2(11Z,14Z))		C40H76NO8P	Diacylglycerophosphocholines	1 day, 8:02:00	12:0/20:2(11Z,14Z)	729.531	0.1	[M+Na]+	90.88	LMGP01011330	IABPRJCFINAMLD-JSHIBXJCSA-N
None + Recry	730.538	1	30.04	98.18	95.1	0	0	Glycerophospholipids	PC(12:0/20:2(11Z,14Z))		C40H76NO8P	Diacylglycerophosphocholines	1 day, 8:02:00	12:0/20:2(11Z,14Z)	729.531	0.5	[M+H]+	97.44	LMGP01011330	IABPRJCFINAMLD-JSHIBXJCSA-N
None + Recry	752.52	1	21.17	98.69	0	0	0	Glycerophospholipids	PC(12:0/20:2(11Z,14Z))		C40H76NO8P	Diacylglycerophosphocholines	1 day, 8:02:00	12:0/20:2(11Z,14Z)	729.531	0.4	[M+Na]+	88.63	LMGP01011330	IABPRJCFINAMLD-JSHIBXJCSA-N
MiliQ	730.538	1	30.08	97.38	96.91	0	0	Glycerophospholipids	PC(12:0/20:2(11Z,14Z))		C40H76NO8P	Diacylglycerophosphocholines	1 day, 8:02:00	12:0/20:2(11Z,14Z)	729.531	0.6	[M+H]+	98.1	LMGP01011330	IABPRJCFINAMLD-JSHIBXJCSA-N
MiliQ	747.563	1	13.66	57.81	0	0	0	Glycerophospholipids	PC(12:0/20:2(11Z,14Z))		C40H76NO8P	Diacylglycerophosphocholines	1 day, 8:02:00	12:0/20:2(11Z,14Z)	729.531	2.6	[M+NH4]+	86.61	LMGP01011330	IABPRJCFINAMLD-JSHIBXJCSA-N
MiliQ	752.52	1	29.72	97.49	92.84	0	0	Glycerophospholipids	PC(12:0/20:2(11Z,14Z))		C40H76NO8P	Diacylglycerophosphocholines	1 day, 8:02:00	12:0/20:2(11Z,14Z)	729.531	0.6	[M+Na]+	97.62	LMGP01011330	IABPRJCFINAMLD-JSHIBXJCSA-N
NH4Ac	730.538	1	30.13	97.56	97.1	0	0	Glycerophospholipids	PC(12:0/20:2(11Z,14Z))		C40H76NO8P	Diacylglycerophosphocholines	1 day, 8:02:00	12:0/20:2(11Z,14Z)	729.531	0.6	[M+H]+	98.16	LMGP01011330	IABPRJCFINAMLD-JSHIBXJCSA-N
NH4Ac	752.52	1	21.05	98.05	0	0	0	Glycerophospholipids	PC(12:0/20:2(11Z,14Z))		C40H76NO8P	Diacylglycerophosphocholines	1 day, 8:02:00	12:0/20:2(11Z,14Z)	729.531	0.5	[M+Na]+	88.69	LMGP01011330	IABPRJCFINAMLD-JSHIBXJCSA-N
None	730.538	1	29.68	97.26	93.09	0	0	Glycerophospholipids	PC(12:0/20:2(11Z,14Z))		C40H76NO8P	Diacylglycerophosphocholines	1 day, 8:02:00	12:0/20:2(11Z,14Z)	729.531	0.6	[M+H]+	97.11	LMGP01011330	IABPRJCFINAMLD-JSHIBXJCSA-N
None	752.52	1	21.2	97.45	0	0	0	Glycerophospholipids	PC(12:0/20:2(11Z,14Z))		C40H76NO8P	Diacylglycerophosphocholines	1 day, 8:02:00	12:0/20:2(11Z,14Z)	729.531	0.6	[M+Na]+	95.79	LMGP01011330	IABPRJCFINAMLD-JSHIBXJCSA-N
MiliQ + Recry	760.585	1	30.54	98.76	99.24	0	0	Glycerophospholipids	PC(12:0/22:1(11Z))		C42H82NO8P	Diacylglycerophosphocholines	1 day, 10:01:00	12:0/22:1(11Z)	759.578	0.4	[M+H]+	97.97	LMGP01011335	YGJFBNYJQXQTMU-VYOBOKEXSA-N
NH4Ac + Recry	760.585	1	30.71	99.64	99.26	0	0	Glycerophospholipids	PC(12:0/22:1(11Z))		C42H82NO8P	Diacylglycerophosphocholines	1 day, 10:01:00	12:0/22:1(11Z)	759.578	0.2	[M+H]+	98.3	LMGP01011335	YGJFBNYJQXQTMU-VYOBOKEXSA-N
None + Recry	760.585	1	30.62	99.63	98.57	0	0	Glycerophospholipids	PC(12:0/22:1(11Z))		C42H82NO8P	Diacylglycerophosphocholines	1 day, 10:01:00	12:0/22:1(11Z)	759.578	0.2	[M+H]+	97.47	LMGP01011335	YGJFBNYJQXQTMU-VYOBOKEXSA-N
MiliQ	760.585	1	30.45	98.17	99.46	0	0	Glycerophospholipids	PC(12:0/22:1(11Z))		C42H82NO8P	Diacylglycerophosphocholines	1 day, 10:01:00	12:0/22:1(11Z)	759.578	0.5	[M+H]+	97.82	LMGP01011335	YGJFBNYJQXQTMU-VYOBOKEXSA-N
NH4Ac	760.585	1	30.46	98.16	99.34	0	0	Glycerophospholipids	PC(12:0/22:1(11Z))		C42H82NO8P	Diacylglycerophosphocholines	1 day, 10:01:00	12:0/22:1(11Z)	759.578	0.5	[M+H]+	98.53	LMGP01011335	YGJFBNYJQXQTMU-VYOBOKEXSA-N
None	760.585	1	30.39	98.36	98.43	0	0	Glycerophospholipids	PC(12:0/22:1(11Z))		C42H82NO8P	Diacylglycerophosphocholines	1 day, 10:01:00	12:0/22:1(11Z)	759.578	0.5	[M+H]+	97.73	LMGP01011335	YGJFBNYJQXQTMU-VYOBOKEXSA-N
MiliQ + Recry	758.569	1	30.35	98.51	97.61	0	0	Glycerophospholipids	PC(12:0/22:2(13Z,16Z))		C42H80NO8P	Diacylglycerophosphocholines	1 day, 10:02:00	12:0/22:2(13Z,16Z)	757.562	0.4	[M+H]+	98.17	LMGP01011336	XJHXMEGXCYRRPW-HRJWAVGKSA-N
MiliQ + Recry	780.551	1	30.03	98.35	94.91	0	0	Glycerophospholipids	PC(12:0/22:2(13Z,16Z))		C42H80NO8P	Diacylglycerophosphocholines	1 day, 10:02:00	12:0/22:2(13Z,16Z)	757.562	0.5	[M+Na]+	96.78	LMGP01011336	XJHXMEGXCYRRPW-HRJWAVGKSA-N
NH4Ac + Recry	758.569	1	30.51	99.57	97.19	0	0	Glycerophospholipids	PC(12:0/22:2(13Z,16Z))		C42H80NO8P	Diacylglycerophosphocholines	1 day, 10:02:00	12:0/22:2(13Z,16Z)	757.562	0.2	[M+H]+	98.09	LMGP01011336	XJHXMEGXCYRRPW-HRJWAVGKSA-N
NH4Ac + Recry	780.551	1	29.57	99.77	86.62	0	0	Glycerophospholipids	PC(12:0/22:2(13Z,16Z))		C42H80NO8P	Diacylglycerophosphocholines	1 day, 10:02:00	12:0/22:2(13Z,16Z)	757.562	0.2	[M+Na]+	97.64	LMGP01011336	XJHXMEGXCYRRPW-HRJWAVGKSA-N
None + Recry	758.569	1	30.5	99.42	97.44	0	0	Glycerophospholipids	PC(12:0/22:2(13Z,16Z))		C42H80NO8P	Diacylglycerophosphocholines	1 day, 10:02:00	12:0/22:2(13Z,16Z)	757.562	0.3	[M+H]+	98.15	LMGP01011336	XJHXMEGXCYRRPW-HRJWAVGKSA-N
None + Recry	780.551	1	30.21	99.38	94.66	0	0	Glycerophospholipids	PC(12:0/22:2(13Z,16Z))		C42H80NO8P	Diacylglycerophosphocholines	1 day, 10:02:00	12:0/22:2(13Z,16Z)	757.562	0.3	[M+Na]+	97.25	LMGP01011336	XJHXMEGXCYRRPW-HRJWAVGKSA-N
MiliQ	758.569	1	30.3	98.07	98.06	0	0	Glycerophospholipids	PC(12:0/22:2(13Z,16Z))		C42H80NO8P	Diacylglycerophosphocholines	1 day, 10:02:00	12:0/22:2(13Z,16Z)	757.562	0.5	[M+H]+	97.79	LMGP01011336	XJHXMEGXCYRRPW-HRJWAVGKSA-N
MiliQ	775.594	1	13.74	60.05	0	0	0	Glycerophospholipids	PC(12:0/22:2(13Z,16Z))		C42H80NO8P	Diacylglycerophosphocholines	1 day, 10:02:00	12:0/22:2(13Z,16Z)	757.562	2.5	[M+NH4]+	77.53	LMGP01011336	XJHXMEGXCYRRPW-HRJWAVGKSA-N
MiliQ	780.551	1	30.15	97.86	96.74	0	0	Glycerophospholipids	PC(12:0/22:2(13Z,16Z))		C42H80NO8P	Diacylglycerophosphocholines	1 day, 10:02:00	12:0/22:2(13Z,16Z)	757.562	0.5	[M+Na]+	97.95	LMGP01011336	XJHXMEGXCYRRPW-HRJWAVGKSA-N
NH4Ac	758.569	1	30.33	98.17	97.97	0	0	Glycerophospholipids	PC(12:0/22:2(13Z,16Z))		C42H80NO8P	Diacylglycerophosphocholines	1 day, 10:02:00	12:0/22:2(13Z,16Z)	757.562	0.5	[M+H]+	98.31	LMGP01011336	XJHXMEGXCYRRPW-HRJWAVGKSA-N
NH4Ac	780.551	1	29.77	97.85	92.9	0	0	Glycerophospholipids	PC(12:0/22:2(13Z,16Z))		C42H80NO8P	Diacylglycerophosphocholines	1 day, 10:02:00	12:0/22:2(13Z,16Z)	757.562	0.5	[M+Na]+	97.23	LMGP01011336	XJHXMEGXCYRRPW-HRJWAVGKSA-N
None	758.569	1	30.3	98.13	97.86	0	0	Glycerophospholipids	PC(12:0/22:2(13Z,16Z))		C42H80NO8P	Diacylglycerophosphocholines	1 day, 10:02:00	12:0/22:2(13Z,16Z)	757.562	0.5	[M+H]+	97.99	LMGP01011336	XJHXMEGXCYRRPW-HRJWAVGKSA-N
None	780.551	1	29.99	98.1	94.4	0	0	Glycerophospholipids	PC(12:0/22:2(13Z,16Z))		C42H80NO8P	Diacylglycerophosphocholines	1 day, 10:02:00	12:0/22:2(13Z,16Z)	757.562	0.5	[M+Na]+	98.16	LMGP01011336	XJHXMEGXCYRRPW-HRJWAVGKSA-N
MiliQ + Recry	716.522	1	29.88	97.55	94.37	0	0	Glycerophospholipids	PC(13:0/18:2(9Z,12Z))		C39H74NO8P	Diacylglycerophosphocholines	1 day, 7:02:00	13:0/18:2(9Z,12Z)	715.515	0.6	[M+H]+	97.97	LMGP01011348	VYIZOJIGQOJWGL-HFWMYYSASA-N
MiliQ + Recry	738.504	1	20.66	97.32	0	0	0	Glycerophospholipids	PC(13:0/18:2(9Z,12Z))		C39H74NO8P	Diacylglycerophosphocholines	1 day, 7:02:00	13:0/18:2(9Z,12Z)	715.515	0.6	[M+Na]+	81.45	LMGP01011348	VYIZOJIGQOJWGL-HFWMYYSASA-N
NH4Ac + Recry	716.522	1	21.47	98.73	0	0	0	Glycerophospholipids	PC(13:0/18:2(9Z,12Z))		C39H74NO8P	Diacylglycerophosphocholines	1 day, 7:02:00	13:0/18:2(9Z,12Z)	715.515	0.4	[M+H]+	96.67	LMGP01011348	VYIZOJIGQOJWGL-HFWMYYSASA-N
None + Recry	716.522	1	28.74	97.48	82.36	0	0	Glycerophospholipids	PC(13:0/18:2(9Z,12Z))		C39H74NO8P	Diacylglycerophosphocholines	1 day, 7:02:00	13:0/18:2(9Z,12Z)	715.515	0.6	[M+H]+	96.94	LMGP01011348	VYIZOJIGQOJWGL-HFWMYYSASA-N
MiliQ	716.522	1	29.88	97.24	95.24	0	0	Glycerophospholipids	PC(13:0/18:2(9Z,12Z))		C39H74NO8P	Diacylglycerophosphocholines	1 day, 7:02:00	13:0/18:2(9Z,12Z)	715.515	0.6	[M+H]+	97.49	LMGP01011348	VYIZOJIGQOJWGL-HFWMYYSASA-N
MiliQ	738.504	1	21.14	97.3	0	0	0	Glycerophospholipids	PC(13:0/18:2(9Z,12Z))		C39H74NO8P	Diacylglycerophosphocholines	1 day, 7:02:00	13:0/18:2(9Z,12Z)	715.515	0.6	[M+Na]+	94.89	LMGP01011348	VYIZOJIGQOJWGL-HFWMYYSASA-N
NH4Ac	716.522	1	30.01	97.33	96.22	0	0	Glycerophospholipids	PC(13:0/18:2(9Z,12Z))		C39H74NO8P	Diacylglycerophosphocholines	1 day, 7:02:00	13:0/18:2(9Z,12Z)	715.515	0.6	[M+H]+	98.02	LMGP01011348	VYIZOJIGQOJWGL-HFWMYYSASA-N
None	716.522	1	21	97.14	0	0	0	Glycerophospholipids	PC(13:0/18:2(9Z,12Z))		C39H74NO8P	Diacylglycerophosphocholines	1 day, 7:02:00	13:0/18:2(9Z,12Z)	715.515	0.6	[M+H]+	91.86	LMGP01011348	VYIZOJIGQOJWGL-HFWMYYSASA-N
MiliQ + Recry	746.569	1	30.38	98.09	98.74	0	0	Glycerophospholipids	PC(13:0/20:1(11Z))		C41H80NO8P	Diacylglycerophosphocholines	1 day, 9:01:00	13:0/20:1(11Z)	745.562	0.5	[M+H]+	98.1	LMGP01011353	HILNHYCWLDRSKJ-DPTAKULKSA-N
NH4Ac + Recry	746.569	1	30.56	99.43	98.07	0	0	Glycerophospholipids	PC(13:0/20:1(11Z))		C41H80NO8P	Diacylglycerophosphocholines	1 day, 9:01:00	13:0/20:1(11Z)	745.562	0.3	[M+H]+	98.19	LMGP01011353	HILNHYCWLDRSKJ-DPTAKULKSA-N
None + Recry	746.569	1	30.55	99.36	98.42	0	0	Glycerophospholipids	PC(13:0/20:1(11Z))		C41H80NO8P	Diacylglycerophosphocholines	1 day, 9:01:00	13:0/20:1(11Z)	745.562	0.3	[M+H]+	97.24	LMGP01011353	HILNHYCWLDRSKJ-DPTAKULKSA-N
None + Recry	784.525	1	21.24	99.49	0	0	0	Glycerophospholipids	PC(13:0/20:1(11Z))		C41H80NO8P	Diacylglycerophosphocholines	1 day, 9:01:00	13:0/20:1(11Z)	745.562	0.3	[M+K]+	86.71	LMGP01011353	HILNHYCWLDRSKJ-DPTAKULKSA-N
MiliQ	728.558	1	28.85	95	89.87	0	0	Glycerophospholipids	PC(13:0/20:1(11Z))		C41H80NO8P	Diacylglycerophosphocholines	1 day, 9:01:00	13:0/20:1(11Z)	745.562	0.8	[M+H-H2O]+	93.65	LMGP01011353	HILNHYCWLDRSKJ-DPTAKULKSA-N
MiliQ	746.569	1	30.26	97.45	98.72	0	0	Glycerophospholipids	PC(13:0/20:1(11Z))		C41H80NO8P	Diacylglycerophosphocholines	1 day, 9:01:00	13:0/20:1(11Z)	745.562	0.6	[M+H]+	97.98	LMGP01011353	HILNHYCWLDRSKJ-DPTAKULKSA-N
MiliQ	784.525	1	19.35	98.58	0	0	0	Glycerophospholipids	PC(13:0/20:1(11Z))		C41H80NO8P	Diacylglycerophosphocholines	1 day, 9:01:00	13:0/20:1(11Z)	745.562	0.4	[M+K]+	39.22	LMGP01011353	HILNHYCWLDRSKJ-DPTAKULKSA-N
NH4Ac	728.558	1	29.27	96.72	90.12	0	0	Glycerophospholipids	PC(13:0/20:1(11Z))		C41H80NO8P	Diacylglycerophosphocholines	1 day, 9:01:00	13:0/20:1(11Z)	745.562	0.6	[M+H-H2O]+	96.02	LMGP01011353	HILNHYCWLDRSKJ-DPTAKULKSA-N
NH4Ac	746.569	1	30.37	97.66	99.31	0	0	Glycerophospholipids	PC(13:0/20:1(11Z))		C41H80NO8P	Diacylglycerophosphocholines	1 day, 9:01:00	13:0/20:1(11Z)	745.562	0.5	[M+H]+	98.49	LMGP01011353	HILNHYCWLDRSKJ-DPTAKULKSA-N
None	746.569	1	29.99	97.78	95.21	0	0	Glycerophospholipids	PC(13:0/20:1(11Z))		C41H80NO8P	Diacylglycerophosphocholines	1 day, 9:01:00	13:0/20:1(11Z)	745.562	0.5	[M+H]+	97.92	LMGP01011353	HILNHYCWLDRSKJ-DPTAKULKSA-N
None	784.525	1	21.5	98.82	0	0	0	Glycerophospholipids	PC(13:0/20:1(11Z))		C41H80NO8P	Diacylglycerophosphocholines	1 day, 9:01:00	13:0/20:1(11Z)	745.562	0.4	[M+K]+	97.1	LMGP01011353	HILNHYCWLDRSKJ-DPTAKULKSA-N
MiliQ + Recry	744.553	1	30.26	97.77	98.14	0	0	Glycerophospholipids	PC(13:0/20:2(11Z,14Z))		C41H78NO8P	Diacylglycerophosphocholines	1 day, 9:02:00	13:0/20:2(11Z,14Z)	743.547	0.5	[M+H]+	98.05	LMGP01011354	QHOURZDLKBFDGQ-ZSIBMOKUSA-N
MiliQ + Recry	761.578	1	11.67	47.65	0	0	0	Glycerophospholipids	PC(13:0/20:2(11Z,14Z))		C41H78NO8P	Diacylglycerophosphocholines	1 day, 9:02:00	13:0/20:2(11Z,14Z)	743.547	3	[M+NH4]+	82.8	LMGP01011354	QHOURZDLKBFDGQ-ZSIBMOKUSA-N
MiliQ + Recry	766.535	1	30.03	98.51	94.47	0	0	Glycerophospholipids	PC(13:0/20:2(11Z,14Z))		C41H78NO8P	Diacylglycerophosphocholines	1 day, 9:02:00	13:0/20:2(11Z,14Z)	743.547	0.4	[M+Na]+	97.01	LMGP01011354	QHOURZDLKBFDGQ-ZSIBMOKUSA-N
NH4Ac + Recry	744.554	1	30.43	99.32	96.95	0	0	Glycerophospholipids	PC(13:0/20:2(11Z,14Z))		C41H78NO8P	Diacylglycerophosphocholines	1 day, 9:02:00	13:0/20:2(11Z,14Z)	743.547	0.3	[M+H]+	97.91	LMGP01011354	QHOURZDLKBFDGQ-ZSIBMOKUSA-N
NH4Ac + Recry	766.536	1	21.71	99.98	0	0	0	Glycerophospholipids	PC(13:0/20:2(11Z,14Z))		C41H78NO8P	Diacylglycerophosphocholines	1 day, 9:02:00	13:0/20:2(11Z,14Z)	743.547	0.1	[M+Na]+	97.09	LMGP01011354	QHOURZDLKBFDGQ-ZSIBMOKUSA-N
None + Recry	744.553	1	30.09	98.47	94.81	0	0	Glycerophospholipids	PC(13:0/20:2(11Z,14Z))		C41H78NO8P	Diacylglycerophosphocholines	1 day, 9:02:00	13:0/20:2(11Z,14Z)	743.547	0.4	[M+H]+	98.14	LMGP01011354	QHOURZDLKBFDGQ-ZSIBMOKUSA-N
None + Recry	766.535	1	21.49	99.4	0	0	0	Glycerophospholipids	PC(13:0/20:2(11Z,14Z))		C41H78NO8P	Diacylglycerophosphocholines	1 day, 9:02:00	13:0/20:2(11Z,14Z)	743.547	0.3	[M+Na]+	93.93	LMGP01011354	QHOURZDLKBFDGQ-ZSIBMOKUSA-N
MiliQ	744.553	1	30.17	97.52	97.94	0	0	Glycerophospholipids	PC(13:0/20:2(11Z,14Z))		C41H78NO8P	Diacylglycerophosphocholines	1 day, 9:02:00	13:0/20:2(11Z,14Z)	743.547	0.6	[M+H]+	97.15	LMGP01011354	QHOURZDLKBFDGQ-ZSIBMOKUSA-N
MiliQ	766.535	1	30.09	98.24	95.44	0	0	Glycerophospholipids	PC(13:0/20:2(11Z,14Z))		C41H78NO8P	Diacylglycerophosphocholines	1 day, 9:02:00	13:0/20:2(11Z,14Z)	743.547	0.5	[M+Na]+	97.68	LMGP01011354	QHOURZDLKBFDGQ-ZSIBMOKUSA-N
NH4Ac	744.553	1	30.27	97.53	98.55	0	0	Glycerophospholipids	PC(13:0/20:2(11Z,14Z))		C41H78NO8P	Diacylglycerophosphocholines	1 day, 9:02:00	13:0/20:2(11Z,14Z)	743.547	0.6	[M+H]+	98.39	LMGP01011354	QHOURZDLKBFDGQ-ZSIBMOKUSA-N
NH4Ac	766.535	1	21.45	98.84	0	0	0	Glycerophospholipids	PC(13:0/20:2(11Z,14Z))		C41H78NO8P	Diacylglycerophosphocholines	1 day, 9:02:00	13:0/20:2(11Z,14Z)	743.547	0.4	[M+Na]+	95.7	LMGP01011354	QHOURZDLKBFDGQ-ZSIBMOKUSA-N
None	744.553	1	29.95	97.2	96.05	0	0	Glycerophospholipids	PC(13:0/20:2(11Z,14Z))		C41H78NO8P	Diacylglycerophosphocholines	1 day, 9:02:00	13:0/20:2(11Z,14Z)	743.547	0.6	[M+H]+	97.43	LMGP01011354	QHOURZDLKBFDGQ-ZSIBMOKUSA-N
None	766.535	1	29.87	98.42	92.69	0	0	Glycerophospholipids	PC(13:0/20:2(11Z,14Z))		C41H78NO8P	Diacylglycerophosphocholines	1 day, 9:02:00	13:0/20:2(11Z,14Z)	743.547	0.4	[M+Na]+	97.66	LMGP01011354	QHOURZDLKBFDGQ-ZSIBMOKUSA-N
None	782.509	1	21.37	98.38	0	0	0	Glycerophospholipids	PC(13:0/20:2(11Z,14Z))		C41H78NO8P	Diacylglycerophosphocholines	1 day, 9:02:00	13:0/20:2(11Z,14Z)	743.547	0.5	[M+K]+	95.66	LMGP01011354	QHOURZDLKBFDGQ-ZSIBMOKUSA-N
NH4Ac	742.537	1	27.61	85.58	93.46	0	0	Glycerophospholipids	PC(13:0/20:3(8Z,11Z,14Z))		C41H76NO8P	Diacylglycerophosphocholines	1 day, 9:03:00	13:0/20:3(8Z,11Z,14Z)	741.531	1.4	[M+H]+	97.69	LMGP01011355	ZWPOINKEZAPNIC-YGQCGPNASA-N
MiliQ	757.546	1	8.66	30.31	0	0	0	Glycerophospholipids	PC(13:0/20:4(5Z,8Z,11Z,14Z))		C41H74NO8P	Diacylglycerophosphocholines	1 day, 9:04:00	13:0/20:4(5Z,8Z,11Z,14Z)	739.515	3.9	[M+NH4]+	86.58	LMGP01011356	YJBCBZVRGHSHHA-UQBZESFBSA-N
MiliQ + Recry	774.6	1	30.39	98.75	97.72	0	0	Glycerophospholipids	PC(13:0/22:1(11Z))		C43H84NO8P	Diacylglycerophosphocholines	1 day, 11:01:00	13:0/22:1(11Z)	773.593	0.4	[M+H]+	97.66	LMGP01011359	HZGJFGZQULCHMC-XUUAZBNISA-N
MiliQ + Recry	796.583	1	21.66	99.82	0	0	0	Glycerophospholipids	PC(13:0/22:1(11Z))		C43H84NO8P	Diacylglycerophosphocholines	1 day, 11:01:00	13:0/22:1(11Z)	773.593	0.1	[M+Na]+	96.6	LMGP01011359	HZGJFGZQULCHMC-XUUAZBNISA-N
NH4Ac + Recry	774.601	1	30.59	99.84	97.72	0	0	Glycerophospholipids	PC(13:0/22:1(11Z))		C43H84NO8P	Diacylglycerophosphocholines	1 day, 11:01:00	13:0/22:1(11Z)	773.593	0.1	[M+H]+	97.63	LMGP01011359	HZGJFGZQULCHMC-XUUAZBNISA-N
NH4Ac + Recry	796.583	1	21.61	99.76	0	0	0	Glycerophospholipids	PC(13:0/22:1(11Z))		C43H84NO8P	Diacylglycerophosphocholines	1 day, 11:01:00	13:0/22:1(11Z)	773.593	0.2	[M+Na]+	95.44	LMGP01011359	HZGJFGZQULCHMC-XUUAZBNISA-N
None + Recry	774.601	1	30.3	99.65	95.18	0	0	Glycerophospholipids	PC(13:0/22:1(11Z))		C43H84NO8P	Diacylglycerophosphocholines	1 day, 11:01:00	13:0/22:1(11Z)	773.593	0.2	[M+H]+	97.18	LMGP01011359	HZGJFGZQULCHMC-XUUAZBNISA-N
None + Recry	796.583	1	21.56	99.93	0	0	0	Glycerophospholipids	PC(13:0/22:1(11Z))		C43H84NO8P	Diacylglycerophosphocholines	1 day, 11:01:00	13:0/22:1(11Z)	773.593	0.1	[M+Na]+	93.38	LMGP01011359	HZGJFGZQULCHMC-XUUAZBNISA-N
MiliQ	774.6	1	30.29	98.33	97.49	0	0	Glycerophospholipids	PC(13:0/22:1(11Z))		C43H84NO8P	Diacylglycerophosphocholines	1 day, 11:01:00	13:0/22:1(11Z)	773.593	0.5	[M+H]+	97.53	LMGP01011359	HZGJFGZQULCHMC-XUUAZBNISA-N
MiliQ	791.626	1	17.49	85.19	0	0	0	Glycerophospholipids	PC(13:0/22:1(11Z))		C43H84NO8P	Diacylglycerophosphocholines	1 day, 11:01:00	13:0/22:1(11Z)	773.593	1.4	[M+NH4]+	55.06	LMGP01011359	HZGJFGZQULCHMC-XUUAZBNISA-N
MiliQ	796.583	1	29.91	99.91	90.3	0	0	Glycerophospholipids	PC(13:0/22:1(11Z))		C43H84NO8P	Diacylglycerophosphocholines	1 day, 11:01:00	13:0/22:1(11Z)	773.593	0.1	[M+Na]+	97.09	LMGP01011359	HZGJFGZQULCHMC-XUUAZBNISA-N
NH4Ac	774.6	1	30.44	98.49	98.48	0	0	Glycerophospholipids	PC(13:0/22:1(11Z))		C43H84NO8P	Diacylglycerophosphocholines	1 day, 11:01:00	13:0/22:1(11Z)	773.593	0.4	[M+H]+	98.39	LMGP01011359	HZGJFGZQULCHMC-XUUAZBNISA-N
NH4Ac	796.583	1	21.29	99.75	0	0	0	Glycerophospholipids	PC(13:0/22:1(11Z))		C43H84NO8P	Diacylglycerophosphocholines	1 day, 11:01:00	13:0/22:1(11Z)	773.593	0.2	[M+Na]+	86.58	LMGP01011359	HZGJFGZQULCHMC-XUUAZBNISA-N
None	774.6	1	30.05	98.79	94.09	0	0	Glycerophospholipids	PC(13:0/22:1(11Z))		C43H84NO8P	Diacylglycerophosphocholines	1 day, 11:01:00	13:0/22:1(11Z)	773.593	0.4	[M+H]+	97.28	LMGP01011359	HZGJFGZQULCHMC-XUUAZBNISA-N
None	796.582	1	21.57	99.49	0	0	0	Glycerophospholipids	PC(13:0/22:1(11Z))		C43H84NO8P	Diacylglycerophosphocholines	1 day, 11:01:00	13:0/22:1(11Z)	773.593	0.3	[M+Na]+	95.82	LMGP01011359	HZGJFGZQULCHMC-XUUAZBNISA-N
MiliQ + Recry	772.585	1	30.42	98.67	98.01	0	0	Glycerophospholipids	PC(13:0/22:2(13Z,16Z))		C43H82NO8P	Diacylglycerophosphocholines	1 day, 11:02:00	13:0/22:2(13Z,16Z)	771.578	0.4	[M+H]+	98.17	LMGP01011360	DYODNQFHUKULKS-AEMPDOMJSA-N
MiliQ + Recry	794.567	1	29.86	98.01	93.69	0	0	Glycerophospholipids	PC(13:0/22:2(13Z,16Z))		C43H82NO8P	Diacylglycerophosphocholines	1 day, 11:02:00	13:0/22:2(13Z,16Z)	771.578	0.5	[M+Na]+	96.77	LMGP01011360	DYODNQFHUKULKS-AEMPDOMJSA-N
NH4Ac + Recry	772.585	1	30.51	99.65	97.13	0	0	Glycerophospholipids	PC(13:0/22:2(13Z,16Z))		C43H82NO8P	Diacylglycerophosphocholines	1 day, 11:02:00	13:0/22:2(13Z,16Z)	771.578	0.2	[M+H]+	97.83	LMGP01011360	DYODNQFHUKULKS-AEMPDOMJSA-N
NH4Ac + Recry	794.567	1	29.39	99.77	84.8	0	0	Glycerophospholipids	PC(13:0/22:2(13Z,16Z))		C43H82NO8P	Diacylglycerophosphocholines	1 day, 11:02:00	13:0/22:2(13Z,16Z)	771.578	0.2	[M+Na]+	97.32	LMGP01011360	DYODNQFHUKULKS-AEMPDOMJSA-N
None + Recry	772.585	1	30.48	99.46	97.14	0	0	Glycerophospholipids	PC(13:0/22:2(13Z,16Z))		C43H82NO8P	Diacylglycerophosphocholines	1 day, 11:02:00	13:0/22:2(13Z,16Z)	771.578	0.3	[M+H]+	98.18	LMGP01011360	DYODNQFHUKULKS-AEMPDOMJSA-N
None + Recry	794.567	1	29.96	99.15	92.69	0	0	Glycerophospholipids	PC(13:0/22:2(13Z,16Z))		C43H82NO8P	Diacylglycerophosphocholines	1 day, 11:02:00	13:0/22:2(13Z,16Z)	771.578	0.3	[M+Na]+	96.35	LMGP01011360	DYODNQFHUKULKS-AEMPDOMJSA-N
MiliQ	772.585	1	30.31	98.24	97.81	0	0	Glycerophospholipids	PC(13:0/22:2(13Z,16Z))		C43H82NO8P	Diacylglycerophosphocholines	1 day, 11:02:00	13:0/22:2(13Z,16Z)	771.578	0.5	[M+H]+	97.77	LMGP01011360	DYODNQFHUKULKS-AEMPDOMJSA-N
MiliQ	794.567	1	29.88	97.8	93.98	0	0	Glycerophospholipids	PC(13:0/22:2(13Z,16Z))		C43H82NO8P	Diacylglycerophosphocholines	1 day, 11:02:00	13:0/22:2(13Z,16Z)	771.578	0.5	[M+Na]+	97.83	LMGP01011360	DYODNQFHUKULKS-AEMPDOMJSA-N
NH4Ac	772.585	1	30.4	98.3	98.57	0	0	Glycerophospholipids	PC(13:0/22:2(13Z,16Z))		C43H82NO8P	Diacylglycerophosphocholines	1 day, 11:02:00	13:0/22:2(13Z,16Z)	771.578	0.5	[M+H]+	98.16	LMGP01011360	DYODNQFHUKULKS-AEMPDOMJSA-N
NH4Ac	794.567	1	29.47	97.8	89.99	0	0	Glycerophospholipids	PC(13:0/22:2(13Z,16Z))		C43H82NO8P	Diacylglycerophosphocholines	1 day, 11:02:00	13:0/22:2(13Z,16Z)	771.578	0.5	[M+Na]+	96.56	LMGP01011360	DYODNQFHUKULKS-AEMPDOMJSA-N
None	772.585	1	30.25	98.27	97.12	0	0	Glycerophospholipids	PC(13:0/22:2(13Z,16Z))		C43H82NO8P	Diacylglycerophosphocholines	1 day, 11:02:00	13:0/22:2(13Z,16Z)	771.578	0.5	[M+H]+	97.67	LMGP01011360	DYODNQFHUKULKS-AEMPDOMJSA-N
None	794.567	1	29.85	97.86	93.43	0	0	Glycerophospholipids	PC(13:0/22:2(13Z,16Z))		C43H82NO8P	Diacylglycerophosphocholines	1 day, 11:02:00	13:0/22:2(13Z,16Z)	771.578	0.5	[M+Na]+	97.92	LMGP01011360	DYODNQFHUKULKS-AEMPDOMJSA-N
MiliQ + Recry	788.616	1	30.45	98.74	98.29	0	0	Glycerophospholipids	PC(14:0/22:1(11Z))		C44H86NO8P	Diacylglycerophosphocholines	1 day, 12:01:00	14:0/22:1(11Z)	787.609	0.4	[M+H]+	98.01	LMGP01011376	GRVAZAHVKYBEPF-KNWKQHDPSA-N
NH4Ac + Recry	788.616	1	30.66	99.83	98.49	0	0	Glycerophospholipids	PC(14:0/22:1(11Z))		C44H86NO8P	Diacylglycerophosphocholines	1 day, 12:01:00	14:0/22:1(11Z)	787.609	0.1	[M+H]+	97.76	LMGP01011376	GRVAZAHVKYBEPF-KNWKQHDPSA-N
None + Recry	788.616	1	30.61	99.8	98.19	0	0	Glycerophospholipids	PC(14:0/22:1(11Z))		C44H86NO8P	Diacylglycerophosphocholines	1 day, 12:01:00	14:0/22:1(11Z)	787.609	0.2	[M+H]+	97.24	LMGP01011376	GRVAZAHVKYBEPF-KNWKQHDPSA-N
MiliQ	788.616	1	30.28	97.89	98.19	0	0	Glycerophospholipids	PC(14:0/22:1(11Z))		C44H86NO8P	Diacylglycerophosphocholines	1 day, 12:01:00	14:0/22:1(11Z)	787.609	0.5	[M+H]+	97.68	LMGP01011376	GRVAZAHVKYBEPF-KNWKQHDPSA-N
NH4Ac	788.616	1	30.44	98.08	99.25	0	0	Glycerophospholipids	PC(14:0/22:1(11Z))		C44H86NO8P	Diacylglycerophosphocholines	1 day, 12:01:00	14:0/22:1(11Z)	787.609	0.5	[M+H]+	98.55	LMGP01011376	GRVAZAHVKYBEPF-KNWKQHDPSA-N
None	788.616	1	30.35	98.8	97.44	0	0	Glycerophospholipids	PC(14:0/22:1(11Z))		C44H86NO8P	Diacylglycerophosphocholines	1 day, 12:01:00	14:0/22:1(11Z)	787.609	0.4	[M+H]+	96.98	LMGP01011376	GRVAZAHVKYBEPF-KNWKQHDPSA-N
MiliQ + Recry	786.6	1	30.37	98.4	98.1	0	0	Glycerophospholipids	PC(14:0/22:2(13Z,16Z))		C44H84NO8P	Diacylglycerophosphocholines	1 day, 12:02:00	14:0/22:2(13Z,16Z)	785.593	0.4	[M+H]+	97.87	LMGP01011377	BRAPXNOAYHMWEX-JHHJWKSXSA-N
NH4Ac + Recry	786.601	1	30.54	99.49	97.87	0	0	Glycerophospholipids	PC(14:0/22:2(13Z,16Z))		C44H84NO8P	Diacylglycerophosphocholines	1 day, 12:02:00	14:0/22:2(13Z,16Z)	785.593	0.3	[M+H]+	97.81	LMGP01011377	BRAPXNOAYHMWEX-JHHJWKSXSA-N
None + Recry	786.601	1	30.52	99.44	97.47	0	0	Glycerophospholipids	PC(14:0/22:2(13Z,16Z))		C44H84NO8P	Diacylglycerophosphocholines	1 day, 12:02:00	14:0/22:2(13Z,16Z)	785.593	0.3	[M+H]+	98.35	LMGP01011377	BRAPXNOAYHMWEX-JHHJWKSXSA-N
MiliQ	786.6	1	30.29	97.9	98.39	0	0	Glycerophospholipids	PC(14:0/22:2(13Z,16Z))		C44H84NO8P	Diacylglycerophosphocholines	1 day, 12:02:00	14:0/22:2(13Z,16Z)	785.593	0.5	[M+H]+	97.51	LMGP01011377	BRAPXNOAYHMWEX-JHHJWKSXSA-N
NH4Ac	786.6	1	30.33	97.92	98.51	0	0	Glycerophospholipids	PC(14:0/22:2(13Z,16Z))		C44H84NO8P	Diacylglycerophosphocholines	1 day, 12:02:00	14:0/22:2(13Z,16Z)	785.593	0.5	[M+H]+	98.09	LMGP01011377	BRAPXNOAYHMWEX-JHHJWKSXSA-N
None	786.6	1	30.24	98	97.45	0	0	Glycerophospholipids	PC(14:0/22:2(13Z,16Z))		C44H84NO8P	Diacylglycerophosphocholines	1 day, 12:02:00	14:0/22:2(13Z,16Z)	785.593	0.5	[M+H]+	98.05	LMGP01011377	BRAPXNOAYHMWEX-JHHJWKSXSA-N
MiliQ + Recry	784.585	1	29.49	95.79	93.88	0	0	Glycerophospholipids	PC(14:1(9Z)/22:2(13Z,16Z))		C44H82NO8P	Diacylglycerophosphocholines	1 day, 12:03:00	14:1(9Z)/22:2(13Z,16Z)	783.578	0.7	[M+H]+	97.37	LMGP01011406	LMYYUVAVNWPEPG-GXAHKNHCSA-N
MiliQ + Recry	806.566	1	20.26	93.03	0	0	0	Glycerophospholipids	PC(14:1(9Z)/22:2(13Z,16Z))		C44H82NO8P	Diacylglycerophosphocholines	1 day, 12:03:00	14:1(9Z)/22:2(13Z,16Z)	783.578	1	[M+Na]+	92	LMGP01011406	LMYYUVAVNWPEPG-GXAHKNHCSA-N
NH4Ac + Recry	784.585	1	29.86	98.39	92.71	0	0	Glycerophospholipids	PC(14:1(9Z)/22:2(13Z,16Z))		C44H82NO8P	Diacylglycerophosphocholines	1 day, 12:03:00	14:1(9Z)/22:2(13Z,16Z)	783.578	0.5	[M+H]+	97.33	LMGP01011406	LMYYUVAVNWPEPG-GXAHKNHCSA-N
None + Recry	784.584	1	29.06	93.62	93.34	0	0	Glycerophospholipids	PC(14:1(9Z)/22:2(13Z,16Z))		C44H82NO8P	Diacylglycerophosphocholines	1 day, 12:03:00	14:1(9Z)/22:2(13Z,16Z)	783.578	0.9	[M+H]+	97.81	LMGP01011406	LMYYUVAVNWPEPG-GXAHKNHCSA-N
MiliQ	784.585	1	29.41	95.26	93.89	0	0	Glycerophospholipids	PC(14:1(9Z)/22:2(13Z,16Z))		C44H82NO8P	Diacylglycerophosphocholines	1 day, 12:03:00	14:1(9Z)/22:2(13Z,16Z)	783.578	0.8	[M+H]+	97.63	LMGP01011406	LMYYUVAVNWPEPG-GXAHKNHCSA-N
MiliQ	806.566	1	20.43	93.84	0	0	0	Glycerophospholipids	PC(14:1(9Z)/22:2(13Z,16Z))		C44H82NO8P	Diacylglycerophosphocholines	1 day, 12:03:00	14:1(9Z)/22:2(13Z,16Z)	783.578	0.9	[M+Na]+	92.68	LMGP01011406	LMYYUVAVNWPEPG-GXAHKNHCSA-N
NH4Ac	784.585	1	29.77	96.95	94.24	0	0	Glycerophospholipids	PC(14:1(9Z)/22:2(13Z,16Z))		C44H82NO8P	Diacylglycerophosphocholines	1 day, 12:03:00	14:1(9Z)/22:2(13Z,16Z)	783.578	0.6	[M+H]+	98.21	LMGP01011406	LMYYUVAVNWPEPG-GXAHKNHCSA-N
None	784.584	1	20.65	94.29	0	0	0	Glycerophospholipids	PC(14:1(9Z)/22:2(13Z,16Z))		C44H82NO8P	Diacylglycerophosphocholines	1 day, 12:03:00	14:1(9Z)/22:2(13Z,16Z)	783.578	0.9	[M+H]+	96.53	LMGP01011406	LMYYUVAVNWPEPG-GXAHKNHCSA-N
None	806.567	1	20.26	96.07	0	0	0	Glycerophospholipids	PC(14:1(9Z)/22:2(13Z,16Z))		C44H82NO8P	Diacylglycerophosphocholines	1 day, 12:03:00	14:1(9Z)/22:2(13Z,16Z)	783.578	0.7	[M+Na]+	76.91	LMGP01011406	LMYYUVAVNWPEPG-GXAHKNHCSA-N
MiliQ + Recry	770.569	1	29.32	95.83	91.84	0	0	Glycerophospholipids	PC(15:0/20:3(8Z,11Z,14Z))		C43H80NO8P	Diacylglycerophosphocholines	1 day, 11:03:00	15:0/20:3(8Z,11Z,14Z)	769.562	0.7	[M+H]+	97.59	LMGP01011423	ILVRORZGIYNHIC-XWIBIVISSA-N
NH4Ac + Recry	770.569	1	21.29	97.85	0	0	0	Glycerophospholipids	PC(15:0/20:3(8Z,11Z,14Z))		C43H80NO8P	Diacylglycerophosphocholines	1 day, 11:03:00	15:0/20:3(8Z,11Z,14Z)	769.562	0.5	[M+H]+	96.29	LMGP01011423	ILVRORZGIYNHIC-XWIBIVISSA-N
None + Recry	770.569	1	20.06	90.92	0	0	0	Glycerophospholipids	PC(15:0/20:3(8Z,11Z,14Z))		C43H80NO8P	Diacylglycerophosphocholines	1 day, 11:03:00	15:0/20:3(8Z,11Z,14Z)	769.562	1.1	[M+H]+	97.2	LMGP01011423	ILVRORZGIYNHIC-XWIBIVISSA-N
MiliQ	770.569	1	29.26	94.98	92.7	0	0	Glycerophospholipids	PC(15:0/20:3(8Z,11Z,14Z))		C43H80NO8P	Diacylglycerophosphocholines	1 day, 11:03:00	15:0/20:3(8Z,11Z,14Z)	769.562	0.8	[M+H]+	97.91	LMGP01011423	ILVRORZGIYNHIC-XWIBIVISSA-N
MiliQ	792.551	1	20.61	96.61	0	0	0	Glycerophospholipids	PC(15:0/20:3(8Z,11Z,14Z))		C43H80NO8P	Diacylglycerophosphocholines	1 day, 11:03:00	15:0/20:3(8Z,11Z,14Z)	769.562	0.7	[M+Na]+	83.68	LMGP01011423	ILVRORZGIYNHIC-XWIBIVISSA-N
NH4Ac	770.569	1	29.61	96.95	92.55	0	0	Glycerophospholipids	PC(15:0/20:3(8Z,11Z,14Z))		C43H80NO8P	Diacylglycerophosphocholines	1 day, 11:03:00	15:0/20:3(8Z,11Z,14Z)	769.562	0.6	[M+H]+	98.15	LMGP01011423	ILVRORZGIYNHIC-XWIBIVISSA-N
None	770.569	1	19.95	91.67	0	0	0	Glycerophospholipids	PC(15:0/20:3(8Z,11Z,14Z))		C43H80NO8P	Diacylglycerophosphocholines	1 day, 11:03:00	15:0/20:3(8Z,11Z,14Z)	769.562	1	[M+H]+	90.38	LMGP01011423	ILVRORZGIYNHIC-XWIBIVISSA-N
MiliQ + Recry	802.632	1	21.55	99.53	0	0	0	Glycerophospholipids	PC(15:0/22:1(11Z))		C45H88NO8P	Diacylglycerophosphocholines	1 day, 13:01:00	15:0/22:1(11Z)	801.625	0.2	[M+H]+	94.82	LMGP01011427	ALEJPANVOHDJAK-WWRUAWPISA-N
NH4Ac + Recry	802.632	1	29.67	99.55	88.68	0	0	Glycerophospholipids	PC(15:0/22:1(11Z))		C45H88NO8P	Diacylglycerophosphocholines	1 day, 13:01:00	15:0/22:1(11Z)	801.625	0.2	[M+H]+	96.5	LMGP01011427	ALEJPANVOHDJAK-WWRUAWPISA-N
None + Recry	802.632	1	21.52	99.24	0	0	0	Glycerophospholipids	PC(15:0/22:1(11Z))		C45H88NO8P	Diacylglycerophosphocholines	1 day, 13:01:00	15:0/22:1(11Z)	801.625	0.3	[M+H]+	95.74	LMGP01011427	ALEJPANVOHDJAK-WWRUAWPISA-N
MiliQ	802.632	1	29.63	99.63	88.33	0	0	Glycerophospholipids	PC(15:0/22:1(11Z))		C45H88NO8P	Diacylglycerophosphocholines	1 day, 13:01:00	15:0/22:1(11Z)	801.625	0.2	[M+H]+	95.92	LMGP01011427	ALEJPANVOHDJAK-WWRUAWPISA-N
NH4Ac	802.632	1	29.75	99.32	89.55	0	0	Glycerophospholipids	PC(15:0/22:1(11Z))		C45H88NO8P	Diacylglycerophosphocholines	1 day, 13:01:00	15:0/22:1(11Z)	801.625	0.3	[M+H]+	97.58	LMGP01011427	ALEJPANVOHDJAK-WWRUAWPISA-N
None	802.632	1	21.27	98.88	0	0	0	Glycerophospholipids	PC(15:0/22:1(11Z))		C45H88NO8P	Diacylglycerophosphocholines	1 day, 13:01:00	15:0/22:1(11Z)	801.625	0.4	[M+H]+	90.44	LMGP01011427	ALEJPANVOHDJAK-WWRUAWPISA-N
MiliQ + Recry	822.598	1	20.95	96.68	0	0	0	Glycerophospholipids	PC(15:0/22:2(13Z,16Z))		C45H86NO8P	Diacylglycerophosphocholines	1 day, 13:02:00	15:0/22:2(13Z,16Z)	799.609	0.6	[M+Na]+	92.73	LMGP01011428	PJWLBXAALWGJFW-NXTJWINRSA-N
None + Recry	822.598	1	21.02	97.42	0	0	0	Glycerophospholipids	PC(15:0/22:2(13Z,16Z))		C45H86NO8P	Diacylglycerophosphocholines	1 day, 13:02:00	15:0/22:2(13Z,16Z)	799.609	0.6	[M+Na]+	90.98	LMGP01011428	PJWLBXAALWGJFW-NXTJWINRSA-N
MiliQ	817.642	1	19.37	92.2	0	0	0	Glycerophospholipids	PC(15:0/22:2(13Z,16Z))		C45H86NO8P	Diacylglycerophosphocholines	1 day, 13:02:00	15:0/22:2(13Z,16Z)	799.609	1	[M+NH4]+	71.67	LMGP01011428	PJWLBXAALWGJFW-NXTJWINRSA-N
MiliQ	822.598	1	21.05	97	0	0	0	Glycerophospholipids	PC(15:0/22:2(13Z,16Z))		C45H86NO8P	Diacylglycerophosphocholines	1 day, 13:02:00	15:0/22:2(13Z,16Z)	799.609	0.6	[M+Na]+	93.76	LMGP01011428	PJWLBXAALWGJFW-NXTJWINRSA-N
NH4Ac	817.642	1	18.99	86.22	0	0	0	Glycerophospholipids	PC(15:0/22:2(13Z,16Z))		C45H86NO8P	Diacylglycerophosphocholines	1 day, 13:02:00	15:0/22:2(13Z,16Z)	799.609	1.4	[M+NH4]+	90.99	LMGP01011428	PJWLBXAALWGJFW-NXTJWINRSA-N
NH4Ac	822.598	1	19.59	97.28	0	0	0	Glycerophospholipids	PC(15:0/22:2(13Z,16Z))		C45H86NO8P	Diacylglycerophosphocholines	1 day, 13:02:00	15:0/22:2(13Z,16Z)	799.609	0.6	[M+Na]+	52.27	LMGP01011428	PJWLBXAALWGJFW-NXTJWINRSA-N
None	822.598	1	20.64	96.47	0	0	0	Glycerophospholipids	PC(15:0/22:2(13Z,16Z))		C45H86NO8P	Diacylglycerophosphocholines	1 day, 13:02:00	15:0/22:2(13Z,16Z)	799.609	0.7	[M+Na]+	85.22	LMGP01011428	PJWLBXAALWGJFW-NXTJWINRSA-N
None + Recry	814.535	1	20.87	99.56	0	0	0	Glycerophospholipids	PC(15:0/22:6(4Z,7Z,10Z,13Z,16Z,19Z))		C45H78NO8P	Diacylglycerophosphocholines	1 day, 13:06:00	15:0/22:6(4Z,7Z,10Z,13Z,16Z,19Z)	791.547	0.2	[M+Na]+	76.12	LMGP01011430	GEINPYKZLFHHIL-HEXXMCQTSA-N
None	814.535	1	20.94	98.06	0	0	0	Glycerophospholipids	PC(15:0/22:6(4Z,7Z,10Z,13Z,16Z,19Z))		C45H78NO8P	Diacylglycerophosphocholines	1 day, 13:06:00	15:0/22:6(4Z,7Z,10Z,13Z,16Z,19Z)	791.547	0.5	[M+Na]+	85.7	LMGP01011430	GEINPYKZLFHHIL-HEXXMCQTSA-N
MiliQ + Recry	798.6	1	21.22	98.17	0	0	0	Glycerophospholipids	PC(15:1(9Z)/22:2(13Z,16Z))		C45H84NO8P	Diacylglycerophosphocholines	1 day, 13:03:00	15:1(9Z)/22:2(13Z,16Z)	797.593	0.5	[M+H]+	92.68	LMGP01011459	HYGQCEKTOFDLOO-OXKHLINPSA-N
MiliQ	798.6	1	21.18	97.28	0	0	0	Glycerophospholipids	PC(15:1(9Z)/22:2(13Z,16Z))		C45H84NO8P	Diacylglycerophosphocholines	1 day, 13:03:00	15:1(9Z)/22:2(13Z,16Z)	797.593	0.6	[M+H]+	96.16	LMGP01011459	HYGQCEKTOFDLOO-OXKHLINPSA-N
NH4Ac	798.6	1	29.35	97.63	88.74	0	0	Glycerophospholipids	PC(15:1(9Z)/22:2(13Z,16Z))		C45H84NO8P	Diacylglycerophosphocholines	1 day, 13:03:00	15:1(9Z)/22:2(13Z,16Z)	797.593	0.5	[M+H]+	97.04	LMGP01011459	HYGQCEKTOFDLOO-OXKHLINPSA-N
None	812.52	1	21.16	99.02	0	0	0	Glycerophospholipids	PC(15:1(9Z)/22:6(4Z,7Z,10Z,13Z,16Z,19Z))		C45H76NO8P	Diacylglycerophosphocholines	1 day, 13:07:00	15:1(9Z)/22:6(4Z,7Z,10Z,13Z,16Z,19Z)	789.531	0.4	[M+Na]+	86.74	LMGP01011461	XNZFLHDUNBGYBT-ACNMEUTMSA-N
MiliQ + Recry	814.631	1	29.63	97.04	92.92	0	0	Glycerophospholipids	PC(16:0/22:2(13Z,16Z))		C46H88NO8P	Diacylglycerophosphocholines	1 day, 14:02:00	16:0/22:2(13Z,16Z)	813.625	0.6	[M+H]+	97.37	LMGP01011472	YDPRTRLGCLYYCF-PCBXQKGDSA-N
MiliQ + Recry	836.613	1	20.76	96.42	0	0	0	Glycerophospholipids	PC(16:0/22:2(13Z,16Z))		C46H88NO8P	Diacylglycerophosphocholines	1 day, 14:02:00	16:0/22:2(13Z,16Z)	813.625	0.7	[M+Na]+	88.73	LMGP01011472	YDPRTRLGCLYYCF-PCBXQKGDSA-N
NH4Ac + Recry	814.632	1	29.85	98.71	92.02	0	0	Glycerophospholipids	PC(16:0/22:2(13Z,16Z))		C46H88NO8P	Diacylglycerophosphocholines	1 day, 14:02:00	16:0/22:2(13Z,16Z)	813.625	0.4	[M+H]+	97.38	LMGP01011472	YDPRTRLGCLYYCF-PCBXQKGDSA-N
None + Recry	814.632	1	29.59	97.28	91.84	0	0	Glycerophospholipids	PC(16:0/22:2(13Z,16Z))		C46H88NO8P	Diacylglycerophosphocholines	1 day, 14:02:00	16:0/22:2(13Z,16Z)	813.625	0.6	[M+H]+	97.81	LMGP01011472	YDPRTRLGCLYYCF-PCBXQKGDSA-N
MiliQ	814.631	1	29.75	97.18	94.06	0	0	Glycerophospholipids	PC(16:0/22:2(13Z,16Z))		C46H88NO8P	Diacylglycerophosphocholines	1 day, 14:02:00	16:0/22:2(13Z,16Z)	813.625	0.6	[M+H]+	96.97	LMGP01011472	YDPRTRLGCLYYCF-PCBXQKGDSA-N
MiliQ	831.658	1	19.09	96.95	0	0	0	Glycerophospholipids	PC(16:0/22:2(13Z,16Z))		C46H88NO8P	Diacylglycerophosphocholines	1 day, 14:02:00	16:0/22:2(13Z,16Z)	813.625	0.6	[M+NH4]+	40.31	LMGP01011472	YDPRTRLGCLYYCF-PCBXQKGDSA-N
MiliQ	836.613	1	20.99	96.58	0	0	0	Glycerophospholipids	PC(16:0/22:2(13Z,16Z))		C46H88NO8P	Diacylglycerophosphocholines	1 day, 14:02:00	16:0/22:2(13Z,16Z)	813.625	0.7	[M+Na]+	94.37	LMGP01011472	YDPRTRLGCLYYCF-PCBXQKGDSA-N
NH4Ac	814.631	1	29.77	97.17	93.73	0	0	Glycerophospholipids	PC(16:0/22:2(13Z,16Z))		C46H88NO8P	Diacylglycerophosphocholines	1 day, 14:02:00	16:0/22:2(13Z,16Z)	813.625	0.6	[M+H]+	98.5	LMGP01011472	YDPRTRLGCLYYCF-PCBXQKGDSA-N
NH4Ac	831.658	1	20.78	96.55	0	0	0	Glycerophospholipids	PC(16:0/22:2(13Z,16Z))		C46H88NO8P	Diacylglycerophosphocholines	1 day, 14:02:00	16:0/22:2(13Z,16Z)	813.625	0.7	[M+NH4]+	88.8	LMGP01011472	YDPRTRLGCLYYCF-PCBXQKGDSA-N
None	814.631	1	29.27	96.78	89.65	0	0	Glycerophospholipids	PC(16:0/22:2(13Z,16Z))		C46H88NO8P	Diacylglycerophosphocholines	1 day, 14:02:00	16:0/22:2(13Z,16Z)	813.625	0.6	[M+H]+	96.87	LMGP01011472	YDPRTRLGCLYYCF-PCBXQKGDSA-N
None	836.613	1	20.72	96.77	0	0	0	Glycerophospholipids	PC(16:0/22:2(13Z,16Z))		C46H88NO8P	Diacylglycerophosphocholines	1 day, 14:02:00	16:0/22:2(13Z,16Z)	813.625	0.6	[M+Na]+	86.03	LMGP01011472	YDPRTRLGCLYYCF-PCBXQKGDSA-N
MiliQ + Recry	812.616	1	20.8	96.32	0	0	0	Glycerophospholipids	PC(16:1(9Z)/22:2(13Z,16Z))		C46H86NO8P	Diacylglycerophosphocholines	1 day, 14:03:00	16:1(9Z)/22:2(13Z,16Z)	811.609	0.7	[M+H]+	90.32	LMGP01011496	IHEXWEKEFCKFEL-UTIGHQPQSA-N
MiliQ	812.616	1	21.1	96.93	0	0	0	Glycerophospholipids	PC(16:1(9Z)/22:2(13Z,16Z))		C46H86NO8P	Diacylglycerophosphocholines	1 day, 14:03:00	16:1(9Z)/22:2(13Z,16Z)	811.609	0.6	[M+H]+	95.68	LMGP01011496	IHEXWEKEFCKFEL-UTIGHQPQSA-N
NH4Ac	812.616	1	29.16	96.7	88.53	0	0	Glycerophospholipids	PC(16:1(9Z)/22:2(13Z,16Z))		C46H86NO8P	Diacylglycerophosphocholines	1 day, 14:03:00	16:1(9Z)/22:2(13Z,16Z)	811.609	0.6	[M+H]+	97.02	LMGP01011496	IHEXWEKEFCKFEL-UTIGHQPQSA-N
MiliQ + Recry	845.674	1	21.33	98.41	0	0	0	Glycerophospholipids	PC(17:0/22:2(13Z,16Z))		C47H90NO8P	Diacylglycerophosphocholines	1 day, 15:02:00	17:0/22:2(13Z,16Z)	827.64	0.4	[M+NH4]+	94.42	LMGP01011519	NSBDLLSJEQEKFU-QJXAMRCTSA-N
NH4Ac + Recry	845.674	1	28.37	97.89	77.54	0	0	Glycerophospholipids	PC(17:0/22:2(13Z,16Z))		C47H90NO8P	Diacylglycerophosphocholines	1 day, 15:02:00	17:0/22:2(13Z,16Z)	827.64	0.5	[M+NH4]+	96.9	LMGP01011519	NSBDLLSJEQEKFU-QJXAMRCTSA-N
MiliQ	828.647	1	20.89	97.26	0	0	0	Glycerophospholipids	PC(17:0/22:2(13Z,16Z))		C47H90NO8P	Diacylglycerophosphocholines	1 day, 15:02:00	17:0/22:2(13Z,16Z)	827.64	0.6	[M+H]+	88.31	LMGP01011519	NSBDLLSJEQEKFU-QJXAMRCTSA-N
MiliQ	845.674	1	21.05	97.68	0	0	0	Glycerophospholipids	PC(17:0/22:2(13Z,16Z))		C47H90NO8P	Diacylglycerophosphocholines	1 day, 15:02:00	17:0/22:2(13Z,16Z)	827.64	0.5	[M+NH4]+	90.37	LMGP01011519	NSBDLLSJEQEKFU-QJXAMRCTSA-N
NH4Ac	828.647	1	21.08	97.54	0	0	0	Glycerophospholipids	PC(17:0/22:2(13Z,16Z))		C47H90NO8P	Diacylglycerophosphocholines	1 day, 15:02:00	17:0/22:2(13Z,16Z)	827.64	0.6	[M+H]+	91.96	LMGP01011519	NSBDLLSJEQEKFU-QJXAMRCTSA-N
NH4Ac	845.674	1	29.33	97.15	89.64	0	0	Glycerophospholipids	PC(17:0/22:2(13Z,16Z))		C47H90NO8P	Diacylglycerophosphocholines	1 day, 15:02:00	17:0/22:2(13Z,16Z)	827.64	0.6	[M+NH4]+	96.64	LMGP01011519	NSBDLLSJEQEKFU-QJXAMRCTSA-N
MiliQ	843.658	1	20.23	94.73	0	0	0	Glycerophospholipids	PC(17:1(9Z)/22:2(13Z,16Z))		C47H88NO8P	Diacylglycerophosphocholines	1 day, 15:03:00	17:1(9Z)/22:2(13Z,16Z)	825.625	0.8	[M+NH4]+	82.65	LMGP01011548	MFEROSUBBZABKT-FQLDBRHISA-N
NH4Ac	843.658	1	20.55	94.01	0	0	0	Glycerophospholipids	PC(17:1(9Z)/22:2(13Z,16Z))		C47H88NO8P	Diacylglycerophosphocholines	1 day, 15:03:00	17:1(9Z)/22:2(13Z,16Z)	825.625	0.9	[M+NH4]+	95.07	LMGP01011548	MFEROSUBBZABKT-FQLDBRHISA-N
None	840.551	1	20.88	98.75	0	0	0	Glycerophospholipids	PC(17:1(9Z)/22:6(4Z,7Z,10Z,13Z,16Z,19Z))		C47H80NO8P	Diacylglycerophosphocholines	1 day, 15:07:00	17:1(9Z)/22:6(4Z,7Z,10Z,13Z,16Z,19Z)	817.562	0.4	[M+Na]+	80.43	LMGP01011550	BWMGYQAIDPQZGJ-VKOPMEPESA-N
MiliQ	871.689	1	20.44	94.32	0	0	0	Glycerophospholipids	PC(19:1(9Z)/22:2(13Z,16Z))		C49H92NO8P	Diacylglycerophosphocholines	1 day, 17:03:00	19:1(9Z)/22:2(13Z,16Z)	853.656	0.9	[M+NH4]+	90.38	LMGP01011784	LLLLMOVNIOIPJY-SPZSHXOPSA-N
NH4Ac	871.689	1	28.66	93.12	90.19	0	0	Glycerophospholipids	PC(19:1(9Z)/22:2(13Z,16Z))		C49H92NO8P	Diacylglycerophosphocholines	1 day, 17:03:00	19:1(9Z)/22:2(13Z,16Z)	853.656	0.9	[M+NH4]+	97.15	LMGP01011784	LLLLMOVNIOIPJY-SPZSHXOPSA-N
NH4Ac	898.725	1	20.76	96.05	0	0	0	Glycerophospholipids	PC(22:0/22:2(13Z,16Z))		C52H100NO8P	Diacylglycerophosphocholines	1 day, 20:02:00	22:0/22:2(13Z,16Z)	897.719	0.7	[M+H]+	90.67	LMGP01012001	LUZKXNIAMWEMNK-UEGPNLPGSA-N
NH4Ac + Recry	648.46	1	21.29	98.55	0	0	0	Glycerophospholipids	PC(10:0/16:1(9Z))		C34H66NO8P	Diacylglycerophosphocholines	1 day, 2:01:00	10:0/16:1(9Z)	647.453	0.4	[M+H]+	92.8	LMGP01012126	DDDLUEHUXWOWFA-RODWKEFJSA-N
MiliQ	648.46	1	20.6	97.08	0	0	0	Glycerophospholipids	PC(10:0/16:1(9Z))		C34H66NO8P	Diacylglycerophosphocholines	1 day, 2:01:00	10:0/16:1(9Z)	647.453	0.6	[M+H]+	81.14	LMGP01012126	DDDLUEHUXWOWFA-RODWKEFJSA-N
NH4Ac	648.46	1	20.9	97.59	0	0	0	Glycerophospholipids	PC(10:0/16:1(9Z))		C34H66NO8P	Diacylglycerophosphocholines	1 day, 2:01:00	10:0/16:1(9Z)	647.453	0.6	[M+H]+	86.82	LMGP01012126	DDDLUEHUXWOWFA-RODWKEFJSA-N
MiliQ	778.535	1	20.22	96.22	0	0	0	Glycerophospholipids	PC(14:0/20:3(5Z,8Z,11Z))		C42H78NO8P	Diacylglycerophosphocholines	1 day, 10:03:00	14:0/20:3(5Z,8Z,11Z)	755.547	0.7	[M+Na]+	75.07	LMGP01012127	XWHIBISICRMDDW-ZLBNXBDKSA-N
MiliQ	842.663	1	20.59	96.96	0	0	0	Glycerophospholipids	PC(16:1(9Z)/24:1(15Z))		C48H92NO8P	Diacylglycerophosphocholines	1 day, 16:02:00	16:1(9Z)/24:1(15Z)	841.656	0.6	[M+H]+	81.52	LMGP01012142	FVYIRCQXEGIKHY-QYQAGSNQSA-N
NH4Ac	842.663	1	21.09	97.45	0	0	0	Glycerophospholipids	PC(16:1(9Z)/24:1(15Z))		C48H92NO8P	Diacylglycerophosphocholines	1 day, 16:02:00	16:1(9Z)/24:1(15Z)	841.656	0.6	[M+H]+	92.78	LMGP01012142	FVYIRCQXEGIKHY-QYQAGSNQSA-N
NH4Ac + Recry	622.444	1	21.22	98.2	0	0	0	Glycerophospholipids	PC(10:0/14:0)		C32H64NO8P	Diacylglycerophosphocholines	1 day, 0:00:00	10:0/14:0	621.437	0.5	[M+H]+	92.44	LMGP01012250	BQAGEKPOHNCEPX-SSEXGKCCSA-N
MiliQ + Recry	746.605	1	21.28	97.74	0	0	0	Glycerophospholipids	PC(O-16:0/18:1(9Z))		C42H84NO7P	1-alkyl,2-acylglycerophosphocholines	1 day, 10:01:00	O-16:0/18:1(9Z)	745.598	0.5	[M+H]+	96.39	LMGP01020003	SIEDNCDNGMIKST-IYEJTHTFSA-N
NH4Ac + Recry	746.606	1	21.07	98.78	0	0	0	Glycerophospholipids	PC(O-16:0/18:1(9Z))		C42H84NO7P	1-alkyl,2-acylglycerophosphocholines	1 day, 10:01:00	O-16:0/18:1(9Z)	745.598	0.4	[M+H]+	85.64	LMGP01020003	SIEDNCDNGMIKST-IYEJTHTFSA-N
MiliQ	746.605	1	21.19	97.27	0	0	0	Glycerophospholipids	PC(O-16:0/18:1(9Z))		C42H84NO7P	1-alkyl,2-acylglycerophosphocholines	1 day, 10:01:00	O-16:0/18:1(9Z)	745.598	0.6	[M+H]+	96.42	LMGP01020003	SIEDNCDNGMIKST-IYEJTHTFSA-N
NH4Ac	746.605	1	21.14	96.99	0	0	0	Glycerophospholipids	PC(O-16:0/18:1(9Z))		C42H84NO7P	1-alkyl,2-acylglycerophosphocholines	1 day, 10:01:00	O-16:0/18:1(9Z)	745.598	0.6	[M+H]+	96.31	LMGP01020003	SIEDNCDNGMIKST-IYEJTHTFSA-N
MiliQ + Recry	718.574	1	21.29	97.94	0	0	0	Glycerophospholipids	PC(O-14:0/18:1(9Z))		C40H80NO7P	1-alkyl,2-acylglycerophosphocholines	1 day, 8:01:00	O-14:0/18:1(9Z)	717.567	0.5	[M+H]+	95.81	LMGP01020016	KKCGBTJTPQETOY-KUNNKMQBSA-N
MiliQ	718.574	1	21.25	97.77	0	0	0	Glycerophospholipids	PC(O-14:0/18:1(9Z))		C40H80NO7P	1-alkyl,2-acylglycerophosphocholines	1 day, 8:01:00	O-14:0/18:1(9Z)	717.567	0.5	[M+H]+	95.6	LMGP01020016	KKCGBTJTPQETOY-KUNNKMQBSA-N
NH4Ac	718.574	1	21.25	97.88	0	0	0	Glycerophospholipids	PC(O-14:0/18:1(9Z))		C40H80NO7P	1-alkyl,2-acylglycerophosphocholines	1 day, 8:01:00	O-14:0/18:1(9Z)	717.567	0.5	[M+H]+	95.09	LMGP01020016	KKCGBTJTPQETOY-KUNNKMQBSA-N
MiliQ + Recry	546.394	1	8.61	29.62	0	0	0	Glycerophospholipids	PC(O-18:0/3:1(2E))		C29H58NO7P	1-alkyl,2-acylglycerophosphocholines	21:01:00	O-18:0/3:1(2E)	563.395	3.9	[M+H-H2O]+	88.77	LMGP01020114	RBNQOFGDVZJUEQ-MUUNZHRXSA-N
MiliQ	546.394	1	8.26	30	0	0	0	Glycerophospholipids	PC(O-18:0/3:1(2E))		C29H58NO7P	1-alkyl,2-acylglycerophosphocholines	21:01:00	O-18:0/3:1(2E)	563.395	3.9	[M+H-H2O]+	77.17	LMGP01020114	RBNQOFGDVZJUEQ-MUUNZHRXSA-N
NH4Ac	546.394	1	8.46	31.8	0	0	0	Glycerophospholipids	PC(O-18:0/3:1(2E))		C29H58NO7P	1-alkyl,2-acylglycerophosphocholines	21:01:00	O-18:0/3:1(2E)	563.395	3.8	[M+H-H2O]+	73.57	LMGP01020114	RBNQOFGDVZJUEQ-MUUNZHRXSA-N
MiliQ	732.59	1	20.31	96.97	0	0	0	Glycerophospholipids	PC(O-16:0/17:1(9Z))		C41H82NO7P	1-alkyl,2-acylglycerophosphocholines	1 day, 9:01:00	O-16:0/17:1(9Z)	731.583	0.6	[M+H]+	73.67	LMGP01020183	QTZVLTGOPOCYIL-VDLQPGGRSA-N
NH4Ac	732.59	1	20.74	96.46	0	0	0	Glycerophospholipids	PC(O-16:0/17:1(9Z))		C41H82NO7P	1-alkyl,2-acylglycerophosphocholines	1 day, 9:01:00	O-16:0/17:1(9Z)	731.583	0.7	[M+H]+	87.97	LMGP01020183	QTZVLTGOPOCYIL-VDLQPGGRSA-N
NH4Ac + Recry	747.601	1	21.02	97.14	0	0	0	Glycerophospholipids	PC(O-16:0/17:2(9Z,12Z))		C41H80NO7P	1-alkyl,2-acylglycerophosphocholines	1 day, 9:02:00	O-16:0/17:2(9Z,12Z)	729.567	0.6	[M+NH4]+	92.34	LMGP01020184	GJUPWUMENNOFNE-ZWSUCZCESA-N
MiliQ	747.601	1	20.72	95.53	0	0	0	Glycerophospholipids	PC(O-16:0/17:2(9Z,12Z))		C41H80NO7P	1-alkyl,2-acylglycerophosphocholines	1 day, 9:02:00	O-16:0/17:2(9Z,12Z)	729.567	0.8	[M+NH4]+	92.17	LMGP01020184	GJUPWUMENNOFNE-ZWSUCZCESA-N
NH4Ac	747.601	1	20.51	94.81	0	0	0	Glycerophospholipids	PC(O-16:0/17:2(9Z,12Z))		C41H80NO7P	1-alkyl,2-acylglycerophosphocholines	1 day, 9:02:00	O-16:0/17:2(9Z,12Z)	729.567	0.8	[M+NH4]+	90.02	LMGP01020184	GJUPWUMENNOFNE-ZWSUCZCESA-N
MiliQ + Recry	817.679	1	21.01	96.95	0	0	0	Glycerophospholipids	PC(O-16:0/22:2(13Z,16Z))		C46H90NO7P	1-alkyl,2-acylglycerophosphocholines	1 day, 14:02:00	O-16:0/22:2(13Z,16Z)	799.645	0.6	[M+NH4]+	93.02	LMGP01020191	XEARCBSNHUZUFX-QJXAMRCTSA-N
NH4Ac + Recry	817.679	1	21.38	98.43	0	0	0	Glycerophospholipids	PC(O-16:0/22:2(13Z,16Z))		C46H90NO7P	1-alkyl,2-acylglycerophosphocholines	1 day, 14:02:00	O-16:0/22:2(13Z,16Z)	799.645	0.4	[M+NH4]+	95.77	LMGP01020191	XEARCBSNHUZUFX-QJXAMRCTSA-N
MiliQ	817.679	1	21.19	97.9	0	0	0	Glycerophospholipids	PC(O-16:0/22:2(13Z,16Z))		C46H90NO7P	1-alkyl,2-acylglycerophosphocholines	1 day, 14:02:00	O-16:0/22:2(13Z,16Z)	799.645	0.5	[M+NH4]+	93.31	LMGP01020191	XEARCBSNHUZUFX-QJXAMRCTSA-N
NH4Ac	817.679	1	21.18	97.11	0	0	0	Glycerophospholipids	PC(O-16:0/22:2(13Z,16Z))		C46H90NO7P	1-alkyl,2-acylglycerophosphocholines	1 day, 14:02:00	O-16:0/22:2(13Z,16Z)	799.645	0.6	[M+NH4]+	97.06	LMGP01020191	XEARCBSNHUZUFX-QJXAMRCTSA-N
MiliQ	775.632	1	20.45	97.65	0	0	0	Glycerophospholipids	PC(O-18:0/17:2(9Z,12Z))		C43H84NO7P	1-alkyl,2-acylglycerophosphocholines	1 day, 11:02:00	O-18:0/17:2(9Z,12Z)	757.598	0.5	[M+NH4]+	74.22	LMGP01020201	VWIWKONAEPXHAY-SAEGERMGSA-N
NH4Ac	775.632	1	20.72	97.34	0	0	0	Glycerophospholipids	PC(O-18:0/17:2(9Z,12Z))		C43H84NO7P	1-alkyl,2-acylglycerophosphocholines	1 day, 11:02:00	O-18:0/17:2(9Z,12Z)	757.598	0.6	[M+NH4]+	83.01	LMGP01020201	VWIWKONAEPXHAY-SAEGERMGSA-N
NH4Ac + Recry	815.663	1	21.23	98.13	0	0	0	Glycerophospholipids	PC(O-18:0/20:3(8Z,11Z,14Z))		C46H88NO7P	1-alkyl,2-acylglycerophosphocholines	1 day, 14:03:00	O-18:0/20:3(8Z,11Z,14Z)	797.63	0.5	[M+NH4]+	93.21	LMGP01020211	ITTGOTHIEJWVDA-FMMXMNMWSA-N
MiliQ	815.663	1	20.61	96.53	0	0	0	Glycerophospholipids	PC(O-18:0/20:3(8Z,11Z,14Z))		C46H88NO7P	1-alkyl,2-acylglycerophosphocholines	1 day, 14:03:00	O-18:0/20:3(8Z,11Z,14Z)	797.63	0.7	[M+NH4]+	84.2	LMGP01020211	ITTGOTHIEJWVDA-FMMXMNMWSA-N
NH4Ac	815.663	1	20.9	96.48	0	0	0	Glycerophospholipids	PC(O-18:0/20:3(8Z,11Z,14Z))		C46H88NO7P	1-alkyl,2-acylglycerophosphocholines	1 day, 14:03:00	O-18:0/20:3(8Z,11Z,14Z)	797.63	0.7	[M+NH4]+	92.4	LMGP01020211	ITTGOTHIEJWVDA-FMMXMNMWSA-N
MiliQ + Recry	845.71	1	20.86	98.28	0	0	0	Glycerophospholipids	PC(O-18:0/22:2(13Z,16Z))		C48H94NO7P	1-alkyl,2-acylglycerophosphocholines	1 day, 16:02:00	O-18:0/22:2(13Z,16Z)	827.677	0.5	[M+NH4]+	82.33	LMGP01020214	UIDFMPCXGKSHLC-UTCVCSSLSA-N
NH4Ac + Recry	845.71	1	21.45	99.07	0	0	0	Glycerophospholipids	PC(O-18:0/22:2(13Z,16Z))		C48H94NO7P	1-alkyl,2-acylglycerophosphocholines	1 day, 16:02:00	O-18:0/22:2(13Z,16Z)	827.677	0.3	[M+NH4]+	94.6	LMGP01020214	UIDFMPCXGKSHLC-UTCVCSSLSA-N
MiliQ	845.71	1	21.14	98.3	0	0	0	Glycerophospholipids	PC(O-18:0/22:2(13Z,16Z))		C48H94NO7P	1-alkyl,2-acylglycerophosphocholines	1 day, 16:02:00	O-18:0/22:2(13Z,16Z)	827.677	0.5	[M+NH4]+	89.99	LMGP01020214	UIDFMPCXGKSHLC-UTCVCSSLSA-N
NH4Ac	845.71	1	21.29	98.08	0	0	0	Glycerophospholipids	PC(O-18:0/22:2(13Z,16Z))		C48H94NO7P	1-alkyl,2-acylglycerophosphocholines	1 day, 16:02:00	O-18:0/22:2(13Z,16Z)	827.677	0.5	[M+NH4]+	95.07	LMGP01020214	UIDFMPCXGKSHLC-UTCVCSSLSA-N
NH4Ac + Recry	723.536
MiliQ + Recry	803.663	1	20.78	96.77	0	0	0	Glycerophospholipids	PC(O-20:0/17:2(9Z,12Z))		C45H88NO7P	1-alkyl,2-acylglycerophosphocholines	1 day, 13:02:00	O-20:0/17:2(9Z,12Z)	785.63	0.6	[M+NH4]+	87.56	LMGP01020225	ZEMJHZXJBPIYHM-SCABDWIFSA-N
NH4Ac + Recry	803.663	1	21.37	98.83	0	0	0	Glycerophospholipids	PC(O-20:0/17:2(9Z,12Z))		C45H88NO7P	1-alkyl,2-acylglycerophosphocholines	1 day, 13:02:00	O-20:0/17:2(9Z,12Z)	785.63	0.4	[M+NH4]+	93.65	LMGP01020225	ZEMJHZXJBPIYHM-SCABDWIFSA-N
MiliQ	803.663	1	21.06	97.62	0	0	0	Glycerophospholipids	PC(O-20:0/17:2(9Z,12Z))		C45H88NO7P	1-alkyl,2-acylglycerophosphocholines	1 day, 13:02:00	O-20:0/17:2(9Z,12Z)	785.63	0.5	[M+NH4]+	91.15	LMGP01020225	ZEMJHZXJBPIYHM-SCABDWIFSA-N
NH4Ac	803.663	1	21.05	97	0	0	0	Glycerophospholipids	PC(O-20:0/17:2(9Z,12Z))		C45H88NO7P	1-alkyl,2-acylglycerophosphocholines	1 day, 13:02:00	O-20:0/17:2(9Z,12Z)	785.63	0.6	[M+NH4]+	93.77	LMGP01020225	ZEMJHZXJBPIYHM-SCABDWIFSA-N
MiliQ	843.695	1	20.86	97.91	0	0	0	Glycerophospholipids	PC(O-20:0/20:3(8Z,11Z,14Z))		C48H92NO7P	1-alkyl,2-acylglycerophosphocholines	1 day, 16:03:00	O-20:0/20:3(8Z,11Z,14Z)	825.661	0.5	[M+NH4]+	84.04	LMGP01020237	BCEAHYQVENOHDO-DRFCSKHVSA-N
NH4Ac	843.694	1	21.24	97.56	0	0	0	Glycerophospholipids	PC(O-20:0/20:3(8Z,11Z,14Z))		C48H92NO7P	1-alkyl,2-acylglycerophosphocholines	1 day, 16:03:00	O-20:0/20:3(8Z,11Z,14Z)	825.661	0.6	[M+NH4]+	96.3	LMGP01020237	BCEAHYQVENOHDO-DRFCSKHVSA-N
NH4Ac + Recry	634.444	1	21.32	98.22	0	0	0	Glycerophospholipids	PC(O-16:0/9:0(COOH))		C33H66NO9P	1-alkyl,2-acylglycerophosphocholines	1 day, 1:00:00	O-16:0/9:0(COOH)	651.447	0.5	[M+H-H2O]+	95.09	LMGP01020279	ZDFOCDTXDPKJKA-WJOKGBTCSA-N
MiliQ	634.444	1	20.17	97.23	0	0	0	Glycerophospholipids	PC(O-16:0/9:0(COOH))		C33H66NO9P	1-alkyl,2-acylglycerophosphocholines	1 day, 1:00:00	O-16:0/9:0(COOH)	651.447	0.6	[M+H-H2O]+	68.63	LMGP01020279	ZDFOCDTXDPKJKA-WJOKGBTCSA-N
NH4Ac	634.444	1	20.74	96.91	0	0	0	Glycerophospholipids	PC(O-16:0/9:0(COOH))		C33H66NO9P	1-alkyl,2-acylglycerophosphocholines	1 day, 1:00:00	O-16:0/9:0(COOH)	651.447	0.6	[M+H-H2O]+	85.86	LMGP01020279	ZDFOCDTXDPKJKA-WJOKGBTCSA-N
None	812.556	1	20.79	98.67	0	0	0	Glycerophospholipids	PC(P-16:0/22:6(4Z,7Z,10Z,13Z,16Z,19Z))		C46H80NO7P	1-(1Z-alkenyl),2-acylglycerophosphocholines	1 day, 14:06:00	P-16:0/22:6(4Z,7Z,10Z,13Z,16Z,19Z)	789.567	0.4	[M+Na]+	78.32	LMGP01030015	QICWUUGBNFIZAZ-KMPUTSBYSA-N
MiliQ + Recry	831.694	1	29.4	97.39	90.06	0	0	Glycerophospholipids	PC(P-20:0/19:1(9Z))		C47H92NO7P	1-(1Z-alkenyl),2-acylglycerophosphocholines	1 day, 15:01:00	P-20:0/19:1(9Z)	813.661	0.6	[M+NH4]+	96.3	LMGP01030092	GLURJCWZMKBYPE-RRMBENRGSA-N
NH4Ac + Recry	831.695	1	29.78	98.94	91	0	0	Glycerophospholipids	PC(P-20:0/19:1(9Z))		C47H92NO7P	1-(1Z-alkenyl),2-acylglycerophosphocholines	1 day, 15:01:00	P-20:0/19:1(9Z)	813.661	0.4	[M+NH4]+	96.76	LMGP01030092	GLURJCWZMKBYPE-RRMBENRGSA-N
None + Recry	831.694	1	28.28	97.48	77.57	0	0	Glycerophospholipids	PC(P-20:0/19:1(9Z))		C47H92NO7P	1-(1Z-alkenyl),2-acylglycerophosphocholines	1 day, 15:01:00	P-20:0/19:1(9Z)	813.661	0.6	[M+NH4]+	96.26	LMGP01030092	GLURJCWZMKBYPE-RRMBENRGSA-N
MiliQ	831.695	1	29.64	97.94	91.38	0	0	Glycerophospholipids	PC(P-20:0/19:1(9Z))		C47H92NO7P	1-(1Z-alkenyl),2-acylglycerophosphocholines	1 day, 15:01:00	P-20:0/19:1(9Z)	813.661	0.5	[M+NH4]+	96.88	LMGP01030092	GLURJCWZMKBYPE-RRMBENRGSA-N
NH4Ac	831.694	1	29.67	97.62	92.16	0	0	Glycerophospholipids	PC(P-20:0/19:1(9Z))		C47H92NO7P	1-(1Z-alkenyl),2-acylglycerophosphocholines	1 day, 15:01:00	P-20:0/19:1(9Z)	813.661	0.5	[M+NH4]+	97.37	LMGP01030092	GLURJCWZMKBYPE-RRMBENRGSA-N
None	831.694	1	20.52	96.16	0	0	0	Glycerophospholipids	PC(P-20:0/19:1(9Z))		C47H92NO7P	1-(1Z-alkenyl),2-acylglycerophosphocholines	1 day, 15:01:00	P-20:0/19:1(9Z)	813.661	0.7	[M+NH4]+	83.64	LMGP01030092	GLURJCWZMKBYPE-RRMBENRGSA-N
MiliQ	792.565	1	12.83	54.16	0	0	0	Glycerophospholipids	1-hexadecanyl-2-(8-[3]-ladderane-octanyl)-sn-glycerophosphocholine		C44H84NO6P	Dialkylglycerophosphocholines			753.604	2.8	[M+K]+	82.13	LMGP01040092	ZZTHOBKKUYXOMF-HAOFZDDBSA-N
NH4Ac	792.564	1	12.68	52.65	0	0	0	Glycerophospholipids	1-hexadecanyl-2-(8-[3]-ladderane-octanyl)-sn-glycerophosphocholine		C44H84NO6P	Dialkylglycerophosphocholines			753.604	2.8	[M+K]+	85.41	LMGP01040092	ZZTHOBKKUYXOMF-HAOFZDDBSA-N
MiliQ	476.313	1	19.65	98.42	0	0	0	Glycerophospholipids	PC(16:1(9E)/0:0)		C24H48NO7P	Monoacylglycerophosphocholines	16:01:00	16:1(9E)/0:0	493.317	0.4	[M+H-H2O]+	48.21	LMGP01050021	LFUDDCMNKWEORN-BREAQWACSA-N
MiliQ + Recry	548.41	1	8.67	30.97	0	0	0	Glycerophospholipids	PC(21:0/0:0)		C29H60NO7P	Monoacylglycerophosphocholines	21:00:00	21:0/0:0	565.411	3.8	[M+H-H2O]+	83.64	LMGP01050051	XZZSYDYWLNENCT-MUUNZHRXSA-N
MiliQ	548.41	1	8.56	30.27	0	0	0	Glycerophospholipids	PC(21:0/0:0)		C29H60NO7P	Monoacylglycerophosphocholines	21:00:00	21:0/0:0	565.411	3.9	[M+H-H2O]+	83.94	LMGP01050051	XZZSYDYWLNENCT-MUUNZHRXSA-N
NH4Ac	548.409	1	7.43	31.94	0	0	0	Glycerophospholipids	PC(21:0/0:0)		C29H60NO7P	Monoacylglycerophosphocholines	21:00:00	21:0/0:0	565.411	3.8	[M+H-H2O]+	44.71	LMGP01050051	XZZSYDYWLNENCT-MUUNZHRXSA-N
MiliQ + Recry	522.355	1	21.22	97.56	0	0	0	Glycerophospholipids	PC(0:0/18:1(6Z))		C26H52NO7P	Monoacylglycerophosphocholines	18:01:00	0:0/18:1(6Z)	521.348	0.6	[M+H]+	95.85	LMGP01050079	LXHJYOQXXHUOHA-UPTOSOBMSA-N
NH4Ac + Recry	522.355	1	21.45	98.74	0	0	0	Glycerophospholipids	PC(0:0/18:1(6Z))		C26H52NO7P	Monoacylglycerophosphocholines	18:01:00	0:0/18:1(6Z)	521.348	0.4	[M+H]+	96.32	LMGP01050079	LXHJYOQXXHUOHA-UPTOSOBMSA-N
MiliQ	522.355	1	21.28	97.58	0	0	0	Glycerophospholipids	PC(0:0/18:1(6Z))		C26H52NO7P	Monoacylglycerophosphocholines	18:01:00	0:0/18:1(6Z)	521.348	0.6	[M+H]+	97.32	LMGP01050079	LXHJYOQXXHUOHA-UPTOSOBMSA-N
NH4Ac	522.355	1	21.26	97.4	0	0	0	Glycerophospholipids	PC(0:0/18:1(6Z))		C26H52NO7P	Monoacylglycerophosphocholines	18:01:00	0:0/18:1(6Z)	521.348	0.6	[M+H]+	97.74	LMGP01050079	LXHJYOQXXHUOHA-UPTOSOBMSA-N
MiliQ + Recry	502.29	1	20.8	99.25	0	0	0	Glycerophospholipids	PC(15:1(9Z)/0:0)		C23H46NO7P	Monoacylglycerophosphocholines	15:01:00	15:1(9Z)/0:0	479.301	0.3	[M+Na]+	75.67	LMGP01050125	SUCJIOBGMPMVBJ-MZMPXXGTSA-N
MiliQ	502.29	1	20.71	99.09	0	0	0	Glycerophospholipids	PC(15:1(9Z)/0:0)		C23H46NO7P	Monoacylglycerophosphocholines	15:01:00	15:1(9Z)/0:0	479.301	0.3	[M+Na]+	74.15	LMGP01050125	SUCJIOBGMPMVBJ-MZMPXXGTSA-N
NH4Ac + Recry	608.428	1	21.14	98.13	0	0	0	Glycerophospholipids	PE(12:0/14:0)		C31H62NO8P	Diacylglycerophosphoethanolamines	1 day, 2:00:00	12:0/14:0	607.421	0.5	[M+H]+	90.79	LMGP02010058	YFGPTSONISZCTI-GDLZYMKVSA-N
NH4Ac + Recry	606.413	1	21.3	98.26	0	0	0	Glycerophospholipids	PE(12:0/14:1(9Z))		C31H60NO8P	Diacylglycerophosphoethanolamines	1 day, 2:01:00	12:0/14:1(9Z)	605.406	0.5	[M+H]+	94.4	LMGP02010359	YKTVMHWVXDZXEQ-HQGHLRICSA-N
MiliQ	606.413	1	20.13	97.47	0	0	0	Glycerophospholipids	PE(12:0/14:1(9Z))		C31H60NO8P	Diacylglycerophosphoethanolamines	1 day, 2:01:00	12:0/14:1(9Z)	605.406	0.6	[M+H]+	66.34	LMGP02010359	YKTVMHWVXDZXEQ-HQGHLRICSA-N
NH4Ac	606.413	1	20.52	97.57	0	0	0	Glycerophospholipids	PE(12:0/14:1(9Z))		C31H60NO8P	Diacylglycerophosphoethanolamines	1 day, 2:01:00	12:0/14:1(9Z)	605.406	0.6	[M+H]+	76.29	LMGP02010359	YKTVMHWVXDZXEQ-HQGHLRICSA-N
NH4Ac + Recry	620.428	1	21.22	97.91	0	0	0	Glycerophospholipids	PE(12:0/15:1(9Z))		C32H62NO8P	Diacylglycerophosphoethanolamines	1 day, 3:01:00	12:0/15:1(9Z)	619.421	0.5	[M+H]+	94.03	LMGP02010361	WCPOOGLRLZREQT-LBFWNMTJSA-N
MiliQ	620.428	1	20.28	97.03	0	0	0	Glycerophospholipids	PE(12:0/15:1(9Z))		C32H62NO8P	Diacylglycerophosphoethanolamines	1 day, 3:01:00	12:0/15:1(9Z)	619.421	0.6	[M+H]+	72.48	LMGP02010361	WCPOOGLRLZREQT-LBFWNMTJSA-N
NH4Ac	620.428	1	20.67	96.73	0	0	0	Glycerophospholipids	PE(12:0/15:1(9Z))		C32H62NO8P	Diacylglycerophosphoethanolamines	1 day, 3:01:00	12:0/15:1(9Z)	619.421	0.6	[M+H]+	84.67	LMGP02010361	WCPOOGLRLZREQT-LBFWNMTJSA-N
NH4Ac + Recry	646.444	1	21.14	98.59	0	0	0	Glycerophospholipids	PE(12:0/17:2(9Z,12Z))		C34H64NO8P	Diacylglycerophosphoethanolamines	1 day, 5:02:00	12:0/17:2(9Z,12Z)	645.437	0.4	[M+H]+	88.45	LMGP02010365	XCNUEMUTAHFWAD-GWYTUMAFSA-N
MiliQ	646.444	1	20.14	97.34	0	0	0	Glycerophospholipids	PE(12:0/17:2(9Z,12Z))		C34H64NO8P	Diacylglycerophosphoethanolamines	1 day, 5:02:00	12:0/17:2(9Z,12Z)	645.437	0.6	[M+H]+	67.06	LMGP02010365	XCNUEMUTAHFWAD-GWYTUMAFSA-N
NH4Ac	646.444	1	20.43	97.71	0	0	0	Glycerophospholipids	PE(12:0/17:2(9Z,12Z))		C34H64NO8P	Diacylglycerophosphoethanolamines	1 day, 5:02:00	12:0/17:2(9Z,12Z)	645.437	0.5	[M+H]+	73.33	LMGP02010365	XCNUEMUTAHFWAD-GWYTUMAFSA-N
NH4Ac	660.46	1	20.39	97.4	0	0	0	Glycerophospholipids	PE(12:0/18:2(9Z,12Z))		C35H66NO8P	Diacylglycerophosphoethanolamines	1 day, 6:02:00	12:0/18:2(9Z,12Z)	659.453	0.6	[M+H]+	73.72	LMGP02010366	MYHYHVRRGVDLHH-FLUNPBKGSA-N
NH4Ac + Recry	632.428	1	21.27	98.23	0	0	0	Glycerophospholipids	PE(14:1(9Z)/14:1(9Z))		C33H62NO8P	Diacylglycerophosphoethanolamines	1 day, 4:02:00	14:1(9Z)/14:1(9Z)	631.421	0.5	[M+H]+	93.9	LMGP02011238	NMAFIXDXWCNTFK-HFQSORNJSA-N
MiliQ	632.428	1	20.61	97.36	0	0	0	Glycerophospholipids	PE(14:1(9Z)/14:1(9Z))		C33H62NO8P	Diacylglycerophosphoethanolamines	1 day, 4:02:00	14:1(9Z)/14:1(9Z)	631.421	0.6	[M+H]+	79.94	LMGP02011238	NMAFIXDXWCNTFK-HFQSORNJSA-N
NH4Ac	632.428	1	20.89	97.19	0	0	0	Glycerophospholipids	PE(14:1(9Z)/14:1(9Z))		C33H62NO8P	Diacylglycerophosphoethanolamines	1 day, 4:02:00	14:1(9Z)/14:1(9Z)	631.421	0.6	[M+H]+	88.58	LMGP02011238	NMAFIXDXWCNTFK-HFQSORNJSA-N
NH4Ac + Recry	759.536
None	772.525	1	21.29	99.95	0	0	0	Glycerophospholipids	PE(O-16:0/22:6(4Z,7Z,10Z,13Z,16Z,19Z))		C43H76NO7P	1-alkyl,2-acylglycerophosphoethanolamines	1 day, 14:06:00	O-16:0/22:6(4Z,7Z,10Z,13Z,16Z,19Z)	749.536	0.1	[M+Na]+	85.67	LMGP02020020	JJMPYAHUHHQAJB-FYOCAXJLSA-N
None + Recry	770.51	1	21.6	100	0	0	0	Glycerophospholipids	PE(P-16:0/22:6(4Z,7Z,10Z,13Z,16Z,19Z))		C43H74NO7P	1-(1Z-alkenyl),2-acylglycerophosphoethanolamines	1 day, 14:06:00	P-16:0/22:6(4Z,7Z,10Z,13Z,16Z,19Z)	747.52	0	[M+Na]+	94.13	LMGP02030001	WVGALBKSWOUIEZ-XNHMFJFDSA-N
MiliQ	770.509	1	21.17	99.74	0	0	0	Glycerophospholipids	PE(P-16:0/22:6(4Z,7Z,10Z,13Z,16Z,19Z))		C43H74NO7P	1-(1Z-alkenyl),2-acylglycerophosphoethanolamines	1 day, 14:06:00	P-16:0/22:6(4Z,7Z,10Z,13Z,16Z,19Z)	747.52	0.2	[M+Na]+	83.47	LMGP02030001	WVGALBKSWOUIEZ-XNHMFJFDSA-N
None + Recry	796.525	1	21.55	99.49	0	0	0	Glycerophospholipids	PE(P-18:1(9Z)/22:6(4Z,7Z,10Z,13Z,16Z,19Z))		C45H76NO7P	1-(1Z-alkenyl),2-acylglycerophosphoethanolamines	1 day, 16:07:00	P-18:1(9Z)/22:6(4Z,7Z,10Z,13Z,16Z,19Z)	773.536	0.3	[M+Na]+	95.22	LMGP02030006	UKPNUUDYLNCIOE-IZHHWLPXSA-N
MiliQ	796.525	1	20.95	98.07	0	0	0	Glycerophospholipids	PE(P-18:1(9Z)/22:6(4Z,7Z,10Z,13Z,16Z,19Z))		C45H76NO7P	1-(1Z-alkenyl),2-acylglycerophosphoethanolamines	1 day, 16:07:00	P-18:1(9Z)/22:6(4Z,7Z,10Z,13Z,16Z,19Z)	773.536	0.5	[M+Na]+	85.82	LMGP02030006	UKPNUUDYLNCIOE-IZHHWLPXSA-N
None	796.525	1	29.84	99.12	90.73	0	0	Glycerophospholipids	PE(P-18:1(9Z)/22:6(4Z,7Z,10Z,13Z,16Z,19Z))		C45H76NO7P	1-(1Z-alkenyl),2-acylglycerophosphoethanolamines	1 day, 16:07:00	P-18:1(9Z)/22:6(4Z,7Z,10Z,13Z,16Z,19Z)	773.536	0.3	[M+Na]+	98.08	LMGP02030006	UKPNUUDYLNCIOE-IZHHWLPXSA-N
MiliQ	682.478	1	21.04	98.29	0	0	0	Glycerophospholipids	PE(P-16:0/15:1(9Z))		C36H70NO7P	1-(1Z-alkenyl),2-acylglycerophosphoethanolamines	1 day, 7:01:00	P-16:0/15:1(9Z)	659.489	0.5	[M+Na]+	87.24	LMGP02030012	YGXCGMXZNIDWDO-NKZBRUQTSA-N
MiliQ + Recry	829.679	1	29.24	97.63	88.24	0	0	Glycerophospholipids	PE(P-20:0/22:2(13Z,16Z))		C47H90NO7P	1-(1Z-alkenyl),2-acylglycerophosphoethanolamines	1 day, 18:02:00	P-20:0/22:2(13Z,16Z)	811.645	0.5	[M+NH4]+	95.34	LMGP02030090	PJOSVTCVRHOYTB-BCTINRSXSA-N
NH4Ac + Recry	829.679	1	21.42	98.57	0	0	0	Glycerophospholipids	PE(P-20:0/22:2(13Z,16Z))		C47H90NO7P	1-(1Z-alkenyl),2-acylglycerophosphoethanolamines	1 day, 18:02:00	P-20:0/22:2(13Z,16Z)	811.645	0.4	[M+NH4]+	96.09	LMGP02030090	PJOSVTCVRHOYTB-BCTINRSXSA-N
MiliQ	829.679	1	29.25	97.07	89.33	0	0	Glycerophospholipids	PE(P-20:0/22:2(13Z,16Z))		C47H90NO7P	1-(1Z-alkenyl),2-acylglycerophosphoethanolamines	1 day, 18:02:00	P-20:0/22:2(13Z,16Z)	811.645	0.6	[M+NH4]+	95.72	LMGP02030090	PJOSVTCVRHOYTB-BCTINRSXSA-N
NH4Ac	829.679	1	29.62	97.03	92.83	0	0	Glycerophospholipids	PE(P-20:0/22:2(13Z,16Z))		C47H90NO7P	1-(1Z-alkenyl),2-acylglycerophosphoethanolamines	1 day, 18:02:00	P-20:0/22:2(13Z,16Z)	811.645	0.6	[M+NH4]+	97.4	LMGP02030090	PJOSVTCVRHOYTB-BCTINRSXSA-N
None + Recry	826.572	1	21.39	99.71	0	0	0	Glycerophospholipids	PE(P-20:0/22:6(4Z,7Z,10Z,13Z,16Z,19Z))		C47H82NO7P	1-(1Z-alkenyl),2-acylglycerophosphoethanolamines	1 day, 18:06:00	P-20:0/22:6(4Z,7Z,10Z,13Z,16Z,19Z)	803.583	0.2	[M+Na]+	89.61	LMGP02030092	GWWKPJFGKBNJDJ-BMMRUKFOSA-N
None	826.572	1	21.62	99.72	0	0	0	Glycerophospholipids	PE(P-20:0/22:6(4Z,7Z,10Z,13Z,16Z,19Z))		C47H82NO7P	1-(1Z-alkenyl),2-acylglycerophosphoethanolamines	1 day, 18:06:00	P-20:0/22:6(4Z,7Z,10Z,13Z,16Z,19Z)	803.583	0.2	[M+Na]+	95.94	LMGP02030092	GWWKPJFGKBNJDJ-BMMRUKFOSA-N
None + Recry	742.555	1	15.88	71.55	0	0	0	Glycerophospholipids	1-(8-[3]-ladderane-octanyl)-2-(8-[3]-ladderane-octanyl)-sn-glycerophosphoethanolamine		C45H78NO6P	Dialkylglycerophosphoethanolamines			759.557	2	[M+H-H2O]+	78.94	LMGP02040017	WUBRNXFHQNMRJJ-PBYKHCMPSA-N
None	768.494	1	21.44	99.16	0	0	0	Glycerophospholipids	1-(6-[3]-ladderane-hexanoyl)-2-(8-[3]-ladderane-octanyl)-sn-glycerophosphoethanolamine		C43H72NO7P	1-acyl,2-alkylglycerophosphoethanolamines			745.505	0.3	[M+Na]+	93.9	LMGP02080008	RNZKRCZDBYPIQC-NVWJBPRBSA-N
MiliQ + Recry	620.392	1	21.16	97.34	0	0	0	Glycerophospholipids	PS(12:0/13:0)		C31H60NO10P	Diacylglycerophosphoserines	1 day, 1:00:00	12:0/13:0	637.395	0.6	[M+H-H2O]+	95.1	LMGP03010001	QOJBRSNGFBBNKT-IZLXSDGUSA-N
MiliQ + Recry	638.403	1	21.32	98.11	0	0	0	Glycerophospholipids	PS(12:0/13:0)		C31H60NO10P	Diacylglycerophosphoserines	1 day, 1:00:00	12:0/13:0	637.395	0.5	[M+H]+	95.74	LMGP03010001	QOJBRSNGFBBNKT-IZLXSDGUSA-N
NH4Ac + Recry	620.392	1	21.29	98.35	0	0	0	Glycerophospholipids	PS(12:0/13:0)		C31H60NO10P	Diacylglycerophosphoserines	1 day, 1:00:00	12:0/13:0	637.395	0.5	[M+H-H2O]+	93.78	LMGP03010001	QOJBRSNGFBBNKT-IZLXSDGUSA-N
NH4Ac + Recry	638.403	1	21.54	99.07	0	0	0	Glycerophospholipids	PS(12:0/13:0)		C31H60NO10P	Diacylglycerophosphoserines	1 day, 1:00:00	12:0/13:0	637.395	0.3	[M+H]+	96.88	LMGP03010001	QOJBRSNGFBBNKT-IZLXSDGUSA-N
None + Recry	638.403	1	21.2	98.72	0	0	0	Glycerophospholipids	PS(12:0/13:0)		C31H60NO10P	Diacylglycerophosphoserines	1 day, 1:00:00	12:0/13:0	637.395	0.4	[M+H]+	89.37	LMGP03010001	QOJBRSNGFBBNKT-IZLXSDGUSA-N
MiliQ	620.392	1	20.8	95.99	0	0	0	Glycerophospholipids	PS(12:0/13:0)		C31H60NO10P	Diacylglycerophosphoserines	1 day, 1:00:00	12:0/13:0	637.395	0.7	[M+H-H2O]+	91.94	LMGP03010001	QOJBRSNGFBBNKT-IZLXSDGUSA-N
MiliQ	638.402	1	20.93	97.93	0	0	0	Glycerophospholipids	PS(12:0/13:0)		C31H60NO10P	Diacylglycerophosphoserines	1 day, 1:00:00	12:0/13:0	637.395	0.5	[M+H]+	86.04	LMGP03010001	QOJBRSNGFBBNKT-IZLXSDGUSA-N
NH4Ac	638.402	1	20.83	97.53	0	0	0	Glycerophospholipids	PS(12:0/13:0)		C31H60NO10P	Diacylglycerophosphoserines	1 day, 1:00:00	12:0/13:0	637.395	0.6	[M+H]+	85.07	LMGP03010001	QOJBRSNGFBBNKT-IZLXSDGUSA-N
NH4Ac + Recry	606.376	1	21.28	98.96	0	0	0	Glycerophospholipids	PS(12:0/12:0)		C30H58NO10P	Diacylglycerophosphoserines	1 day, 0:00:00	12:0/12:0	623.38	0.4	[M+H-H2O]+	90.38	LMGP03010027	RHODCGQMKYNKED-SXOMAYOGSA-N
NH4Ac + Recry	624.387	1	21.37	98.6	0	0	0	Glycerophospholipids	PS(12:0/12:0)		C30H58NO10P	Diacylglycerophosphoserines	1 day, 0:00:00	12:0/12:0	623.38	0.4	[M+H]+	94.72	LMGP03010027	RHODCGQMKYNKED-SXOMAYOGSA-N
MiliQ	606.376	1	20.1	97.79	0	0	0	Glycerophospholipids	PS(12:0/12:0)		C30H58NO10P	Diacylglycerophosphoserines	1 day, 0:00:00	12:0/12:0	623.38	0.5	[M+H-H2O]+	63.78	LMGP03010027	RHODCGQMKYNKED-SXOMAYOGSA-N
NH4Ac + Recry	779.526
NH4Ac	606.376	1	20.81	97.95	0	0	0	Glycerophospholipids	PS(12:0/12:0)		C30H58NO10P	Diacylglycerophosphoserines	1 day, 0:00:00	12:0/12:0	623.38	0.5	[M+H-H2O]+	82.42	LMGP03010027	RHODCGQMKYNKED-SXOMAYOGSA-N
MiliQ + Recry	650.402	1	21.02	96.69	0	0	0	Glycerophospholipids	PS(12:0/14:1(9Z))		C32H60NO10P	Diacylglycerophosphoserines	1 day, 2:01:00	12:0/14:1(9Z)	649.395	0.6	[M+H]+	94.59	LMGP03010046	LYPFNCQPUGVQNR-OFPCIANHSA-N
NH4Ac + Recry	650.403	1	21.5	98.93	0	0	0	Glycerophospholipids	PS(12:0/14:1(9Z))		C32H60NO10P	Diacylglycerophosphoserines	1 day, 2:01:00	12:0/14:1(9Z)	649.395	0.4	[M+H]+	96.47	LMGP03010046	LYPFNCQPUGVQNR-OFPCIANHSA-N
MiliQ	650.402	1	21.01	97.55	0	0	0	Glycerophospholipids	PS(12:0/14:1(9Z))		C32H60NO10P	Diacylglycerophosphoserines	1 day, 2:01:00	12:0/14:1(9Z)	649.395	0.6	[M+H]+	89.93	LMGP03010046	LYPFNCQPUGVQNR-OFPCIANHSA-N
NH4Ac	650.402	1	21.01	97.15	0	0	0	Glycerophospholipids	PS(12:0/14:1(9Z))		C32H60NO10P	Diacylglycerophosphoserines	1 day, 2:01:00	12:0/14:1(9Z)	649.395	0.6	[M+H]+	92.12	LMGP03010046	LYPFNCQPUGVQNR-OFPCIANHSA-N
MiliQ + Recry	664.418	1	21.22	97.47	0	0	0	Glycerophospholipids	PS(12:0/15:1(9Z))		C33H62NO10P	Diacylglycerophosphoserines	1 day, 3:01:00	12:0/15:1(9Z)	663.411	0.6	[M+H]+	96.31	LMGP03010048	AYZDMTSBLFKJKV-SGLFAEFCSA-N
NH4Ac + Recry	646.408	1	21.04	97.49	0	0	0	Glycerophospholipids	PS(12:0/15:1(9Z))		C33H62NO10P	Diacylglycerophosphoserines	1 day, 3:01:00	12:0/15:1(9Z)	663.411	0.6	[M+H-H2O]+	91.24	LMGP03010048	AYZDMTSBLFKJKV-SGLFAEFCSA-N
NH4Ac + Recry	664.418	1	21.55	99.05	0	0	0	Glycerophospholipids	PS(12:0/15:1(9Z))		C33H62NO10P	Diacylglycerophosphoserines	1 day, 3:01:00	12:0/15:1(9Z)	663.411	0.3	[M+H]+	97.33	LMGP03010048	AYZDMTSBLFKJKV-SGLFAEFCSA-N
None + Recry	664.418	1	21.26	98.29	0	0	0	Glycerophospholipids	PS(12:0/15:1(9Z))		C33H62NO10P	Diacylglycerophosphoserines	1 day, 3:01:00	12:0/15:1(9Z)	663.411	0.5	[M+H]+	93.25	LMGP03010048	AYZDMTSBLFKJKV-SGLFAEFCSA-N
MiliQ	646.408	1	20.65	97.02	0	0	0	Glycerophospholipids	PS(12:0/15:1(9Z))		C33H62NO10P	Diacylglycerophosphoserines	1 day, 3:01:00	12:0/15:1(9Z)	663.411	0.6	[M+H-H2O]+	82.88	LMGP03010048	AYZDMTSBLFKJKV-SGLFAEFCSA-N
MiliQ	664.418	1	21.05	97.5	0	0	0	Glycerophospholipids	PS(12:0/15:1(9Z))		C33H62NO10P	Diacylglycerophosphoserines	1 day, 3:01:00	12:0/15:1(9Z)	663.411	0.6	[M+H]+	91.25	LMGP03010048	AYZDMTSBLFKJKV-SGLFAEFCSA-N
NH4Ac	646.408	1	20.63	97.55	0	0	0	Glycerophospholipids	PS(12:0/15:1(9Z))		C33H62NO10P	Diacylglycerophosphoserines	1 day, 3:01:00	12:0/15:1(9Z)	663.411	0.6	[M+H-H2O]+	79.7	LMGP03010048	AYZDMTSBLFKJKV-SGLFAEFCSA-N
NH4Ac	664.418	1	21.16	97.59	0	0	0	Glycerophospholipids	PS(12:0/15:1(9Z))		C33H62NO10P	Diacylglycerophosphoserines	1 day, 3:01:00	12:0/15:1(9Z)	663.411	0.6	[M+H]+	94.01	LMGP03010048	AYZDMTSBLFKJKV-SGLFAEFCSA-N
MiliQ + Recry	660.423	1	20.96	96.18	0	0	0	Glycerophospholipids	PS(12:0/16:1(9Z))		C34H64NO10P	Diacylglycerophosphoserines	1 day, 4:01:00	12:0/16:1(9Z)	677.427	0.7	[M+H-H2O]+	95.42	LMGP03010049	QGJMKDSWQDYRRR-GIWIAANRSA-N
MiliQ + Recry	678.434	1	21.37	98.19	0	0	0	Glycerophospholipids	PS(12:0/16:1(9Z))		C34H64NO10P	Diacylglycerophosphoserines	1 day, 4:01:00	12:0/16:1(9Z)	677.427	0.5	[M+H]+	96.74	LMGP03010049	QGJMKDSWQDYRRR-GIWIAANRSA-N
NH4Ac + Recry	660.423	1	21.02	96.57	0	0	0	Glycerophospholipids	PS(12:0/16:1(9Z))		C34H64NO10P	Diacylglycerophosphoserines	1 day, 4:01:00	12:0/16:1(9Z)	677.427	0.7	[M+H-H2O]+	95.11	LMGP03010049	QGJMKDSWQDYRRR-GIWIAANRSA-N
NH4Ac + Recry	678.434	1	30	99.44	92.19	0	0	Glycerophospholipids	PS(12:0/16:1(9Z))		C34H64NO10P	Diacylglycerophosphoserines	1 day, 4:01:00	12:0/16:1(9Z)	677.427	0.3	[M+H]+	97.41	LMGP03010049	QGJMKDSWQDYRRR-GIWIAANRSA-N
None + Recry	678.434	1	21.4	98.85	0	0	0	Glycerophospholipids	PS(12:0/16:1(9Z))		C34H64NO10P	Diacylglycerophosphoserines	1 day, 4:01:00	12:0/16:1(9Z)	677.427	0.4	[M+H]+	94.29	LMGP03010049	QGJMKDSWQDYRRR-GIWIAANRSA-N
MiliQ	660.423	1	20.86	96.28	0	0	0	Glycerophospholipids	PS(12:0/16:1(9Z))		C34H64NO10P	Diacylglycerophosphoserines	1 day, 4:01:00	12:0/16:1(9Z)	677.427	0.7	[M+H-H2O]+	92.24	LMGP03010049	QGJMKDSWQDYRRR-GIWIAANRSA-N
MiliQ	678.434	1	21.28	97.89	0	0	0	Glycerophospholipids	PS(12:0/16:1(9Z))		C34H64NO10P	Diacylglycerophosphoserines	1 day, 4:01:00	12:0/16:1(9Z)	677.427	0.5	[M+H]+	95.7	LMGP03010049	QGJMKDSWQDYRRR-GIWIAANRSA-N
NH4Ac	660.423	1	20.93	96.53	0	0	0	Glycerophospholipids	PS(12:0/16:1(9Z))		C34H64NO10P	Diacylglycerophosphoserines	1 day, 4:01:00	12:0/16:1(9Z)	677.427	0.7	[M+H-H2O]+	92.94	LMGP03010049	QGJMKDSWQDYRRR-GIWIAANRSA-N
NH4Ac	678.434	1	21.31	97.91	0	0	0	Glycerophospholipids	PS(12:0/16:1(9Z))		C34H64NO10P	Diacylglycerophosphoserines	1 day, 4:01:00	12:0/16:1(9Z)	677.427	0.5	[M+H]+	96.36	LMGP03010049	QGJMKDSWQDYRRR-GIWIAANRSA-N
MiliQ + Recry	676.455	1	29.5	98.04	89.49	0	0	Glycerophospholipids	PS(12:0/17:0)		C35H68NO10P	Diacylglycerophosphoserines	1 day, 5:00:00	12:0/17:0	693.458	0.5	[M+H-H2O]+	97.42	LMGP03010050	DXYHDRAUYOBNGW-ZWXJPIIXSA-N
NH4Ac + Recry	797.55
MiliQ + Recry	694.465	1	21.29	98.27	0	0	0	Glycerophospholipids	PS(12:0/17:0)		C35H68NO10P	Diacylglycerophosphoserines	1 day, 5:00:00	12:0/17:0	693.458	0.5	[M+H]+	94.07	LMGP03010050	DXYHDRAUYOBNGW-ZWXJPIIXSA-N
NH4Ac + Recry	676.455	1	30.13	99.48	93.29	0	0	Glycerophospholipids	PS(12:0/17:0)		C35H68NO10P	Diacylglycerophosphoserines	1 day, 5:00:00	12:0/17:0	693.458	0.3	[M+H-H2O]+	97.93	LMGP03010050	DXYHDRAUYOBNGW-ZWXJPIIXSA-N
NH4Ac + Recry	694.465	1	21.62	99.48	0	0	0	Glycerophospholipids	PS(12:0/17:0)		C35H68NO10P	Diacylglycerophosphoserines	1 day, 5:00:00	12:0/17:0	693.458	0.3	[M+H]+	97.18	LMGP03010050	DXYHDRAUYOBNGW-ZWXJPIIXSA-N
NH4Ac + Recry	716.448	1	19.02	85.81	0	0	0	Glycerophospholipids	PS(12:0/17:0)		C35H68NO10P	Diacylglycerophosphoserines	1 day, 5:00:00	12:0/17:0	693.458	1.4	[M+Na]+	93.97	LMGP03010050	DXYHDRAUYOBNGW-ZWXJPIIXSA-N
None + Recry	676.455	1	21.55	99.39	0	0	0	Glycerophospholipids	PS(12:0/17:0)		C35H68NO10P	Diacylglycerophosphoserines	1 day, 5:00:00	12:0/17:0	693.458	0.3	[M+H-H2O]+	95.75	LMGP03010050	DXYHDRAUYOBNGW-ZWXJPIIXSA-N
None + Recry	694.465	1	21.35	99.35	0	0	0	Glycerophospholipids	PS(12:0/17:0)		C35H68NO10P	Diacylglycerophosphoserines	1 day, 5:00:00	12:0/17:0	693.458	0.3	[M+H]+	90.48	LMGP03010050	DXYHDRAUYOBNGW-ZWXJPIIXSA-N
None + Recry	716.447	1	21.46	99.95	0	0	0	Glycerophospholipids	PS(12:0/17:0)		C35H68NO10P	Diacylglycerophosphoserines	1 day, 5:00:00	12:0/17:0	693.458	0.1	[M+Na]+	90.36	LMGP03010050	DXYHDRAUYOBNGW-ZWXJPIIXSA-N
MiliQ	676.455	1	29.67	97.97	91.41	0	0	Glycerophospholipids	PS(12:0/17:0)		C35H68NO10P	Diacylglycerophosphoserines	1 day, 5:00:00	12:0/17:0	693.458	0.5	[M+H-H2O]+	97.54	LMGP03010050	DXYHDRAUYOBNGW-ZWXJPIIXSA-N
MiliQ	694.465	1	21.16	98.16	0	0	0	Glycerophospholipids	PS(12:0/17:0)		C35H68NO10P	Diacylglycerophosphoserines	1 day, 5:00:00	12:0/17:0	693.458	0.5	[M+H]+	90.97	LMGP03010050	DXYHDRAUYOBNGW-ZWXJPIIXSA-N
MiliQ	716.448	1	17.77	81.72	0	0	0	Glycerophospholipids	PS(12:0/17:0)		C35H68NO10P	Diacylglycerophosphoserines	1 day, 5:00:00	12:0/17:0	693.458	1.6	[M+Na]+	79.95	LMGP03010050	DXYHDRAUYOBNGW-ZWXJPIIXSA-N
NH4Ac	676.455	1	29.67	98	91.16	0	0	Glycerophospholipids	PS(12:0/17:0)		C35H68NO10P	Diacylglycerophosphoserines	1 day, 5:00:00	12:0/17:0	693.458	0.5	[M+H-H2O]+	97.98	LMGP03010050	DXYHDRAUYOBNGW-ZWXJPIIXSA-N
NH4Ac	694.465	1	21.26	98.78	0	0	0	Glycerophospholipids	PS(12:0/17:0)		C35H68NO10P	Diacylglycerophosphoserines	1 day, 5:00:00	12:0/17:0	693.458	0.4	[M+H]+	90.67	LMGP03010050	DXYHDRAUYOBNGW-ZWXJPIIXSA-N
None	676.454	1	21.07	97.67	0	0	0	Glycerophospholipids	PS(12:0/17:0)		C35H68NO10P	Diacylglycerophosphoserines	1 day, 5:00:00	12:0/17:0	693.458	0.5	[M+H-H2O]+	91.22	LMGP03010050	DXYHDRAUYOBNGW-ZWXJPIIXSA-N
MiliQ + Recry	674.439	1	21.29	97.93	0	0	0	Glycerophospholipids	PS(12:0/17:1(9Z))		C35H66NO10P	Diacylglycerophosphoserines	1 day, 5:01:00	12:0/17:1(9Z)	691.442	0.5	[M+H-H2O]+	95.82	LMGP03010051	AZRMVTACVQNFOG-UKODLXMQSA-N
MiliQ + Recry	692.449	1	21.38	98.3	0	0	0	Glycerophospholipids	PS(12:0/17:1(9Z))		C35H66NO10P	Diacylglycerophosphoserines	1 day, 5:01:00	12:0/17:1(9Z)	691.442	0.5	[M+H]+	96.36	LMGP03010051	AZRMVTACVQNFOG-UKODLXMQSA-N
NH4Ac + Recry	674.439	1	21.36	98.35	0	0	0	Glycerophospholipids	PS(12:0/17:1(9Z))		C35H66NO10P	Diacylglycerophosphoserines	1 day, 5:01:00	12:0/17:1(9Z)	691.442	0.5	[M+H-H2O]+	95.77	LMGP03010051	AZRMVTACVQNFOG-UKODLXMQSA-N
NH4Ac + Recry	692.449	1	30.04	99.55	92.18	0	0	Glycerophospholipids	PS(12:0/17:1(9Z))		C35H66NO10P	Diacylglycerophosphoserines	1 day, 5:01:00	12:0/17:1(9Z)	691.442	0.2	[M+H]+	97.83	LMGP03010051	AZRMVTACVQNFOG-UKODLXMQSA-N
None + Recry	692.449	1	21.53	99.41	0	0	0	Glycerophospholipids	PS(12:0/17:1(9Z))		C35H66NO10P	Diacylglycerophosphoserines	1 day, 5:01:00	12:0/17:1(9Z)	691.442	0.3	[M+H]+	95.08	LMGP03010051	AZRMVTACVQNFOG-UKODLXMQSA-N
MiliQ	674.439	1	21.18	97.31	0	0	0	Glycerophospholipids	PS(12:0/17:1(9Z))		C35H66NO10P	Diacylglycerophosphoserines	1 day, 5:01:00	12:0/17:1(9Z)	691.442	0.6	[M+H-H2O]+	95.83	LMGP03010051	AZRMVTACVQNFOG-UKODLXMQSA-N
MiliQ	692.449	1	21.4	98.36	0	0	0	Glycerophospholipids	PS(12:0/17:1(9Z))		C35H66NO10P	Diacylglycerophosphoserines	1 day, 5:01:00	12:0/17:1(9Z)	691.442	0.5	[M+H]+	96.71	LMGP03010051	AZRMVTACVQNFOG-UKODLXMQSA-N
NH4Ac	674.439	1	21.27	97.58	0	0	0	Glycerophospholipids	PS(12:0/17:1(9Z))		C35H66NO10P	Diacylglycerophosphoserines	1 day, 5:01:00	12:0/17:1(9Z)	691.442	0.6	[M+H-H2O]+	96.91	LMGP03010051	AZRMVTACVQNFOG-UKODLXMQSA-N
NH4Ac	692.449	1	21.39	98.14	0	0	0	Glycerophospholipids	PS(12:0/17:1(9Z))		C35H66NO10P	Diacylglycerophosphoserines	1 day, 5:01:00	12:0/17:1(9Z)	691.442	0.5	[M+H]+	97.56	LMGP03010051	AZRMVTACVQNFOG-UKODLXMQSA-N
None	692.449	1	20.76	97.68	0	0	0	Glycerophospholipids	PS(12:0/17:1(9Z))		C35H66NO10P	Diacylglycerophosphoserines	1 day, 5:01:00	12:0/17:1(9Z)	691.442	0.5	[M+H]+	82.46	LMGP03010051	AZRMVTACVQNFOG-UKODLXMQSA-N
MiliQ + Recry	690.434	1	21.29	98.19	0	0	0	Glycerophospholipids	PS(12:0/17:2(9Z,12Z))		C35H64NO10P	Diacylglycerophosphoserines	1 day, 5:02:00	12:0/17:2(9Z,12Z)	689.427	0.5	[M+H]+	94.56	LMGP03010052	XJIDRPZAONMAGD-JKHFDAINSA-N
NH4Ac + Recry	690.434	1	21.57	99.23	0	0	0	Glycerophospholipids	PS(12:0/17:2(9Z,12Z))		C35H64NO10P	Diacylglycerophosphoserines	1 day, 5:02:00	12:0/17:2(9Z,12Z)	689.427	0.3	[M+H]+	96.92	LMGP03010052	XJIDRPZAONMAGD-JKHFDAINSA-N
MiliQ	690.434	1	21.04	98.01	0	0	0	Glycerophospholipids	PS(12:0/17:2(9Z,12Z))		C35H64NO10P	Diacylglycerophosphoserines	1 day, 5:02:00	12:0/17:2(9Z,12Z)	689.427	0.5	[M+H]+	88.41	LMGP03010052	XJIDRPZAONMAGD-JKHFDAINSA-N
NH4Ac	690.434	1	21.16	98.08	0	0	0	Glycerophospholipids	PS(12:0/17:2(9Z,12Z))		C35H64NO10P	Diacylglycerophosphoserines	1 day, 5:02:00	12:0/17:2(9Z,12Z)	689.427	0.5	[M+H]+	91.58	LMGP03010052	XJIDRPZAONMAGD-JKHFDAINSA-N
MiliQ + Recry	704.449	1	21.4	98.72	0	0	0	Glycerophospholipids	PS(12:0/18:2(9Z,12Z))		C36H66NO10P	Diacylglycerophosphoserines	1 day, 6:02:00	12:0/18:2(9Z,12Z)	703.442	0.4	[M+H]+	94.92	LMGP03010053	OJJMLIRLKNMCSR-FIXHZNQISA-N
NH4Ac + Recry	704.449	1	21.47	98.78	0	0	0	Glycerophospholipids	PS(12:0/18:2(9Z,12Z))		C36H66NO10P	Diacylglycerophosphoserines	1 day, 6:02:00	12:0/18:2(9Z,12Z)	703.442	0.4	[M+H]+	96.64	LMGP03010053	OJJMLIRLKNMCSR-FIXHZNQISA-N
MiliQ	704.449	1	20.87	98.24	0	0	0	Glycerophospholipids	PS(12:0/18:2(9Z,12Z))		C36H66NO10P	Diacylglycerophosphoserines	1 day, 6:02:00	12:0/18:2(9Z,12Z)	703.442	0.5	[M+H]+	82.83	LMGP03010053	OJJMLIRLKNMCSR-FIXHZNQISA-N
NH4Ac	704.449	1	21.19	98.34	0	0	0	Glycerophospholipids	PS(12:0/18:2(9Z,12Z))		C36H66NO10P	Diacylglycerophosphoserines	1 day, 6:02:00	12:0/18:2(9Z,12Z)	703.442	0.5	[M+H]+	91.01	LMGP03010053	OJJMLIRLKNMCSR-FIXHZNQISA-N
MiliQ + Recry	684.421	1	8.51	30.1	0	0	0	Glycerophospholipids	PS(12:0/18:3(6Z,9Z,12Z))		C36H64NO10P	Diacylglycerophosphoserines	1 day, 6:03:00	12:0/18:3(6Z,9Z,12Z)	701.427	3.9	[M+H-H2O]+	83.42	LMGP03010054	RMEJTRIHZZFSJT-IZGIVRSVSA-N
NH4Ac + Recry	684.421	1	10.25	37.58	0	0	0	Glycerophospholipids	PS(12:0/18:3(6Z,9Z,12Z))		C36H64NO10P	Diacylglycerophosphoserines	1 day, 6:03:00	12:0/18:3(6Z,9Z,12Z)	701.427	3.5	[M+H-H2O]+	94.11	LMGP03010054	RMEJTRIHZZFSJT-IZGIVRSVSA-N
None + Recry	684.421	1	9.27	33.36	0	0	0	Glycerophospholipids	PS(12:0/18:3(6Z,9Z,12Z))		C36H64NO10P	Diacylglycerophosphoserines	1 day, 6:03:00	12:0/18:3(6Z,9Z,12Z)	701.427	3.7	[M+H-H2O]+	88.24	LMGP03010054	RMEJTRIHZZFSJT-IZGIVRSVSA-N
MiliQ	684.421	1	8.08	28.08	0	0	0	Glycerophospholipids	PS(12:0/18:3(6Z,9Z,12Z))		C36H64NO10P	Diacylglycerophosphoserines	1 day, 6:03:00	12:0/18:3(6Z,9Z,12Z)	701.427	4	[M+H-H2O]+	81.8	LMGP03010054	RMEJTRIHZZFSJT-IZGIVRSVSA-N
NH4Ac	684.421	1	8.8	31.55	0	0	0	Glycerophospholipids	PS(12:0/18:3(6Z,9Z,12Z))		C36H64NO10P	Diacylglycerophosphoserines	1 day, 6:03:00	12:0/18:3(6Z,9Z,12Z)	701.427	3.8	[M+H-H2O]+	84.3	LMGP03010054	RMEJTRIHZZFSJT-IZGIVRSVSA-N
NH4Ac	702.433	1	18.25	85.87	0	0	0	Glycerophospholipids	PS(12:0/18:3(6Z,9Z,12Z))		C36H64NO10P	Diacylglycerophosphoserines	1 day, 6:03:00	12:0/18:3(6Z,9Z,12Z)	701.427	1.4	[M+H]+	72.44	LMGP03010054	RMEJTRIHZZFSJT-IZGIVRSVSA-N
None	684.421	1	7.02	27.88	0	0	0	Glycerophospholipids	PS(12:0/18:3(6Z,9Z,12Z))		C36H64NO10P	Diacylglycerophosphoserines	1 day, 6:03:00	12:0/18:3(6Z,9Z,12Z)	701.427	4	[M+H-H2O]+	53.77	LMGP03010054	RMEJTRIHZZFSJT-IZGIVRSVSA-N
NH4Ac + Recry	722.496	1	21.08	99.6	0	0	0	Glycerophospholipids	PS(12:0/19:0)		C37H72NO10P	Diacylglycerophosphoserines	1 day, 7:00:00	12:0/19:0	721.489	0.2	[M+H]+	81.6	LMGP03010057	APMWMWZQTYERRE-NOCHOARKSA-N
NH4Ac + Recry	825.581
MiliQ + Recry	702.47	1	28.15	97.66	75.53	0	0	Glycerophospholipids	PS(12:0/19:1(9Z))		C37H70NO10P	Diacylglycerophosphoserines	1 day, 7:01:00	12:0/19:1(9Z)	719.474	0.5	[M+H-H2O]+	97.08	LMGP03010058	AZADIJZGWIHTMY-SCNWXNJQSA-N
NH4Ac + Recry	702.47	1	29.44	98.73	87.74	0	0	Glycerophospholipids	PS(12:0/19:1(9Z))		C37H70NO10P	Diacylglycerophosphoserines	1 day, 7:01:00	12:0/19:1(9Z)	719.474	0.4	[M+H-H2O]+	96.55	LMGP03010058	AZADIJZGWIHTMY-SCNWXNJQSA-N
NH4Ac + Recry	720.481	1	21.63	99.65	0	0	0	Glycerophospholipids	PS(12:0/19:1(9Z))		C37H70NO10P	Diacylglycerophosphoserines	1 day, 7:01:00	12:0/19:1(9Z)	719.474	0.2	[M+H]+	96.56	LMGP03010058	AZADIJZGWIHTMY-SCNWXNJQSA-N
MiliQ	702.47	1	29.33	97.6	88.45	0	0	Glycerophospholipids	PS(12:0/19:1(9Z))		C37H70NO10P	Diacylglycerophosphoserines	1 day, 7:01:00	12:0/19:1(9Z)	719.474	0.6	[M+H-H2O]+	97.53	LMGP03010058	AZADIJZGWIHTMY-SCNWXNJQSA-N
MiliQ	720.481	1	20.24	98.49	0	0	0	Glycerophospholipids	PS(12:0/19:1(9Z))		C37H70NO10P	Diacylglycerophosphoserines	1 day, 7:01:00	12:0/19:1(9Z)	719.474	0.4	[M+H]+	64.19	LMGP03010058	AZADIJZGWIHTMY-SCNWXNJQSA-N
NH4Ac	702.47	1	21.27	97.52	0	0	0	Glycerophospholipids	PS(12:0/19:1(9Z))		C37H70NO10P	Diacylglycerophosphoserines	1 day, 7:01:00	12:0/19:1(9Z)	719.474	0.6	[M+H-H2O]+	97.41	LMGP03010058	AZADIJZGWIHTMY-SCNWXNJQSA-N
NH4Ac	720.481	1	21.11	98.62	0	0	0	Glycerophospholipids	PS(12:0/19:1(9Z))		C37H70NO10P	Diacylglycerophosphoserines	1 day, 7:01:00	12:0/19:1(9Z)	719.474	0.4	[M+H]+	87.32	LMGP03010058	AZADIJZGWIHTMY-SCNWXNJQSA-N
MiliQ + Recry	716.486	1	21.19	97.81	0	0	0	Glycerophospholipids	PS(12:0/20:1(11Z))		C38H72NO10P	Diacylglycerophosphoserines	1 day, 8:01:00	12:0/20:1(11Z)	733.489	0.5	[M+H-H2O]+	93.79	LMGP03010059	KOSRSKGGOWVIRP-JYBBWUONSA-N
NH4Ac + Recry	716.486	1	21.38	98.24	0	0	0	Glycerophospholipids	PS(12:0/20:1(11Z))		C38H72NO10P	Diacylglycerophosphoserines	1 day, 8:01:00	12:0/20:1(11Z)	733.489	0.5	[M+H-H2O]+	96.69	LMGP03010059	KOSRSKGGOWVIRP-JYBBWUONSA-N
MiliQ	716.486	1	20.67	96.19	0	0	0	Glycerophospholipids	PS(12:0/20:1(11Z))		C38H72NO10P	Diacylglycerophosphoserines	1 day, 8:01:00	12:0/20:1(11Z)	733.489	0.7	[M+H-H2O]+	87.57	LMGP03010059	KOSRSKGGOWVIRP-JYBBWUONSA-N
NH4Ac	716.486	1	21.03	97.69	0	0	0	Glycerophospholipids	PS(12:0/20:1(11Z))		C38H72NO10P	Diacylglycerophosphoserines	1 day, 8:01:00	12:0/20:1(11Z)	733.489	0.5	[M+H-H2O]+	89.9	LMGP03010059	KOSRSKGGOWVIRP-JYBBWUONSA-N
NH4Ac + Recry	732.481	1	21.39	98.94	0	0	0	Glycerophospholipids	PS(12:0/20:2(11Z,14Z))		C38H70NO10P	Diacylglycerophosphoserines	1 day, 8:02:00	12:0/20:2(11Z,14Z)	731.474	0.4	[M+H]+	93.43	LMGP03010060	BGNGYWAIJCKLIJ-BVOJHTSZSA-N
MiliQ + Recry	732.517	1	29.92	98.7	92.77	0	0	Glycerophospholipids	PS(12:0/21:0)		C39H76NO10P	Diacylglycerophosphoserines	1 day, 9:00:00	12:0/21:0	749.521	0.4	[M+H-H2O]+	97.48	LMGP03010064	MWMONPWRAIEZNI-XDSPJLLDSA-N
MiliQ + Recry	750.528	1	21.52	99.09	0	0	0	Glycerophospholipids	PS(12:0/21:0)		C39H76NO10P	Diacylglycerophosphoserines	1 day, 9:00:00	12:0/21:0	749.521	0.3	[M+H]+	96.25	LMGP03010064	MWMONPWRAIEZNI-XDSPJLLDSA-N
NH4Ac + Recry	732.517	1	30.04	99.65	92.15	0	0	Glycerophospholipids	PS(12:0/21:0)		C39H76NO10P	Diacylglycerophosphoserines	1 day, 9:00:00	12:0/21:0	749.521	0.2	[M+H-H2O]+	97.37	LMGP03010064	MWMONPWRAIEZNI-XDSPJLLDSA-N
NH4Ac + Recry	750.528	1	21.65	99.65	0	0	0	Glycerophospholipids	PS(12:0/21:0)		C39H76NO10P	Diacylglycerophosphoserines	1 day, 9:00:00	12:0/21:0	749.521	0.2	[M+H]+	97.05	LMGP03010064	MWMONPWRAIEZNI-XDSPJLLDSA-N
None + Recry	732.517	1	21.46	98.73	0	0	0	Glycerophospholipids	PS(12:0/21:0)		C39H76NO10P	Diacylglycerophosphoserines	1 day, 9:00:00	12:0/21:0	749.521	0.4	[M+H-H2O]+	96.54	LMGP03010064	MWMONPWRAIEZNI-XDSPJLLDSA-N
MiliQ	732.517	1	29.92	98.74	92.98	0	0	Glycerophospholipids	PS(12:0/21:0)		C39H76NO10P	Diacylglycerophosphoserines	1 day, 9:00:00	12:0/21:0	749.521	0.4	[M+H-H2O]+	96.67	LMGP03010064	MWMONPWRAIEZNI-XDSPJLLDSA-N
MiliQ	750.528	1	21.47	99.32	0	0	0	Glycerophospholipids	PS(12:0/21:0)		C39H76NO10P	Diacylglycerophosphoserines	1 day, 9:00:00	12:0/21:0	749.521	0.3	[M+H]+	93.92	LMGP03010064	MWMONPWRAIEZNI-XDSPJLLDSA-N
NH4Ac	732.517	1	29.93	98.67	92.98	0	0	Glycerophospholipids	PS(12:0/21:0)		C39H76NO10P	Diacylglycerophosphoserines	1 day, 9:00:00	12:0/21:0	749.521	0.4	[M+H-H2O]+	97.24	LMGP03010064	MWMONPWRAIEZNI-XDSPJLLDSA-N
NH4Ac	750.528	1	21.5	99	0	0	0	Glycerophospholipids	PS(12:0/21:0)		C39H76NO10P	Diacylglycerophosphoserines	1 day, 9:00:00	12:0/21:0	749.521	0.4	[M+H]+	96.22	LMGP03010064	MWMONPWRAIEZNI-XDSPJLLDSA-N
MiliQ + Recry	784.51	1	21.18	99.97	0	0	0	Glycerophospholipids	PS(12:0/22:1(11Z))		C40H76NO10P	Diacylglycerophosphoserines	1 day, 10:01:00	12:0/22:1(11Z)	761.521	0.1	[M+Na]+	82.72	LMGP03010065	GXIGWNRLOLWWHO-DAQGAKHBSA-N
NH4Ac + Recry	744.517	1	20.84	95.39	0	0	0	Glycerophospholipids	PS(12:0/22:1(11Z))		C40H76NO10P	Diacylglycerophosphoserines	1 day, 10:01:00	12:0/22:1(11Z)	761.521	0.8	[M+H-H2O]+	96.15	LMGP03010065	GXIGWNRLOLWWHO-DAQGAKHBSA-N
MiliQ	784.51	1	21.25	99.66	0	0	0	Glycerophospholipids	PS(12:0/22:1(11Z))		C40H76NO10P	Diacylglycerophosphoserines	1 day, 10:01:00	12:0/22:1(11Z)	761.521	0.2	[M+Na]+	86.13	LMGP03010065	GXIGWNRLOLWWHO-DAQGAKHBSA-N
NH4Ac	744.517	1	21.06	96.39	0	0	0	Glycerophospholipids	PS(12:0/22:1(11Z))		C40H76NO10P	Diacylglycerophosphoserines	1 day, 10:01:00	12:0/22:1(11Z)	761.521	0.7	[M+H-H2O]+	97.13	LMGP03010065	GXIGWNRLOLWWHO-DAQGAKHBSA-N
MiliQ + Recry	760.512	1	21.28	97.91	0	0	0	Glycerophospholipids	PS(12:0/22:2(13Z,16Z))		C40H74NO10P	Diacylglycerophosphoserines	1 day, 10:02:00	12:0/22:2(13Z,16Z)	759.505	0.5	[M+H]+	95.76	LMGP03010066	KJJKMBUGMWYXBB-KXVCYRQLSA-N
NH4Ac + Recry	760.512	1	21.55	99.22	0	0	0	Glycerophospholipids	PS(12:0/22:2(13Z,16Z))		C40H74NO10P	Diacylglycerophosphoserines	1 day, 10:02:00	12:0/22:2(13Z,16Z)	759.505	0.3	[M+H]+	96.63	LMGP03010066	KJJKMBUGMWYXBB-KXVCYRQLSA-N
MiliQ	760.512	1	20.55	95.94	0	0	0	Glycerophospholipids	PS(12:0/22:2(13Z,16Z))		C40H74NO10P	Diacylglycerophosphoserines	1 day, 10:02:00	12:0/22:2(13Z,16Z)	759.505	0.7	[M+H]+	85.37	LMGP03010066	KJJKMBUGMWYXBB-KXVCYRQLSA-N
NH4Ac	760.512	1	21.07	97.87	0	0	0	Glycerophospholipids	PS(12:0/22:2(13Z,16Z))		C40H74NO10P	Diacylglycerophosphoserines	1 day, 10:02:00	12:0/22:2(13Z,16Z)	759.505	0.5	[M+H]+	90.16	LMGP03010066	KJJKMBUGMWYXBB-KXVCYRQLSA-N
MiliQ + Recry	718.465	1	21.14	98.02	0	0	0	Glycerophospholipids	PS(13:0/18:2(9Z,12Z))		C37H68NO10P	Diacylglycerophosphoserines	1 day, 7:02:00	13:0/18:2(9Z,12Z)	717.458	0.5	[M+H]+	91.3	LMGP03010078	HNEZWSVYJLINPH-XFGUBDCFSA-N
NH4Ac + Recry	718.465	1	21.53	99.17	0	0	0	Glycerophospholipids	PS(13:0/18:2(9Z,12Z))		C37H68NO10P	Diacylglycerophosphoserines	1 day, 7:02:00	13:0/18:2(9Z,12Z)	717.458	0.3	[M+H]+	96.21	LMGP03010078	HNEZWSVYJLINPH-XFGUBDCFSA-N
MiliQ	718.465	1	21.04	98.11	0	0	0	Glycerophospholipids	PS(13:0/18:2(9Z,12Z))		C37H68NO10P	Diacylglycerophosphoserines	1 day, 7:02:00	13:0/18:2(9Z,12Z)	717.458	0.5	[M+H]+	88.15	LMGP03010078	HNEZWSVYJLINPH-XFGUBDCFSA-N
NH4Ac	718.465	1	20.96	97.68	0	0	0	Glycerophospholipids	PS(13:0/18:2(9Z,12Z))		C37H68NO10P	Diacylglycerophosphoserines	1 day, 7:02:00	13:0/18:2(9Z,12Z)	717.458	0.5	[M+H]+	88.05	LMGP03010078	HNEZWSVYJLINPH-XFGUBDCFSA-N
NH4Ac	716.449	1	17.18	82.88	0	0	0	Glycerophospholipids	PS(13:0/18:3(6Z,9Z,12Z))		C37H66NO10P	Diacylglycerophosphoserines	1 day, 7:03:00	13:0/18:3(6Z,9Z,12Z)	715.442	1.5	[M+H]+	57.94	LMGP03010079	LVGHJUOZJHTOMU-ZBJQKJIOSA-N
MiliQ	696.421	1	7.84	29.6	0	0	0	Glycerophospholipids	PS(13:0/18:4(6Z,9Z,12Z,15Z))		C37H64NO10P	Diacylglycerophosphoserines	1 day, 7:04:00	13:0/18:4(6Z,9Z,12Z,15Z)	713.427	3.9	[M+H-H2O]+	67.58	LMGP03010081	OCNFGCPYQYUJSA-ZHGPMTGKSA-N
MiliQ + Recry	730.501	1	21.14	96.91	0	0	0	Glycerophospholipids	PS(13:0/20:1(11Z))		C39H74NO10P	Diacylglycerophosphoserines	1 day, 9:01:00	13:0/20:1(11Z)	747.505	0.6	[M+H-H2O]+	96.89	LMGP03010083	ILLQRPFVGJBZHS-HDVOSZNZSA-N
MiliQ + Recry	748.512	1	21.43	98.73	0	0	0	Glycerophospholipids	PS(13:0/20:1(11Z))		C39H74NO10P	Diacylglycerophosphoserines	1 day, 9:01:00	13:0/20:1(11Z)	747.505	0.4	[M+H]+	95.71	LMGP03010083	ILLQRPFVGJBZHS-HDVOSZNZSA-N
NH4Ac + Recry	730.501	1	21.32	98.06	0	0	0	Glycerophospholipids	PS(13:0/20:1(11Z))		C39H74NO10P	Diacylglycerophosphoserines	1 day, 9:01:00	13:0/20:1(11Z)	747.505	0.5	[M+H-H2O]+	96.09	LMGP03010083	ILLQRPFVGJBZHS-HDVOSZNZSA-N
NH4Ac + Recry	748.512	1	21.62	99.74	0	0	0	Glycerophospholipids	PS(13:0/20:1(11Z))		C39H74NO10P	Diacylglycerophosphoserines	1 day, 9:01:00	13:0/20:1(11Z)	747.505	0.2	[M+H]+	95.93	LMGP03010083	ILLQRPFVGJBZHS-HDVOSZNZSA-N
MiliQ	730.501	1	21.03	96.42	0	0	0	Glycerophospholipids	PS(13:0/20:1(11Z))		C39H74NO10P	Diacylglycerophosphoserines	1 day, 9:01:00	13:0/20:1(11Z)	747.505	0.7	[M+H-H2O]+	96.35	LMGP03010083	ILLQRPFVGJBZHS-HDVOSZNZSA-N
MiliQ	748.512	1	21.23	99.29	0	0	0	Glycerophospholipids	PS(13:0/20:1(11Z))		C39H74NO10P	Diacylglycerophosphoserines	1 day, 9:01:00	13:0/20:1(11Z)	747.505	0.3	[M+H]+	87.35	LMGP03010083	ILLQRPFVGJBZHS-HDVOSZNZSA-N
NH4Ac	730.501	1	21.09	97.03	0	0	0	Glycerophospholipids	PS(13:0/20:1(11Z))		C39H74NO10P	Diacylglycerophosphoserines	1 day, 9:01:00	13:0/20:1(11Z)	747.505	0.6	[M+H-H2O]+	94.95	LMGP03010083	ILLQRPFVGJBZHS-HDVOSZNZSA-N
NH4Ac	748.512	1	21.35	99.41	0	0	0	Glycerophospholipids	PS(13:0/20:1(11Z))		C39H74NO10P	Diacylglycerophosphoserines	1 day, 9:01:00	13:0/20:1(11Z)	747.505	0.3	[M+H]+	90.11	LMGP03010083	ILLQRPFVGJBZHS-HDVOSZNZSA-N
NH4Ac + Recry	746.496	1	21.44	99.26	0	0	0	Glycerophospholipids	PS(13:0/20:2(11Z,14Z))		C39H72NO10P	Diacylglycerophosphoserines	1 day, 9:02:00	13:0/20:2(11Z,14Z)	745.489	0.3	[M+H]+	93.42	LMGP03010084	HFSDJOJLMYDTLX-ARFHOGIESA-N
MiliQ	746.496	1	20.54	98.11	0	0	0	Glycerophospholipids	PS(13:0/20:2(11Z,14Z))		C39H72NO10P	Diacylglycerophosphoserines	1 day, 9:02:00	13:0/20:2(11Z,14Z)	745.489	0.5	[M+H]+	74.23	LMGP03010084	HFSDJOJLMYDTLX-ARFHOGIESA-N
NH4Ac	746.496	1	20.6	98.7	0	0	0	Glycerophospholipids	PS(13:0/20:2(11Z,14Z))		C39H72NO10P	Diacylglycerophosphoserines	1 day, 9:02:00	13:0/20:2(11Z,14Z)	745.489	0.4	[M+H]+	73.02	LMGP03010084	HFSDJOJLMYDTLX-ARFHOGIESA-N
MiliQ	724.452	1	8.52	30.93	0	0	0	Glycerophospholipids	PS(13:0/20:4(5Z,8Z,11Z,14Z))		C39H68NO10P	Diacylglycerophosphoserines	1 day, 9:04:00	13:0/20:4(5Z,8Z,11Z,14Z)	741.458	3.8	[M+H-H2O]+	79.56	LMGP03010086	GBWZUAPCLGGDON-MFZWZOPMSA-N
MiliQ + Recry	760.548	1	30.26	99.25	95.11	0	0	Glycerophospholipids	PS(13:0/22:0)		C41H80NO10P	Diacylglycerophosphoserines	1 day, 11:00:00	13:0/22:0	777.552	0.3	[M+H-H2O]+	98.19	LMGP03010088	QLUPJNLQGGVQNZ-AMAPPZPBSA-N
MiliQ + Recry	778.559	1	30.06	99.25	93.15	0	0	Glycerophospholipids	PS(13:0/22:0)		C41H80NO10P	Diacylglycerophosphoserines	1 day, 11:00:00	13:0/22:0	777.552	0.3	[M+H]+	97.6	LMGP03010088	QLUPJNLQGGVQNZ-AMAPPZPBSA-N
MiliQ + Recry	800.542	1	20.06	91.68	0	0	0	Glycerophospholipids	PS(13:0/22:0)		C41H80NO10P	Diacylglycerophosphoserines	1 day, 11:00:00	13:0/22:0	777.552	1	[M+Na]+	93.33	LMGP03010088	QLUPJNLQGGVQNZ-AMAPPZPBSA-N
NH4Ac + Recry	760.549	1	30.36	99.93	94.85	0	0	Glycerophospholipids	PS(13:0/22:0)		C41H80NO10P	Diacylglycerophosphoserines	1 day, 11:00:00	13:0/22:0	777.552	0.1	[M+H-H2O]+	98.07	LMGP03010088	QLUPJNLQGGVQNZ-AMAPPZPBSA-N
NH4Ac + Recry	778.559	1	30.26	99.81	94.1	0	0	Glycerophospholipids	PS(13:0/22:0)		C41H80NO10P	Diacylglycerophosphoserines	1 day, 11:00:00	13:0/22:0	777.552	0.2	[M+H]+	97.84	LMGP03010088	QLUPJNLQGGVQNZ-AMAPPZPBSA-N
None + Recry	760.548	1	30.12	99.46	93.24	0	0	Glycerophospholipids	PS(13:0/22:0)		C41H80NO10P	Diacylglycerophosphoserines	1 day, 11:00:00	13:0/22:0	777.552	0.3	[M+H-H2O]+	97.83	LMGP03010088	QLUPJNLQGGVQNZ-AMAPPZPBSA-N
None + Recry	800.541	1	21.47	99.87	0	0	0	Glycerophospholipids	PS(13:0/22:0)		C41H80NO10P	Diacylglycerophosphoserines	1 day, 11:00:00	13:0/22:0	777.552	0.1	[M+Na]+	91.03	LMGP03010088	QLUPJNLQGGVQNZ-AMAPPZPBSA-N
MiliQ	760.548	1	30.17	99.21	94.19	0	0	Glycerophospholipids	PS(13:0/22:0)		C41H80NO10P	Diacylglycerophosphoserines	1 day, 11:00:00	13:0/22:0	777.552	0.3	[M+H-H2O]+	98.09	LMGP03010088	QLUPJNLQGGVQNZ-AMAPPZPBSA-N
MiliQ	778.559	1	29.97	99.29	92.15	0	0	Glycerophospholipids	PS(13:0/22:0)		C41H80NO10P	Diacylglycerophosphoserines	1 day, 11:00:00	13:0/22:0	777.552	0.3	[M+H]+	97.32	LMGP03010088	QLUPJNLQGGVQNZ-AMAPPZPBSA-N
MiliQ	800.542	1	21.07	97.16	0	0	0	Glycerophospholipids	PS(13:0/22:0)		C41H80NO10P	Diacylglycerophosphoserines	1 day, 11:00:00	13:0/22:0	777.552	0.6	[M+Na]+	93.62	LMGP03010088	QLUPJNLQGGVQNZ-AMAPPZPBSA-N
NH4Ac	760.548	1	30.21	99.28	94.56	0	0	Glycerophospholipids	PS(13:0/22:0)		C41H80NO10P	Diacylglycerophosphoserines	1 day, 11:00:00	13:0/22:0	777.552	0.3	[M+H-H2O]+	98.1	LMGP03010088	QLUPJNLQGGVQNZ-AMAPPZPBSA-N
NH4Ac	778.559	1	30.05	99.12	93.08	0	0	Glycerophospholipids	PS(13:0/22:0)		C41H80NO10P	Diacylglycerophosphoserines	1 day, 11:00:00	13:0/22:0	777.552	0.3	[M+H]+	97.95	LMGP03010088	QLUPJNLQGGVQNZ-AMAPPZPBSA-N
NH4Ac	800.542	1	18.71	86.34	0	0	0	Glycerophospholipids	PS(13:0/22:0)		C41H80NO10P	Diacylglycerophosphoserines	1 day, 11:00:00	13:0/22:0	777.552	1.4	[M+Na]+	82.89	LMGP03010088	QLUPJNLQGGVQNZ-AMAPPZPBSA-N
None	760.548	1	21.33	98.24	0	0	0	Glycerophospholipids	PS(13:0/22:0)		C41H80NO10P	Diacylglycerophosphoserines	1 day, 11:00:00	13:0/22:0	777.552	0.5	[M+H-H2O]+	95.48	LMGP03010088	QLUPJNLQGGVQNZ-AMAPPZPBSA-N
None	778.559	1	21.09	99.09	0	0	0	Glycerophospholipids	PS(13:0/22:0)		C41H80NO10P	Diacylglycerophosphoserines	1 day, 11:00:00	13:0/22:0	777.552	0.3	[M+H]+	84.62	LMGP03010088	QLUPJNLQGGVQNZ-AMAPPZPBSA-N
MiliQ + Recry	758.533	1	29.94	97.87	94.41	0	0	Glycerophospholipids	PS(13:0/22:1(11Z))		C41H78NO10P	Diacylglycerophosphoserines	1 day, 11:01:00	13:0/22:1(11Z)	775.536	0.5	[M+H-H2O]+	98.08	LMGP03010089	RSPCCVKPCKASFS-XTAJRBJHSA-N
MiliQ + Recry	776.543	1	30.02	98.93	93.21	0	0	Glycerophospholipids	PS(13:0/22:1(11Z))		C41H78NO10P	Diacylglycerophosphoserines	1 day, 11:01:00	13:0/22:1(11Z)	775.536	0.4	[M+H]+	97.78	LMGP03010089	RSPCCVKPCKASFS-XTAJRBJHSA-N
MiliQ + Recry	798.525	1	21.17	99.28	0	0	0	Glycerophospholipids	PS(13:0/22:1(11Z))		C41H78NO10P	Diacylglycerophosphoserines	1 day, 11:01:00	13:0/22:1(11Z)	775.536	0.3	[M+Na]+	85.86	LMGP03010089	RSPCCVKPCKASFS-XTAJRBJHSA-N
NH4Ac + Recry	758.533	1	21.42	98.39	0	0	0	Glycerophospholipids	PS(13:0/22:1(11Z))		C41H78NO10P	Diacylglycerophosphoserines	1 day, 11:01:00	13:0/22:1(11Z)	775.536	0.5	[M+H-H2O]+	97.17	LMGP03010089	RSPCCVKPCKASFS-XTAJRBJHSA-N
NH4Ac + Recry	776.543	1	30.17	99.85	93.14	0	0	Glycerophospholipids	PS(13:0/22:1(11Z))		C41H78NO10P	Diacylglycerophosphoserines	1 day, 11:01:00	13:0/22:1(11Z)	775.536	0.1	[M+H]+	97.67	LMGP03010089	RSPCCVKPCKASFS-XTAJRBJHSA-N
NH4Ac + Recry	798.526	1	20.45	98.14	0	0	0	Glycerophospholipids	PS(13:0/22:1(11Z))		C41H78NO10P	Diacylglycerophosphoserines	1 day, 11:01:00	13:0/22:1(11Z)	775.536	0.5	[M+Na]+	71.54	LMGP03010089	RSPCCVKPCKASFS-XTAJRBJHSA-N
None + Recry	776.543	1	21.56	99.01	0	0	0	Glycerophospholipids	PS(13:0/22:1(11Z))		C41H78NO10P	Diacylglycerophosphoserines	1 day, 11:01:00	13:0/22:1(11Z)	775.536	0.4	[M+H]+	97.71	LMGP03010089	RSPCCVKPCKASFS-XTAJRBJHSA-N
MiliQ	758.533	1	29.66	97.17	92.91	0	0	Glycerophospholipids	PS(13:0/22:1(11Z))		C41H78NO10P	Diacylglycerophosphoserines	1 day, 11:01:00	13:0/22:1(11Z)	775.536	0.6	[M+H-H2O]+	97.57	LMGP03010089	RSPCCVKPCKASFS-XTAJRBJHSA-N
MiliQ	776.543	1	29.84	98.85	91.62	0	0	Glycerophospholipids	PS(13:0/22:1(11Z))		C41H78NO10P	Diacylglycerophosphoserines	1 day, 11:01:00	13:0/22:1(11Z)	775.536	0.4	[M+H]+	97.26	LMGP03010089	RSPCCVKPCKASFS-XTAJRBJHSA-N
MiliQ	798.525	1	21.34	99	0	0	0	Glycerophospholipids	PS(13:0/22:1(11Z))		C41H78NO10P	Diacylglycerophosphoserines	1 day, 11:01:00	13:0/22:1(11Z)	775.536	0.4	[M+Na]+	91.98	LMGP03010089	RSPCCVKPCKASFS-XTAJRBJHSA-N
NH4Ac	758.533	1	29.89	98.52	92.77	0	0	Glycerophospholipids	PS(13:0/22:1(11Z))		C41H78NO10P	Diacylglycerophosphoserines	1 day, 11:01:00	13:0/22:1(11Z)	775.536	0.4	[M+H-H2O]+	97.5	LMGP03010089	RSPCCVKPCKASFS-XTAJRBJHSA-N
NH4Ac	776.543	1	29.93	98.61	92.84	0	0	Glycerophospholipids	PS(13:0/22:1(11Z))		C41H78NO10P	Diacylglycerophosphoserines	1 day, 11:01:00	13:0/22:1(11Z)	775.536	0.4	[M+H]+	97.85	LMGP03010089	RSPCCVKPCKASFS-XTAJRBJHSA-N
MiliQ + Recry	774.528	1	21.44	98.47	0	0	0	Glycerophospholipids	PS(13:0/22:2(13Z,16Z))		C41H76NO10P	Diacylglycerophosphoserines	1 day, 11:02:00	13:0/22:2(13Z,16Z)	773.521	0.4	[M+H]+	97.19	LMGP03010090	LYBYWFVQACTXIP-HEXRUOOXSA-N
NH4Ac + Recry	774.528	1	21.6	99.32	0	0	0	Glycerophospholipids	PS(13:0/22:2(13Z,16Z))		C41H76NO10P	Diacylglycerophosphoserines	1 day, 11:02:00	13:0/22:2(13Z,16Z)	773.521	0.3	[M+H]+	97.26	LMGP03010090	LYBYWFVQACTXIP-HEXRUOOXSA-N
MiliQ	774.528	1	21.29	98.1	0	0	0	Glycerophospholipids	PS(13:0/22:2(13Z,16Z))		C41H76NO10P	Diacylglycerophosphoserines	1 day, 11:02:00	13:0/22:2(13Z,16Z)	773.521	0.5	[M+H]+	95.11	LMGP03010090	LYBYWFVQACTXIP-HEXRUOOXSA-N
NH4Ac	756.516	1	18.6	87.19	0	0	0	Glycerophospholipids	PS(13:0/22:2(13Z,16Z))		C41H76NO10P	Diacylglycerophosphoserines	1 day, 11:02:00	13:0/22:2(13Z,16Z)	773.521	1.3	[M+H-H2O]+	75.7	LMGP03010090	LYBYWFVQACTXIP-HEXRUOOXSA-N
NH4Ac	774.528	1	21.38	98.45	0	0	0	Glycerophospholipids	PS(13:0/22:2(13Z,16Z))		C41H76NO10P	Diacylglycerophosphoserines	1 day, 11:02:00	13:0/22:2(13Z,16Z)	773.521	0.4	[M+H]+	95.75	LMGP03010090	LYBYWFVQACTXIP-HEXRUOOXSA-N
MiliQ + Recry	772.548	1	29.67	96.95	93.31	0	0	Glycerophospholipids	PS(14:0/22:1(11Z))		C42H80NO10P	Diacylglycerophosphoserines	1 day, 12:01:00	14:0/22:1(11Z)	789.552	0.6	[M+H-H2O]+	97.98	LMGP03010106	SOLVNLCWINQLTO-PKLZGDRMSA-N
NH4Ac + Recry	772.548	1	30.02	98.98	93.02	0	0	Glycerophospholipids	PS(14:0/22:1(11Z))		C42H80NO10P	Diacylglycerophosphoserines	1 day, 12:01:00	14:0/22:1(11Z)	789.552	0.4	[M+H-H2O]+	98.02	LMGP03010106	SOLVNLCWINQLTO-PKLZGDRMSA-N
MiliQ	772.548	1	29.5	96.34	92.78	0	0	Glycerophospholipids	PS(14:0/22:1(11Z))		C42H80NO10P	Diacylglycerophosphoserines	1 day, 12:01:00	14:0/22:1(11Z)	789.552	0.7	[M+H-H2O]+	97.69	LMGP03010106	SOLVNLCWINQLTO-PKLZGDRMSA-N
NH4Ac	772.548	1	29.92	98.05	93.94	0	0	Glycerophospholipids	PS(14:0/22:1(11Z))		C42H80NO10P	Diacylglycerophosphoserines	1 day, 12:01:00	14:0/22:1(11Z)	789.552	0.5	[M+H-H2O]+	97.61	LMGP03010106	SOLVNLCWINQLTO-PKLZGDRMSA-N
None	828.515	1	20.7	96.97	0	0	0	Glycerophospholipids	PS(14:0/22:1(11Z))		C42H80NO10P	Diacylglycerophosphoserines	1 day, 12:01:00	14:0/22:1(11Z)	789.552	0.6	[M+K]+	84.5	LMGP03010106	SOLVNLCWINQLTO-PKLZGDRMSA-N
MiliQ + Recry	810.525	1	21	98.9	0	0	0	Glycerophospholipids	PS(14:0/22:2(13Z,16Z))		C42H78NO10P	Diacylglycerophosphoserines	1 day, 12:02:00	14:0/22:2(13Z,16Z)	787.536	0.4	[M+Na]+	82.97	LMGP03010107	OWYTVUBFFJDDMX-OAWFJHOXSA-N
MiliQ	810.525	1	21.24	98.96	0	0	0	Glycerophospholipids	PS(14:0/22:2(13Z,16Z))		C42H78NO10P	Diacylglycerophosphoserines	1 day, 12:02:00	14:0/22:2(13Z,16Z)	787.536	0.4	[M+Na]+	89.28	LMGP03010107	OWYTVUBFFJDDMX-OAWFJHOXSA-N
NH4Ac + Recry	786.527	1	20.21	91.92	0	0	0	Glycerophospholipids	PS(14:1(9Z)/22:2(13Z,16Z))		C42H76NO10P	Diacylglycerophosphoserines	1 day, 12:03:00	14:1(9Z)/22:2(13Z,16Z)	785.521	1	[M+H]+	96.16	LMGP03010136	YOMGOESXNGVOHF-NDGUMJBHSA-N
MiliQ + Recry	788.58	1	30.17	98.9	94.93	0	0	Glycerophospholipids	PS(15:0/22:0)		C43H84NO10P	Diacylglycerophosphoserines	1 day, 13:00:00	15:0/22:0	805.583	0.4	[M+H-H2O]+	97.91	LMGP03010156	HCJXCECWFHKWJZ-PVXQIPPMSA-N
MiliQ + Recry	806.59	1	21.52	99.66	0	0	0	Glycerophospholipids	PS(15:0/22:0)		C43H84NO10P	Diacylglycerophosphoserines	1 day, 13:00:00	15:0/22:0	805.583	0.2	[M+H]+	93.61	LMGP03010156	HCJXCECWFHKWJZ-PVXQIPPMSA-N
NH4Ac + Recry	788.58	1	30.39	99.87	95.3	0	0	Glycerophospholipids	PS(15:0/22:0)		C43H84NO10P	Diacylglycerophosphoserines	1 day, 13:00:00	15:0/22:0	805.583	0.1	[M+H-H2O]+	97.99	LMGP03010156	HCJXCECWFHKWJZ-PVXQIPPMSA-N
NH4Ac + Recry	806.59	1	30.02	99.69	92.19	0	0	Glycerophospholipids	PS(15:0/22:0)		C43H84NO10P	Diacylglycerophosphoserines	1 day, 13:00:00	15:0/22:0	805.583	0.2	[M+H]+	96.66	LMGP03010156	HCJXCECWFHKWJZ-PVXQIPPMSA-N
None + Recry	788.58	1	30.09	99.14	93.6	0	0	Glycerophospholipids	PS(15:0/22:0)		C43H84NO10P	Diacylglycerophosphoserines	1 day, 13:00:00	15:0/22:0	805.583	0.3	[M+H-H2O]+	97.71	LMGP03010156	HCJXCECWFHKWJZ-PVXQIPPMSA-N
MiliQ	788.58	1	30.08	98.92	93.93	0	0	Glycerophospholipids	PS(15:0/22:0)		C43H84NO10P	Diacylglycerophosphoserines	1 day, 13:00:00	15:0/22:0	805.583	0.4	[M+H-H2O]+	97.9	LMGP03010156	HCJXCECWFHKWJZ-PVXQIPPMSA-N
MiliQ	806.59	1	21.46	99.43	0	0	0	Glycerophospholipids	PS(15:0/22:0)		C43H84NO10P	Diacylglycerophosphoserines	1 day, 13:00:00	15:0/22:0	805.583	0.3	[M+H]+	93.01	LMGP03010156	HCJXCECWFHKWJZ-PVXQIPPMSA-N
NH4Ac	788.58	1	30.16	99.09	94.28	0	0	Glycerophospholipids	PS(15:0/22:0)		C43H84NO10P	Diacylglycerophosphoserines	1 day, 13:00:00	15:0/22:0	805.583	0.3	[M+H-H2O]+	98.32	LMGP03010156	HCJXCECWFHKWJZ-PVXQIPPMSA-N
NH4Ac	806.59	1	21.54	99.3	0	0	0	Glycerophospholipids	PS(15:0/22:0)		C43H84NO10P	Diacylglycerophosphoserines	1 day, 13:00:00	15:0/22:0	805.583	0.3	[M+H]+	95.75	LMGP03010156	HCJXCECWFHKWJZ-PVXQIPPMSA-N
None	788.58	1	29.57	98.44	89.92	0	0	Glycerophospholipids	PS(15:0/22:0)		C43H84NO10P	Diacylglycerophosphoserines	1 day, 13:00:00	15:0/22:0	805.583	0.4	[M+H-H2O]+	96.25	LMGP03010156	HCJXCECWFHKWJZ-PVXQIPPMSA-N
MiliQ + Recry	786.564	1	29.84	98.13	92.7	0	0	Glycerophospholipids	PS(15:0/22:1(11Z))		C43H82NO10P	Diacylglycerophosphoserines	1 day, 13:01:00	15:0/22:1(11Z)	803.568	0.5	[M+H-H2O]+	98.11	LMGP03010157	HBOIGYILCFAKBY-PDZMGTJJSA-N
MiliQ + Recry	804.574	1	29.86	98.14	93.07	0	0	Glycerophospholipids	PS(15:0/22:1(11Z))		C43H82NO10P	Diacylglycerophosphoserines	1 day, 13:01:00	15:0/22:1(11Z)	803.568	0.5	[M+H]+	97.79	LMGP03010157	HBOIGYILCFAKBY-PDZMGTJJSA-N
MiliQ + Recry	826.557	1	20.98	99.17	0	0	0	Glycerophospholipids	PS(15:0/22:1(11Z))		C43H82NO10P	Diacylglycerophosphoserines	1 day, 13:01:00	15:0/22:1(11Z)	803.568	0.3	[M+Na]+	80.94	LMGP03010157	HBOIGYILCFAKBY-PDZMGTJJSA-N
NH4Ac + Recry	786.564	1	30.08	99.42	92.99	0	0	Glycerophospholipids	PS(15:0/22:1(11Z))		C43H82NO10P	Diacylglycerophosphoserines	1 day, 13:01:00	15:0/22:1(11Z)	803.568	0.3	[M+H-H2O]+	97.73	LMGP03010157	HBOIGYILCFAKBY-PDZMGTJJSA-N
NH4Ac + Recry	804.575	1	30.19	99.55	93.84	0	0	Glycerophospholipids	PS(15:0/22:1(11Z))		C43H82NO10P	Diacylglycerophosphoserines	1 day, 13:01:00	15:0/22:1(11Z)	803.568	0.2	[M+H]+	97.81	LMGP03010157	HBOIGYILCFAKBY-PDZMGTJJSA-N
None + Recry	786.564	1	28.5	97.18	80.02	0	0	Glycerophospholipids	PS(15:0/22:1(11Z))		C43H82NO10P	Diacylglycerophosphoserines	1 day, 13:01:00	15:0/22:1(11Z)	803.568	0.6	[M+H-H2O]+	97.72	LMGP03010157	HBOIGYILCFAKBY-PDZMGTJJSA-N
None + Recry	804.575	1	28.74	98.44	79.99	0	0	Glycerophospholipids	PS(15:0/22:1(11Z))		C43H82NO10P	Diacylglycerophosphoserines	1 day, 13:01:00	15:0/22:1(11Z)	803.568	0.4	[M+H]+	98.22	LMGP03010157	HBOIGYILCFAKBY-PDZMGTJJSA-N
MiliQ	786.564	1	29.63	97.93	91.19	0	0	Glycerophospholipids	PS(15:0/22:1(11Z))		C43H82NO10P	Diacylglycerophosphoserines	1 day, 13:01:00	15:0/22:1(11Z)	803.568	0.5	[M+H-H2O]+	97.18	LMGP03010157	HBOIGYILCFAKBY-PDZMGTJJSA-N
MiliQ	804.574	1	29.83	97.8	93.38	0	0	Glycerophospholipids	PS(15:0/22:1(11Z))		C43H82NO10P	Diacylglycerophosphoserines	1 day, 13:01:00	15:0/22:1(11Z)	803.568	0.5	[M+H]+	97.74	LMGP03010157	HBOIGYILCFAKBY-PDZMGTJJSA-N
MiliQ	826.556	1	21.03	97.47	0	0	0	Glycerophospholipids	PS(15:0/22:1(11Z))		C43H82NO10P	Diacylglycerophosphoserines	1 day, 13:01:00	15:0/22:1(11Z)	803.568	0.6	[M+Na]+	90.94	LMGP03010157	HBOIGYILCFAKBY-PDZMGTJJSA-N
NH4Ac	786.564	1	29.91	98.78	92.52	0	0	Glycerophospholipids	PS(15:0/22:1(11Z))		C43H82NO10P	Diacylglycerophosphoserines	1 day, 13:01:00	15:0/22:1(11Z)	803.568	0.4	[M+H-H2O]+	97.44	LMGP03010157	HBOIGYILCFAKBY-PDZMGTJJSA-N
NH4Ac	804.574	1	29.89	98	93.74	0	0	Glycerophospholipids	PS(15:0/22:1(11Z))		C43H82NO10P	Diacylglycerophosphoserines	1 day, 13:01:00	15:0/22:1(11Z)	803.568	0.5	[M+H]+	97.75	LMGP03010157	HBOIGYILCFAKBY-PDZMGTJJSA-N
None	804.574	1	21.05	96.73	0	0	0	Glycerophospholipids	PS(15:0/22:1(11Z))		C43H82NO10P	Diacylglycerophosphoserines	1 day, 13:01:00	15:0/22:1(11Z)	803.568	0.6	[M+H]+	95.23	LMGP03010157	HBOIGYILCFAKBY-PDZMGTJJSA-N
None	826.555	1	16.52	78.08	0	0	0	Glycerophospholipids	PS(15:0/22:1(11Z))		C43H82NO10P	Diacylglycerophosphoserines	1 day, 13:01:00	15:0/22:1(11Z)	803.568	1.8	[M+Na]+	64.01	LMGP03010157	HBOIGYILCFAKBY-PDZMGTJJSA-N
MiliQ + Recry	802.559	1	21.34	98.02	0	0	0	Glycerophospholipids	PS(15:0/22:2(13Z,16Z))		C43H80NO10P	Diacylglycerophosphoserines	1 day, 13:02:00	15:0/22:2(13Z,16Z)	801.552	0.5	[M+H]+	96.79	LMGP03010158	FWKQHNROWKCQAI-RAZLNGTHSA-N
NH4Ac + Recry	802.559	1	21.56	99.1	0	0	0	Glycerophospholipids	PS(15:0/22:2(13Z,16Z))		C43H80NO10P	Diacylglycerophosphoserines	1 day, 13:02:00	15:0/22:2(13Z,16Z)	801.552	0.3	[M+H]+	97.33	LMGP03010158	FWKQHNROWKCQAI-RAZLNGTHSA-N
MiliQ	802.559	1	21.26	97.89	0	0	0	Glycerophospholipids	PS(15:0/22:2(13Z,16Z))		C43H80NO10P	Diacylglycerophosphoserines	1 day, 13:02:00	15:0/22:2(13Z,16Z)	801.552	0.5	[M+H]+	95.28	LMGP03010158	FWKQHNROWKCQAI-RAZLNGTHSA-N
NH4Ac	802.559	1	21.35	98.03	0	0	0	Glycerophospholipids	PS(15:0/22:2(13Z,16Z))		C43H80NO10P	Diacylglycerophosphoserines	1 day, 13:02:00	15:0/22:2(13Z,16Z)	801.552	0.5	[M+H]+	96.93	LMGP03010158	FWKQHNROWKCQAI-RAZLNGTHSA-N
NH4Ac + Recry	800.543	1	19.82	90.22	0	0	0	Glycerophospholipids	PS(15:1(9Z)/22:2(13Z,16Z))		C43H78NO10P	Diacylglycerophosphoserines	1 day, 13:03:00	15:1(9Z)/22:2(13Z,16Z)	799.536	1.1	[M+H]+	94.02	LMGP03010189	GTQLLUSBBJKGBX-HCSIEIRNSA-N
MiliQ + Recry	800.58	1	29.79	97.1	94.26	0	0	Glycerophospholipids	PS(16:0/22:1(11Z))		C44H84NO10P	Diacylglycerophosphoserines	1 day, 14:01:00	16:0/22:1(11Z)	817.583	0.6	[M+H-H2O]+	98.09	LMGP03010199	JJVQNBMXGKRXMX-LEDBUAEDSA-N
MiliQ + Recry	818.59	1	29.78	97.19	94.19	0	0	Glycerophospholipids	PS(16:0/22:1(11Z))		C44H84NO10P	Diacylglycerophosphoserines	1 day, 14:01:00	16:0/22:1(11Z)	817.583	0.6	[M+H]+	97.47	LMGP03010199	JJVQNBMXGKRXMX-LEDBUAEDSA-N
MiliQ + Recry	840.572	1	21.52	99.05	0	0	0	Glycerophospholipids	PS(16:0/22:1(11Z))		C44H84NO10P	Diacylglycerophosphoserines	1 day, 14:01:00	16:0/22:1(11Z)	817.583	0.3	[M+Na]+	96.41	LMGP03010199	JJVQNBMXGKRXMX-LEDBUAEDSA-N
NH4Ac + Recry	800.58	1	30.15	99.18	94.21	0	0	Glycerophospholipids	PS(16:0/22:1(11Z))		C44H84NO10P	Diacylglycerophosphoserines	1 day, 14:01:00	16:0/22:1(11Z)	817.583	0.3	[M+H-H2O]+	97.83	LMGP03010199	JJVQNBMXGKRXMX-LEDBUAEDSA-N
NH4Ac + Recry	818.59	1	30.33	99.45	95.51	0	0	Glycerophospholipids	PS(16:0/22:1(11Z))		C44H84NO10P	Diacylglycerophosphoserines	1 day, 14:01:00	16:0/22:1(11Z)	817.583	0.3	[M+H]+	97.98	LMGP03010199	JJVQNBMXGKRXMX-LEDBUAEDSA-N
NH4Ac + Recry	840.573	1	21.56	99.71	0	0	0	Glycerophospholipids	PS(16:0/22:1(11Z))		C44H84NO10P	Diacylglycerophosphoserines	1 day, 14:01:00	16:0/22:1(11Z)	817.583	0.2	[M+Na]+	94.25	LMGP03010199	JJVQNBMXGKRXMX-LEDBUAEDSA-N
None + Recry	800.58	1	29.73	97.09	93.74	0	0	Glycerophospholipids	PS(16:0/22:1(11Z))		C44H84NO10P	Diacylglycerophosphoserines	1 day, 14:01:00	16:0/22:1(11Z)	817.583	0.6	[M+H-H2O]+	97.82	LMGP03010199	JJVQNBMXGKRXMX-LEDBUAEDSA-N
None + Recry	818.59	1	29.91	98.26	93.24	0	0	Glycerophospholipids	PS(16:0/22:1(11Z))		C44H84NO10P	Diacylglycerophosphoserines	1 day, 14:01:00	16:0/22:1(11Z)	817.583	0.5	[M+H]+	98	LMGP03010199	JJVQNBMXGKRXMX-LEDBUAEDSA-N
None + Recry	840.572	1	21.53	99.59	0	0	0	Glycerophospholipids	PS(16:0/22:1(11Z))		C44H84NO10P	Diacylglycerophosphoserines	1 day, 14:01:00	16:0/22:1(11Z)	817.583	0.2	[M+Na]+	94.06	LMGP03010199	JJVQNBMXGKRXMX-LEDBUAEDSA-N
MiliQ	800.58	1	29.66	96.69	93.68	0	0	Glycerophospholipids	PS(16:0/22:1(11Z))		C44H84NO10P	Diacylglycerophosphoserines	1 day, 14:01:00	16:0/22:1(11Z)	817.583	0.6	[M+H-H2O]+	97.94	LMGP03010199	JJVQNBMXGKRXMX-LEDBUAEDSA-N
MiliQ	818.59	1	29.93	97.23	95.64	0	0	Glycerophospholipids	PS(16:0/22:1(11Z))		C44H84NO10P	Diacylglycerophosphoserines	1 day, 14:01:00	16:0/22:1(11Z)	817.583	0.6	[M+H]+	97.84	LMGP03010199	JJVQNBMXGKRXMX-LEDBUAEDSA-N
MiliQ	840.572	1	29.8	98.75	91.47	0	0	Glycerophospholipids	PS(16:0/22:1(11Z))		C44H84NO10P	Diacylglycerophosphoserines	1 day, 14:01:00	16:0/22:1(11Z)	817.583	0.4	[M+Na]+	97.22	LMGP03010199	JJVQNBMXGKRXMX-LEDBUAEDSA-N
NH4Ac	800.58	1	29.87	97.6	93.9	0	0	Glycerophospholipids	PS(16:0/22:1(11Z))		C44H84NO10P	Diacylglycerophosphoserines	1 day, 14:01:00	16:0/22:1(11Z)	817.583	0.6	[M+H-H2O]+	98.55	LMGP03010199	JJVQNBMXGKRXMX-LEDBUAEDSA-N
NH4Ac	818.59	1	29.87	97.3	94.78	0	0	Glycerophospholipids	PS(16:0/22:1(11Z))		C44H84NO10P	Diacylglycerophosphoserines	1 day, 14:01:00	16:0/22:1(11Z)	817.583	0.6	[M+H]+	98.09	LMGP03010199	JJVQNBMXGKRXMX-LEDBUAEDSA-N
NH4Ac	840.572	1	20.77	99.69	0	0	0	Glycerophospholipids	PS(16:0/22:1(11Z))		C44H84NO10P	Diacylglycerophosphoserines	1 day, 14:01:00	16:0/22:1(11Z)	817.583	0.2	[M+Na]+	72.66	LMGP03010199	JJVQNBMXGKRXMX-LEDBUAEDSA-N
None	800.579	1	20.92	95.84	0	0	0	Glycerophospholipids	PS(16:0/22:1(11Z))		C44H84NO10P	Diacylglycerophosphoserines	1 day, 14:01:00	16:0/22:1(11Z)	817.583	0.7	[M+H-H2O]+	96.18	LMGP03010199	JJVQNBMXGKRXMX-LEDBUAEDSA-N
None	818.59	1	29.53	96.69	92.61	0	0	Glycerophospholipids	PS(16:0/22:1(11Z))		C44H84NO10P	Diacylglycerophosphoserines	1 day, 14:01:00	16:0/22:1(11Z)	817.583	0.6	[M+H]+	97.05	LMGP03010199	JJVQNBMXGKRXMX-LEDBUAEDSA-N
None	840.572	1	21.04	97.52	0	0	0	Glycerophospholipids	PS(16:0/22:1(11Z))		C44H84NO10P	Diacylglycerophosphoserines	1 day, 14:01:00	16:0/22:1(11Z)	817.583	0.6	[M+Na]+	91.02	LMGP03010199	JJVQNBMXGKRXMX-LEDBUAEDSA-N
None	856.546	1	20.66	97.19	0	0	0	Glycerophospholipids	PS(16:0/22:1(11Z))		C44H84NO10P	Diacylglycerophosphoserines	1 day, 14:01:00	16:0/22:1(11Z)	817.583	0.6	[M+K]+	82.22	LMGP03010199	JJVQNBMXGKRXMX-LEDBUAEDSA-N
MiliQ + Recry	816.574	1	29.64	96.65	93.44	0	0	Glycerophospholipids	PS(16:0/22:2(13Z,16Z))		C44H82NO10P	Diacylglycerophosphoserines	1 day, 14:02:00	16:0/22:2(13Z,16Z)	815.568	0.7	[M+H]+	98.12	LMGP03010200	YEKGDVVXEDFZAD-MSHCTOOZSA-N
MiliQ + Recry	838.557	1	20.97	98.99	0	0	0	Glycerophospholipids	PS(16:0/22:2(13Z,16Z))		C44H82NO10P	Diacylglycerophosphoserines	1 day, 14:02:00	16:0/22:2(13Z,16Z)	815.568	0.4	[M+Na]+	81.78	LMGP03010200	YEKGDVVXEDFZAD-MSHCTOOZSA-N
NH4Ac + Recry	816.575	1	30.03	98.96	93.4	0	0	Glycerophospholipids	PS(16:0/22:2(13Z,16Z))		C44H82NO10P	Diacylglycerophosphoserines	1 day, 14:02:00	16:0/22:2(13Z,16Z)	815.568	0.4	[M+H]+	97.62	LMGP03010200	YEKGDVVXEDFZAD-MSHCTOOZSA-N
None + Recry	816.574	1	28.29	96.36	79.4	0	0	Glycerophospholipids	PS(16:0/22:2(13Z,16Z))		C44H82NO10P	Diacylglycerophosphoserines	1 day, 14:02:00	16:0/22:2(13Z,16Z)	815.568	0.7	[M+H]+	97.69	LMGP03010200	YEKGDVVXEDFZAD-MSHCTOOZSA-N
MiliQ	816.574	1	29.5	96.89	91.63	0	0	Glycerophospholipids	PS(16:0/22:2(13Z,16Z))		C44H82NO10P	Diacylglycerophosphoserines	1 day, 14:02:00	16:0/22:2(13Z,16Z)	815.568	0.6	[M+H]+	97.59	LMGP03010200	YEKGDVVXEDFZAD-MSHCTOOZSA-N
MiliQ	838.557	1	21.18	98.76	0	0	0	Glycerophospholipids	PS(16:0/22:2(13Z,16Z))		C44H82NO10P	Diacylglycerophosphoserines	1 day, 14:02:00	16:0/22:2(13Z,16Z)	815.568	0.4	[M+Na]+	88.79	LMGP03010200	YEKGDVVXEDFZAD-MSHCTOOZSA-N
NH4Ac	816.574	1	29.54	96.99	92.01	0	0	Glycerophospholipids	PS(16:0/22:2(13Z,16Z))		C44H82NO10P	Diacylglycerophosphoserines	1 day, 14:02:00	16:0/22:2(13Z,16Z)	815.568	0.6	[M+H]+	97.31	LMGP03010200	YEKGDVVXEDFZAD-MSHCTOOZSA-N
NH4Ac + Recry	814.558	1	19.42	87.38	0	0	0	Glycerophospholipids	PS(16:1(9Z)/22:2(13Z,16Z))		C44H80NO10P	Diacylglycerophosphoserines	1 day, 14:03:00	16:1(9Z)/22:2(13Z,16Z)	813.552	1.3	[M+H]+	97.22	LMGP03010224	HLTSLFKLCKEHJR-FQQDVVKSSA-N
MiliQ + Recry	816.611	1	21.12	98.2	0	0	0	Glycerophospholipids	PS(17:0/22:0)		C45H88NO10P	Diacylglycerophosphoserines	1 day, 15:00:00	17:0/22:0	833.615	0.5	[M+H-H2O]+	89.89	LMGP03010244	FIWTXENELSWPBH-HLFYWILQSA-N
NH4Ac + Recry	816.611	1	21.45	98.85	0	0	0	Glycerophospholipids	PS(17:0/22:0)		C45H88NO10P	Diacylglycerophosphoserines	1 day, 15:00:00	17:0/22:0	833.615	0.4	[M+H-H2O]+	95.78	LMGP03010244	FIWTXENELSWPBH-HLFYWILQSA-N
MiliQ	816.611	1	20.89	97.72	0	0	0	Glycerophospholipids	PS(17:0/22:0)		C45H88NO10P	Diacylglycerophosphoserines	1 day, 15:00:00	17:0/22:0	833.615	0.5	[M+H-H2O]+	85.87	LMGP03010244	FIWTXENELSWPBH-HLFYWILQSA-N
NH4Ac	816.611	1	21.07	97.52	0	0	0	Glycerophospholipids	PS(17:0/22:0)		C45H88NO10P	Diacylglycerophosphoserines	1 day, 15:00:00	17:0/22:0	833.615	0.6	[M+H-H2O]+	91.81	LMGP03010244	FIWTXENELSWPBH-HLFYWILQSA-N
NH4Ac + Recry	814.595	1	21.11	97.91	0	0	0	Glycerophospholipids	PS(17:0/22:1(11Z))		C45H86NO10P	Diacylglycerophosphoserines	1 day, 15:01:00	17:0/22:1(11Z)	831.599	0.5	[M+H-H2O]+	90.87	LMGP03010245	BMXHRUSIPVGTOE-MDNOYCIOSA-N
NH4Ac + Recry	832.606	1	21.42	98.43	0	0	0	Glycerophospholipids	PS(17:0/22:1(11Z))		C45H86NO10P	Diacylglycerophosphoserines	1 day, 15:01:00	17:0/22:1(11Z)	831.599	0.4	[M+H]+	96.81	LMGP03010245	BMXHRUSIPVGTOE-MDNOYCIOSA-N
MiliQ	814.595	1	20.44	97.03	0	0	0	Glycerophospholipids	PS(17:0/22:1(11Z))		C45H86NO10P	Diacylglycerophosphoserines	1 day, 15:01:00	17:0/22:1(11Z)	831.599	0.6	[M+H-H2O]+	77.03	LMGP03010245	BMXHRUSIPVGTOE-MDNOYCIOSA-N
MiliQ	832.606	1	21.04	97.59	0	0	0	Glycerophospholipids	PS(17:0/22:1(11Z))		C45H86NO10P	Diacylglycerophosphoserines	1 day, 15:01:00	17:0/22:1(11Z)	831.599	0.6	[M+H]+	90.74	LMGP03010245	BMXHRUSIPVGTOE-MDNOYCIOSA-N
NH4Ac	814.595	1	20.36	97.33	0	0	0	Glycerophospholipids	PS(17:0/22:1(11Z))		C45H86NO10P	Diacylglycerophosphoserines	1 day, 15:01:00	17:0/22:1(11Z)	831.599	0.6	[M+H-H2O]+	73.32	LMGP03010245	BMXHRUSIPVGTOE-MDNOYCIOSA-N
NH4Ac	832.606	1	21.23	97.64	0	0	0	Glycerophospholipids	PS(17:0/22:1(11Z))		C45H86NO10P	Diacylglycerophosphoserines	1 day, 15:01:00	17:0/22:1(11Z)	831.599	0.5	[M+H]+	95.74	LMGP03010245	BMXHRUSIPVGTOE-MDNOYCIOSA-N
MiliQ	830.59	1	20.76	97.64	0	0	0	Glycerophospholipids	PS(17:0/22:2(13Z,16Z))		C45H84NO10P	Diacylglycerophosphoserines	1 day, 15:02:00	17:0/22:2(13Z,16Z)	829.583	0.5	[M+H]+	82.56	LMGP03010246	NGGBVCQLBMQNGN-KVIBDXDUSA-N
NH4Ac	830.59	1	20.58	97.78	0	0	0	Glycerophospholipids	PS(17:0/22:2(13Z,16Z))		C45H84NO10P	Diacylglycerophosphoserines	1 day, 15:02:00	17:0/22:2(13Z,16Z)	829.583	0.5	[M+H]+	76.94	LMGP03010246	NGGBVCQLBMQNGN-KVIBDXDUSA-N
NH4Ac	828.611	1	19.81	97.56	0	0	0	Glycerophospholipids	PS(18:0/22:1(11Z))		C46H88NO10P	Diacylglycerophosphoserines	1 day, 16:01:00	18:0/22:1(11Z)	845.615	0.6	[M+H-H2O]+	56.93	LMGP03010320	CINDYKHVKZDXKS-WYAZBJGBSA-N
MiliQ	844.606	1	20.75	98.06	0	0	0	Glycerophospholipids	PS(18:0/22:2(13Z,16Z))		C46H86NO10P	Diacylglycerophosphoserines	1 day, 16:02:00	18:0/22:2(13Z,16Z)	843.599	0.5	[M+H]+	80.32	LMGP03010321	OFOUJUYCJNLBMI-NMXFDWKQSA-N
NH4Ac	844.606	1	21.13	98.07	0	0	0	Glycerophospholipids	PS(18:0/22:2(13Z,16Z))		C46H86NO10P	Diacylglycerophosphoserines	1 day, 16:02:00	18:0/22:2(13Z,16Z)	843.599	0.5	[M+H]+	90.77	LMGP03010321	OFOUJUYCJNLBMI-NMXFDWKQSA-N
MiliQ + Recry	676.418	1	21.01	97.49	0	0	0	Glycerophospholipids	PS(14:1(9Z)/14:1(9Z))		C34H62NO10P	Diacylglycerophosphoserines	1 day, 4:02:00	14:1(9Z)/14:1(9Z)	675.411	0.6	[M+H]+	90.47	LMGP03010919	BPFJDFFAZFFCBH-QPBIGPORSA-N
NH4Ac + Recry	676.418	1	21.41	98.56	0	0	0	Glycerophospholipids	PS(14:1(9Z)/14:1(9Z))		C34H62NO10P	Diacylglycerophosphoserines	1 day, 4:02:00	14:1(9Z)/14:1(9Z)	675.411	0.4	[M+H]+	95.88	LMGP03010919	BPFJDFFAZFFCBH-QPBIGPORSA-N
MiliQ	676.418	1	20.57	96.85	0	0	0	Glycerophospholipids	PS(14:1(9Z)/14:1(9Z))		C34H62NO10P	Diacylglycerophosphoserines	1 day, 4:02:00	14:1(9Z)/14:1(9Z)	675.411	0.6	[M+H]+	81.38	LMGP03010919	BPFJDFFAZFFCBH-QPBIGPORSA-N
NH4Ac	676.418	1	20.97	97.73	0	0	0	Glycerophospholipids	PS(14:1(9Z)/14:1(9Z))		C34H62NO10P	Diacylglycerophosphoserines	1 day, 4:02:00	14:1(9Z)/14:1(9Z)	675.411	0.5	[M+H]+	87.97	LMGP03010919	BPFJDFFAZFFCBH-QPBIGPORSA-N
MiliQ + Recry	774.564	1	30.35	98.88	96.8	0	0	Glycerophospholipids	PS(14:0/22:0)		C42H82NO10P	Diacylglycerophosphoserines	1 day, 12:00:00	14:0/22:0	791.568	0.4	[M+H-H2O]+	98.2	LMGP03010921	MXERKOUIKYBOJD-RGULYWFUSA-N
MiliQ + Recry	814.558	1	20.52	93.43	0	0	0	Glycerophospholipids	PS(14:0/22:0)		C42H82NO10P	Diacylglycerophosphoserines	1 day, 12:00:00	14:0/22:0	791.568	0.9	[M+Na]+	97.05	LMGP03010921	MXERKOUIKYBOJD-RGULYWFUSA-N
NH4Ac + Recry	774.564	1	30.56	99.81	97.13	0	0	Glycerophospholipids	PS(14:0/22:0)		C42H82NO10P	Diacylglycerophosphoserines	1 day, 12:00:00	14:0/22:0	791.568	0.2	[M+H-H2O]+	98.43	LMGP03010921	MXERKOUIKYBOJD-RGULYWFUSA-N
None + Recry	774.564	1	30.25	99.58	94.65	0	0	Glycerophospholipids	PS(14:0/22:0)		C42H82NO10P	Diacylglycerophosphoserines	1 day, 12:00:00	14:0/22:0	791.568	0.2	[M+H-H2O]+	97.44	LMGP03010921	MXERKOUIKYBOJD-RGULYWFUSA-N
None + Recry	814.557	1	21.44	99.13	0	0	0	Glycerophospholipids	PS(14:0/22:0)		C42H82NO10P	Diacylglycerophosphoserines	1 day, 12:00:00	14:0/22:0	791.568	0.3	[M+Na]+	93.98	LMGP03010921	MXERKOUIKYBOJD-RGULYWFUSA-N
MiliQ	774.564	1	30.14	98.7	95.07	0	0	Glycerophospholipids	PS(14:0/22:0)		C42H82NO10P	Diacylglycerophosphoserines	1 day, 12:00:00	14:0/22:0	791.568	0.4	[M+H-H2O]+	97.74	LMGP03010921	MXERKOUIKYBOJD-RGULYWFUSA-N
MiliQ	814.557	1	21.38	98.15	0	0	0	Glycerophospholipids	PS(14:0/22:0)		C42H82NO10P	Diacylglycerophosphoserines	1 day, 12:00:00	14:0/22:0	791.568	0.5	[M+Na]+	97.18	LMGP03010921	MXERKOUIKYBOJD-RGULYWFUSA-N
NH4Ac	774.564	1	30.37	98.75	97.15	0	0	Glycerophospholipids	PS(14:0/22:0)		C42H82NO10P	Diacylglycerophosphoserines	1 day, 12:00:00	14:0/22:0	791.568	0.4	[M+H-H2O]+	98.47	LMGP03010921	MXERKOUIKYBOJD-RGULYWFUSA-N
NH4Ac	814.558	1	19.33	87.59	0	0	0	Glycerophospholipids	PS(14:0/22:0)		C42H82NO10P	Diacylglycerophosphoserines	1 day, 12:00:00	14:0/22:0	791.568	1.3	[M+Na]+	93.74	LMGP03010921	MXERKOUIKYBOJD-RGULYWFUSA-N
None	774.564	1	29.95	98.35	93.92	0	0	Glycerophospholipids	PS(14:0/22:0)		C42H82NO10P	Diacylglycerophosphoserines	1 day, 12:00:00	14:0/22:0	791.568	0.5	[M+H-H2O]+	97.06	LMGP03010921	MXERKOUIKYBOJD-RGULYWFUSA-N
None	814.557	1	21.25	99.59	0	0	0	Glycerophospholipids	PS(14:0/22:0)		C42H82NO10P	Diacylglycerophosphoserines	1 day, 12:00:00	14:0/22:0	791.568	0.2	[M+Na]+	86.28	LMGP03010921	MXERKOUIKYBOJD-RGULYWFUSA-N
MiliQ + Recry	746.533	1	30.1	98.55	94.75	0	0	Glycerophospholipids	PS(12:0/22:0)		C40H78NO10P	Diacylglycerophosphoserines	1 day, 10:00:00	12:0/22:0	763.536	0.4	[M+H-H2O]+	98.15	LMGP03010938	WTCAPADZSNOQRY-AARKOHAPSA-N
MiliQ + Recry	786.527	1	19.44	87.53	0	0	0	Glycerophospholipids	PS(12:0/22:0)		C40H78NO10P	Diacylglycerophosphoserines	1 day, 10:00:00	12:0/22:0	763.536	1.3	[M+Na]+	96.96	LMGP03010938	WTCAPADZSNOQRY-AARKOHAPSA-N
NH4Ac + Recry	746.533	1	30.32	99.66	94.92	0	0	Glycerophospholipids	PS(12:0/22:0)		C40H78NO10P	Diacylglycerophosphoserines	1 day, 10:00:00	12:0/22:0	763.536	0.2	[M+H-H2O]+	98.09	LMGP03010938	WTCAPADZSNOQRY-AARKOHAPSA-N
None + Recry	746.533	1	30	98.97	93.37	0	0	Glycerophospholipids	PS(12:0/22:0)		C40H78NO10P	Diacylglycerophosphoserines	1 day, 10:00:00	12:0/22:0	763.536	0.4	[M+H-H2O]+	96.81	LMGP03010938	WTCAPADZSNOQRY-AARKOHAPSA-N
None + Recry	786.526	1	21.17	98.2	0	0	0	Glycerophospholipids	PS(12:0/22:0)		C40H78NO10P	Diacylglycerophosphoserines	1 day, 10:00:00	12:0/22:0	763.536	0.5	[M+Na]+	91.18	LMGP03010938	WTCAPADZSNOQRY-AARKOHAPSA-N
MiliQ	746.533	1	30.03	98.49	94.02	0	0	Glycerophospholipids	PS(12:0/22:0)		C40H78NO10P	Diacylglycerophosphoserines	1 day, 10:00:00	12:0/22:0	763.536	0.4	[M+H-H2O]+	98.28	LMGP03010938	WTCAPADZSNOQRY-AARKOHAPSA-N
MiliQ	786.526	1	21.09	96.68	0	0	0	Glycerophospholipids	PS(12:0/22:0)		C40H78NO10P	Diacylglycerophosphoserines	1 day, 10:00:00	12:0/22:0	763.536	0.6	[M+Na]+	96.59	LMGP03010938	WTCAPADZSNOQRY-AARKOHAPSA-N
NH4Ac	746.533	1	30.04	98.61	93.99	0	0	Glycerophospholipids	PS(12:0/22:0)		C40H78NO10P	Diacylglycerophosphoserines	1 day, 10:00:00	12:0/22:0	763.536	0.4	[M+H-H2O]+	98.18	LMGP03010938	WTCAPADZSNOQRY-AARKOHAPSA-N
NH4Ac	786.527	1	18.58	83.55	0	0	0	Glycerophospholipids	PS(12:0/22:0)		C40H78NO10P	Diacylglycerophosphoserines	1 day, 10:00:00	12:0/22:0	763.536	1.5	[M+Na]+	93.08	LMGP03010938	WTCAPADZSNOQRY-AARKOHAPSA-N
None	746.533	1	21.12	97.69	0	0	0	Glycerophospholipids	PS(12:0/22:0)		C40H78NO10P	Diacylglycerophosphoserines	1 day, 10:00:00	12:0/22:0	763.536	0.5	[M+H-H2O]+	92.48	LMGP03010938	WTCAPADZSNOQRY-AARKOHAPSA-N
None	786.525	1	20.38	97.35	0	0	0	Glycerophospholipids	PS(12:0/22:0)		C40H78NO10P	Diacylglycerophosphoserines	1 day, 10:00:00	12:0/22:0	763.536	0.6	[M+Na]+	73.79	LMGP03010938	WTCAPADZSNOQRY-AARKOHAPSA-N
MiliQ + Recry	718.501	1	21.44	98.52	0	0	0	Glycerophospholipids	PS(12:0/20:0)		C38H74NO10P	Diacylglycerophosphoserines	1 day, 8:00:00	12:0/20:0	735.505	0.4	[M+H-H2O]+	96.99	LMGP03010939	IJEBIXQNWHNFSW-GPOMZPHUSA-N
NH4Ac + Recry	718.502	1	21.59	99.42	0	0	0	Glycerophospholipids	PS(12:0/20:0)		C38H74NO10P	Diacylglycerophosphoserines	1 day, 8:00:00	12:0/20:0	735.505	0.3	[M+H-H2O]+	96.59	LMGP03010939	IJEBIXQNWHNFSW-GPOMZPHUSA-N
MiliQ	718.501	1	21.24	98.26	0	0	0	Glycerophospholipids	PS(12:0/20:0)		C38H74NO10P	Diacylglycerophosphoserines	1 day, 8:00:00	12:0/20:0	735.505	0.5	[M+H-H2O]+	92.71	LMGP03010939	IJEBIXQNWHNFSW-GPOMZPHUSA-N
NH4Ac	718.501	1	21.23	98.18	0	0	0	Glycerophospholipids	PS(12:0/20:0)		C38H74NO10P	Diacylglycerophosphoserines	1 day, 8:00:00	12:0/20:0	735.505	0.5	[M+H-H2O]+	92.91	LMGP03010939	IJEBIXQNWHNFSW-GPOMZPHUSA-N
MiliQ + Recry	688.454	1	28.21	97.61	76.28	0	0	Glycerophospholipids	PS(12:0/18:1(9Z))		C36H68NO10P	Diacylglycerophosphoserines	1 day, 6:01:00	12:0/18:1(9Z)	705.458	0.5	[M+H-H2O]+	96.98	LMGP03010940	YBVBAADKGSPXRD-XRQUXGQMSA-N
MiliQ + Recry	706.465	1	21.13	98.12	0	0	0	Glycerophospholipids	PS(12:0/18:1(9Z))		C36H68NO10P	Diacylglycerophosphoserines	1 day, 6:01:00	12:0/18:1(9Z)	705.458	0.5	[M+H]+	90.52	LMGP03010940	YBVBAADKGSPXRD-XRQUXGQMSA-N
NH4Ac + Recry	688.455	1	29.39	98.28	88.07	0	0	Glycerophospholipids	PS(12:0/18:1(9Z))		C36H68NO10P	Diacylglycerophosphoserines	1 day, 6:01:00	12:0/18:1(9Z)	705.458	0.5	[M+H-H2O]+	96.54	LMGP03010940	YBVBAADKGSPXRD-XRQUXGQMSA-N
NH4Ac + Recry	706.465	1	21.61	99.47	0	0	0	Glycerophospholipids	PS(12:0/18:1(9Z))		C36H68NO10P	Diacylglycerophosphoserines	1 day, 6:01:00	12:0/18:1(9Z)	705.458	0.3	[M+H]+	96.99	LMGP03010940	YBVBAADKGSPXRD-XRQUXGQMSA-N
MiliQ	688.454	1	21.23	97.32	0	0	0	Glycerophospholipids	PS(12:0/18:1(9Z))		C36H68NO10P	Diacylglycerophosphoserines	1 day, 6:01:00	12:0/18:1(9Z)	705.458	0.6	[M+H-H2O]+	97.33	LMGP03010940	YBVBAADKGSPXRD-XRQUXGQMSA-N
MiliQ	706.465	1	20.62	97.94	0	0	0	Glycerophospholipids	PS(12:0/18:1(9Z))		C36H68NO10P	Diacylglycerophosphoserines	1 day, 6:01:00	12:0/18:1(9Z)	705.458	0.5	[M+H]+	77.37	LMGP03010940	YBVBAADKGSPXRD-XRQUXGQMSA-N
NH4Ac	688.454	1	29.23	97.25	87.94	0	0	Glycerophospholipids	PS(12:0/18:1(9Z))		C36H68NO10P	Diacylglycerophosphoserines	1 day, 6:01:00	12:0/18:1(9Z)	705.458	0.6	[M+H-H2O]+	97.7	LMGP03010940	YBVBAADKGSPXRD-XRQUXGQMSA-N
NH4Ac	706.465	1	20.92	98.33	0	0	0	Glycerophospholipids	PS(12:0/18:1(9Z))		C36H68NO10P	Diacylglycerophosphoserines	1 day, 6:01:00	12:0/18:1(9Z)	705.458	0.5	[M+H]+	83.61	LMGP03010940	YBVBAADKGSPXRD-XRQUXGQMSA-N
MiliQ + Recry	690.47	1	21.29	97.75	0	0	0	Glycerophospholipids	PS(12:0/18:0)		C36H70NO10P	Diacylglycerophosphoserines	1 day, 6:00:00	12:0/18:0	707.474	0.5	[M+H-H2O]+	96.65	LMGP03010941	FVTJXYCQZDKJDQ-SAIUNTKASA-N
NH4Ac + Recry	690.47	1	21.59	99.34	0	0	0	Glycerophospholipids	PS(12:0/18:0)		C36H70NO10P	Diacylglycerophosphoserines	1 day, 6:00:00	12:0/18:0	707.474	0.3	[M+H-H2O]+	97.11	LMGP03010941	FVTJXYCQZDKJDQ-SAIUNTKASA-N
NH4Ac + Recry	708.481	1	21.32	99.22	0	0	0	Glycerophospholipids	PS(12:0/18:0)		C36H70NO10P	Diacylglycerophosphoserines	1 day, 6:00:00	12:0/18:0	707.474	0.3	[M+H]+	90.19	LMGP03010941	FVTJXYCQZDKJDQ-SAIUNTKASA-N
None + Recry	690.47	1	21.38	98.67	0	0	0	Glycerophospholipids	PS(12:0/18:0)		C36H70NO10P	Diacylglycerophosphoserines	1 day, 6:00:00	12:0/18:0	707.474	0.4	[M+H-H2O]+	94.58	LMGP03010941	FVTJXYCQZDKJDQ-SAIUNTKASA-N
MiliQ	690.47	1	21.29	97.91	0	0	0	Glycerophospholipids	PS(12:0/18:0)		C36H70NO10P	Diacylglycerophosphoserines	1 day, 6:00:00	12:0/18:0	707.474	0.5	[M+H-H2O]+	96.02	LMGP03010941	FVTJXYCQZDKJDQ-SAIUNTKASA-N
NH4Ac	690.47	1	21.3	97.89	0	0	0	Glycerophospholipids	PS(12:0/18:0)		C36H70NO10P	Diacylglycerophosphoserines	1 day, 6:00:00	12:0/18:0	707.474	0.5	[M+H-H2O]+	96.25	LMGP03010941	FVTJXYCQZDKJDQ-SAIUNTKASA-N
MiliQ + Recry	662.439	1	29.35	97.27	89.64	0	0	Glycerophospholipids	PS(12:0/16:0)		C34H66NO10P	Diacylglycerophosphoserines	1 day, 4:00:00	12:0/16:0	679.442	0.6	[M+H-H2O]+	96.68	LMGP03010942	RASGSBWFARVWKN-JSOSNVBQSA-N
MiliQ + Recry	680.449	1	21.27	97.91	0	0	0	Glycerophospholipids	PS(12:0/16:0)		C34H66NO10P	Diacylglycerophosphoserines	1 day, 4:00:00	12:0/16:0	679.442	0.5	[M+H]+	95.46	LMGP03010942	RASGSBWFARVWKN-JSOSNVBQSA-N
NH4Ac + Recry	662.439	1	29.99	98.99	92.95	0	0	Glycerophospholipids	PS(12:0/16:0)		C34H66NO10P	Diacylglycerophosphoserines	1 day, 4:00:00	12:0/16:0	679.442	0.4	[M+H-H2O]+	97.46	LMGP03010942	RASGSBWFARVWKN-JSOSNVBQSA-N
NH4Ac + Recry	680.449	1	21.61	99.38	0	0	0	Glycerophospholipids	PS(12:0/16:0)		C34H66NO10P	Diacylglycerophosphoserines	1 day, 4:00:00	12:0/16:0	679.442	0.3	[M+H]+	97.36	LMGP03010942	RASGSBWFARVWKN-JSOSNVBQSA-N
NH4Ac + Recry	702.433	1	17.83	79.86	0	0	0	Glycerophospholipids	PS(12:0/16:0)		C34H66NO10P	Diacylglycerophosphoserines	1 day, 4:00:00	12:0/16:0	679.442	1.7	[M+Na]+	90.88	LMGP03010942	RASGSBWFARVWKN-JSOSNVBQSA-N
None + Recry	662.439	1	21.38	98.49	0	0	0	Glycerophospholipids	PS(12:0/16:0)		C34H66NO10P	Diacylglycerophosphoserines	1 day, 4:00:00	12:0/16:0	679.442	0.4	[M+H-H2O]+	95.45	LMGP03010942	RASGSBWFARVWKN-JSOSNVBQSA-N
None + Recry	680.449	1	21.44	99.14	0	0	0	Glycerophospholipids	PS(12:0/16:0)		C34H66NO10P	Diacylglycerophosphoserines	1 day, 4:00:00	12:0/16:0	679.442	0.3	[M+H]+	93.74	LMGP03010942	RASGSBWFARVWKN-JSOSNVBQSA-N
None + Recry	702.432	1	20.79	99.42	0	0	0	Glycerophospholipids	PS(12:0/16:0)		C34H66NO10P	Diacylglycerophosphoserines	1 day, 4:00:00	12:0/16:0	679.442	0.3	[M+Na]+	74.56	LMGP03010942	RASGSBWFARVWKN-JSOSNVBQSA-N
MiliQ	662.439	1	29.23	97.1	88.3	0	0	Glycerophospholipids	PS(12:0/16:0)		C34H66NO10P	Diacylglycerophosphoserines	1 day, 4:00:00	12:0/16:0	679.442	0.6	[M+H-H2O]+	97.48	LMGP03010942	RASGSBWFARVWKN-JSOSNVBQSA-N
MiliQ	680.449	1	20.97	97.84	0	0	0	Glycerophospholipids	PS(12:0/16:0)		C34H66NO10P	Diacylglycerophosphoserines	1 day, 4:00:00	12:0/16:0	679.442	0.5	[M+H]+	87.57	LMGP03010942	RASGSBWFARVWKN-JSOSNVBQSA-N
MiliQ	702.433	1	17.71	82.14	0	0	0	Glycerophospholipids	PS(12:0/16:0)		C34H66NO10P	Diacylglycerophosphoserines	1 day, 4:00:00	12:0/16:0	679.442	1.6	[M+Na]+	76.35	LMGP03010942	RASGSBWFARVWKN-JSOSNVBQSA-N
NH4Ac	662.439	1	29.48	97.19	90.88	0	0	Glycerophospholipids	PS(12:0/16:0)		C34H66NO10P	Diacylglycerophosphoserines	1 day, 4:00:00	12:0/16:0	679.442	0.6	[M+H-H2O]+	97.65	LMGP03010942	RASGSBWFARVWKN-JSOSNVBQSA-N
NH4Ac	680.449	1	21.08	98.47	0	0	0	Glycerophospholipids	PS(12:0/16:0)		C34H66NO10P	Diacylglycerophosphoserines	1 day, 4:00:00	12:0/16:0	679.442	0.4	[M+H]+	87.27	LMGP03010942	RASGSBWFARVWKN-JSOSNVBQSA-N
None	662.439	1	20.92	97.21	0	0	0	Glycerophospholipids	PS(12:0/16:0)		C34H66NO10P	Diacylglycerophosphoserines	1 day, 4:00:00	12:0/16:0	679.442	0.6	[M+H-H2O]+	89.15	LMGP03010942	RASGSBWFARVWKN-JSOSNVBQSA-N
MiliQ + Recry	802.595	1	30.01	97.99	94.89	0	0	Glycerophospholipids	PS(16:0/22:0)		C44H86NO10P	Diacylglycerophosphoserines	1 day, 14:00:00	16:0/22:0	819.599	0.5	[M+H-H2O]+	98.19	LMGP03010966	UJFCDWBOVQFLEV-ZFESHMOZSA-N
NH4Ac + Recry	802.596	1	30.47	99.62	96.54	0	0	Glycerophospholipids	PS(16:0/22:0)		C44H86NO10P	Diacylglycerophosphoserines	1 day, 14:00:00	16:0/22:0	819.599	0.2	[M+H-H2O]+	98.34	LMGP03010966	UJFCDWBOVQFLEV-ZFESHMOZSA-N
None + Recry	802.595	1	30.16	99.15	94.44	0	0	Glycerophospholipids	PS(16:0/22:0)		C44H86NO10P	Diacylglycerophosphoserines	1 day, 14:00:00	16:0/22:0	819.599	0.3	[M+H-H2O]+	97.61	LMGP03010966	UJFCDWBOVQFLEV-ZFESHMOZSA-N
MiliQ	802.595	1	30.07	98.15	95.3	0	0	Glycerophospholipids	PS(16:0/22:0)		C44H86NO10P	Diacylglycerophosphoserines	1 day, 14:00:00	16:0/22:0	819.599	0.5	[M+H-H2O]+	97.8	LMGP03010966	UJFCDWBOVQFLEV-ZFESHMOZSA-N
MiliQ	842.589	1	20.43	97.19	0	0	0	Glycerophospholipids	PS(16:0/22:0)		C44H86NO10P	Diacylglycerophosphoserines	1 day, 14:00:00	16:0/22:0	819.599	0.6	[M+Na]+	75.96	LMGP03010966	UJFCDWBOVQFLEV-ZFESHMOZSA-N
NH4Ac	802.595	1	30.02	98.08	94.7	0	0	Glycerophospholipids	PS(16:0/22:0)		C44H86NO10P	Diacylglycerophosphoserines	1 day, 14:00:00	16:0/22:0	819.599	0.5	[M+H-H2O]+	98.48	LMGP03010966	UJFCDWBOVQFLEV-ZFESHMOZSA-N
None	802.595	1	29.87	97.77	93.97	0	0	Glycerophospholipids	PS(16:0/22:0)		C44H86NO10P	Diacylglycerophosphoserines	1 day, 14:00:00	16:0/22:0	819.599	0.5	[M+H-H2O]+	97.5	LMGP03010966	UJFCDWBOVQFLEV-ZFESHMOZSA-N
MiliQ + Recry	634.408	1	21.23	97.41	0	0	0	Glycerophospholipids	PS(12:0/14:0)		C32H62NO10P	Diacylglycerophosphoserines	1 day, 2:00:00	12:0/14:0	651.411	0.6	[M+H-H2O]+	96.75	LMGP03010972	GLMVRWSEXIQXQH-WDYNHAJCSA-N
MiliQ + Recry	652.418	1	21.25	97.42	0	0	0	Glycerophospholipids	PS(12:0/14:0)		C32H62NO10P	Diacylglycerophosphoserines	1 day, 2:00:00	12:0/14:0	651.411	0.6	[M+H]+	97.39	LMGP03010972	GLMVRWSEXIQXQH-WDYNHAJCSA-N
NH4Ac + Recry	634.408	1	21.51	98.98	0	0	0	Glycerophospholipids	PS(12:0/14:0)		C32H62NO10P	Diacylglycerophosphoserines	1 day, 2:00:00	12:0/14:0	651.411	0.4	[M+H-H2O]+	96.59	LMGP03010972	GLMVRWSEXIQXQH-WDYNHAJCSA-N
NH4Ac + Recry	652.418	1	29.95	99.08	92.47	0	0	Glycerophospholipids	PS(12:0/14:0)		C32H62NO10P	Diacylglycerophosphoserines	1 day, 2:00:00	12:0/14:0	651.411	0.3	[M+H]+	97.18	LMGP03010972	GLMVRWSEXIQXQH-WDYNHAJCSA-N
None + Recry	652.418	1	21.3	98.28	0	0	0	Glycerophospholipids	PS(12:0/14:0)		C32H62NO10P	Diacylglycerophosphoserines	1 day, 2:00:00	12:0/14:0	651.411	0.5	[M+H]+	94.48	LMGP03010972	GLMVRWSEXIQXQH-WDYNHAJCSA-N
MiliQ	634.408	1	21.15	96.99	0	0	0	Glycerophospholipids	PS(12:0/14:0)		C32H62NO10P	Diacylglycerophosphoserines	1 day, 2:00:00	12:0/14:0	651.411	0.6	[M+H-H2O]+	96.66	LMGP03010972	GLMVRWSEXIQXQH-WDYNHAJCSA-N
MiliQ	652.418	1	21.16	97.96	0	0	0	Glycerophospholipids	PS(12:0/14:0)		C32H62NO10P	Diacylglycerophosphoserines	1 day, 2:00:00	12:0/14:0	651.411	0.5	[M+H]+	92.06	LMGP03010972	GLMVRWSEXIQXQH-WDYNHAJCSA-N
NH4Ac	634.408	1	21.23	97.53	0	0	0	Glycerophospholipids	PS(12:0/14:0)		C32H62NO10P	Diacylglycerophosphoserines	1 day, 2:00:00	12:0/14:0	651.411	0.6	[M+H-H2O]+	96.08	LMGP03010972	GLMVRWSEXIQXQH-WDYNHAJCSA-N
NH4Ac	652.418	1	20.98	97.61	0	0	0	Glycerophospholipids	PS(12:0/14:0)		C32H62NO10P	Diacylglycerophosphoserines	1 day, 2:00:00	12:0/14:0	651.411	0.6	[M+H]+	89.02	LMGP03010972	GLMVRWSEXIQXQH-WDYNHAJCSA-N
NH4Ac + Recry	830.627	1	21.39	99	0	0	0	Glycerophospholipids	PS(18:0/22:0)		C46H90NO10P	Diacylglycerophosphoserines	1 day, 16:00:00	18:0/22:0	847.63	0.4	[M+H-H2O]+	93.25	LMGP03010975	JGQGBGDIMHWYAX-QAZBPYKKSA-N
MiliQ	830.627	1	20.36	98.46	0	0	0	Glycerophospholipids	PS(18:0/22:0)		C46H90NO10P	Diacylglycerophosphoserines	1 day, 16:00:00	18:0/22:0	847.63	0.4	[M+H-H2O]+	67.67	LMGP03010975	JGQGBGDIMHWYAX-QAZBPYKKSA-N
NH4Ac	830.626	1	20.71	98.01	0	0	0	Glycerophospholipids	PS(18:0/22:0)		C46H90NO10P	Diacylglycerophosphoserines	1 day, 16:00:00	18:0/22:0	847.63	0.5	[M+H-H2O]+	79.57	LMGP03010975	JGQGBGDIMHWYAX-QAZBPYKKSA-N
NH4Ac + Recry	692.486	1	21.35	99.46	0	0	0	Glycerophospholipids	PS(O-16:0/14:1(9Z))		C36H70NO9P	1-alkyl,2-acylglycerophosphoserines	1 day, 6:01:00	O-16:0/14:1(9Z)	691.479	0.3	[M+H]+	89.91	LMGP03020004	KYVMYTILRAAPCK-HLNMDXRWSA-N
NH4Ac	708.517	1	20.93	98.51	0	0	0	Glycerophospholipids	PS(O-16:0/15:0)		C37H74NO9P	1-alkyl,2-acylglycerophosphoserines	1 day, 7:00:00	O-16:0/15:0	707.51	0.4	[M+H]+	83.12	LMGP03020005	OHIPNGBMAJNIFN-GPOMZPHUSA-N
NH4Ac + Recry	706.502	1	21.38	99.92	0	0	0	Glycerophospholipids	PS(O-16:0/15:1(9Z))		C37H72NO9P	1-alkyl,2-acylglycerophosphoserines	1 day, 7:01:00	O-16:0/15:1(9Z)	705.495	0.1	[M+H]+	88.44	LMGP03020006	XJDDGRCKBXCKLC-XAAXABFHSA-N
NH4Ac	706.501	1	19.49	98.93	0	0	0	Glycerophospholipids	PS(O-16:0/15:1(9Z))		C37H72NO9P	1-alkyl,2-acylglycerophosphoserines	1 day, 7:01:00	O-16:0/15:1(9Z)	705.495	0.4	[M+H]+	41.3	LMGP03020006	XJDDGRCKBXCKLC-XAAXABFHSA-N
MiliQ + Recry	720.517	1	21.48	98.73	0	0	0	Glycerophospholipids	PS(O-16:0/16:1(9Z))		C38H74NO9P	1-alkyl,2-acylglycerophosphoserines	1 day, 8:01:00	O-16:0/16:1(9Z)	719.51	0.4	[M+H]+	97.08	LMGP03020007	NYDQUYLZZIXFSF-LGSBWPKCSA-N
NH4Ac + Recry	720.517	1	21.66	99.72	0	0	0	Glycerophospholipids	PS(O-16:0/16:1(9Z))		C38H74NO9P	1-alkyl,2-acylglycerophosphoserines	1 day, 8:01:00	O-16:0/16:1(9Z)	719.51	0.2	[M+H]+	96.99	LMGP03020007	NYDQUYLZZIXFSF-LGSBWPKCSA-N
MiliQ	720.517	1	21.32	98.05	0	0	0	Glycerophospholipids	PS(O-16:0/16:1(9Z))		C38H74NO9P	1-alkyl,2-acylglycerophosphoserines	1 day, 8:01:00	O-16:0/16:1(9Z)	719.51	0.5	[M+H]+	96.12	LMGP03020007	NYDQUYLZZIXFSF-LGSBWPKCSA-N
MiliQ	742.5	1	19.76	98.62	0	0	0	Glycerophospholipids	PS(O-16:0/16:1(9Z))		C38H74NO9P	1-alkyl,2-acylglycerophosphoserines	1 day, 8:01:00	O-16:0/16:1(9Z)	719.51	0.4	[M+Na]+	50.29	LMGP03020007	NYDQUYLZZIXFSF-LGSBWPKCSA-N
NH4Ac	720.517	1	21.34	98.14	0	0	0	Glycerophospholipids	PS(O-16:0/16:1(9Z))		C38H74NO9P	1-alkyl,2-acylglycerophosphoserines	1 day, 8:01:00	O-16:0/16:1(9Z)	719.51	0.5	[M+H]+	96.12	LMGP03020007	NYDQUYLZZIXFSF-LGSBWPKCSA-N
MiliQ + Recry	734.533	1	29.81	98.5	91.75	0	0	Glycerophospholipids	PS(O-16:0/17:1(9Z))		C39H76NO9P	1-alkyl,2-acylglycerophosphoserines	1 day, 9:01:00	O-16:0/17:1(9Z)	733.526	0.4	[M+H]+	97.92	LMGP03020008	QVRPFWNZKSZHOY-KJXFBLGJSA-N
MiliQ + Recry	756.516	1	19.47	88.06	0	0	0	Glycerophospholipids	PS(O-16:0/17:1(9Z))		C39H76NO9P	1-alkyl,2-acylglycerophosphoserines	1 day, 9:01:00	O-16:0/17:1(9Z)	733.526	1.3	[M+Na]+	95.14	LMGP03020008	QVRPFWNZKSZHOY-KJXFBLGJSA-N
NH4Ac + Recry	734.533	1	30.21	99.75	94.02	0	0	Glycerophospholipids	PS(O-16:0/17:1(9Z))		C39H76NO9P	1-alkyl,2-acylglycerophosphoserines	1 day, 9:01:00	O-16:0/17:1(9Z)	733.526	0.2	[M+H]+	97.05	LMGP03020008	QVRPFWNZKSZHOY-KJXFBLGJSA-N
NH4Ac + Recry	756.516	1	18.8	88.71	0	0	0	Glycerophospholipids	PS(O-16:0/17:1(9Z))		C39H76NO9P	1-alkyl,2-acylglycerophosphoserines	1 day, 9:01:00	O-16:0/17:1(9Z)	733.526	1.2	[M+Na]+	73.47	LMGP03020008	QVRPFWNZKSZHOY-KJXFBLGJSA-N
None + Recry	734.533	1	21.51	98.88	0	0	0	Glycerophospholipids	PS(O-16:0/17:1(9Z))		C39H76NO9P	1-alkyl,2-acylglycerophosphoserines	1 day, 9:01:00	O-16:0/17:1(9Z)	733.526	0.4	[M+H]+	96.98	LMGP03020008	QVRPFWNZKSZHOY-KJXFBLGJSA-N
MiliQ	734.533	1	21.46	98.51	0	0	0	Glycerophospholipids	PS(O-16:0/17:1(9Z))		C39H76NO9P	1-alkyl,2-acylglycerophosphoserines	1 day, 9:01:00	O-16:0/17:1(9Z)	733.526	0.4	[M+H]+	97.54	LMGP03020008	QVRPFWNZKSZHOY-KJXFBLGJSA-N
MiliQ	756.516	1	20.01	92.09	0	0	0	Glycerophospholipids	PS(O-16:0/17:1(9Z))		C39H76NO9P	1-alkyl,2-acylglycerophosphoserines	1 day, 9:01:00	O-16:0/17:1(9Z)	733.526	1	[M+Na]+	89.82	LMGP03020008	QVRPFWNZKSZHOY-KJXFBLGJSA-N
NH4Ac	734.533	1	29.84	98.4	92.4	0	0	Glycerophospholipids	PS(O-16:0/17:1(9Z))		C39H76NO9P	1-alkyl,2-acylglycerophosphoserines	1 day, 9:01:00	O-16:0/17:1(9Z)	733.526	0.4	[M+H]+	97.67	LMGP03020008	QVRPFWNZKSZHOY-KJXFBLGJSA-N
MiliQ	754.499	1	20.82	99.7	0	0	0	Glycerophospholipids	PS(O-16:0/17:2(9Z,12Z))		C39H74NO9P	1-alkyl,2-acylglycerophosphoserines	1 day, 9:02:00	O-16:0/17:2(9Z,12Z)	731.51	0.2	[M+Na]+	74	LMGP03020009	PYBKSJHXTIWVGG-CBIJSSGGSA-N
MiliQ + Recry	762.564	1	30.18	98.95	94.8	0	0	Glycerophospholipids	PS(O-16:0/19:1(9Z))		C41H80NO9P	1-alkyl,2-acylglycerophosphoserines	1 day, 11:01:00	O-16:0/19:1(9Z)	761.557	0.4	[M+H]+	98.13	LMGP03020011	WZPPDEWGGOSITK-XTAHAQMDSA-N
MiliQ + Recry	784.547	1	21.48	98.9	0	0	0	Glycerophospholipids	PS(O-16:0/19:1(9Z))		C41H80NO9P	1-alkyl,2-acylglycerophosphoserines	1 day, 11:01:00	O-16:0/19:1(9Z)	761.557	0.4	[M+Na]+	96.17	LMGP03020011	WZPPDEWGGOSITK-XTAHAQMDSA-N
NH4Ac + Recry	762.564	1	30.35	99.94	94.68	0	0	Glycerophospholipids	PS(O-16:0/19:1(9Z))		C41H80NO9P	1-alkyl,2-acylglycerophosphoserines	1 day, 11:01:00	O-16:0/19:1(9Z)	761.557	0.1	[M+H]+	98.33	LMGP03020011	WZPPDEWGGOSITK-XTAHAQMDSA-N
NH4Ac + Recry	784.547	1	21.07	96.82	0	0	0	Glycerophospholipids	PS(O-16:0/19:1(9Z))		C41H80NO9P	1-alkyl,2-acylglycerophosphoserines	1 day, 11:01:00	O-16:0/19:1(9Z)	761.557	0.6	[M+Na]+	95.31	LMGP03020011	WZPPDEWGGOSITK-XTAHAQMDSA-N
None + Recry	762.564	1	30.2	99.64	93.95	0	0	Glycerophospholipids	PS(O-16:0/19:1(9Z))		C41H80NO9P	1-alkyl,2-acylglycerophosphoserines	1 day, 11:01:00	O-16:0/19:1(9Z)	761.557	0.2	[M+H]+	97.52	LMGP03020011	WZPPDEWGGOSITK-XTAHAQMDSA-N
None + Recry	784.546	1	21.42	99.99	0	0	0	Glycerophospholipids	PS(O-16:0/19:1(9Z))		C41H80NO9P	1-alkyl,2-acylglycerophosphoserines	1 day, 11:01:00	O-16:0/19:1(9Z)	761.557	0	[M+Na]+	88.97	LMGP03020011	WZPPDEWGGOSITK-XTAHAQMDSA-N
MiliQ	762.564	1	30.11	98.99	94.03	0	0	Glycerophospholipids	PS(O-16:0/19:1(9Z))		C41H80NO9P	1-alkyl,2-acylglycerophosphoserines	1 day, 11:01:00	O-16:0/19:1(9Z)	761.557	0.4	[M+H]+	97.94	LMGP03020011	WZPPDEWGGOSITK-XTAHAQMDSA-N
MiliQ	784.547	1	21.55	99.2	0	0	0	Glycerophospholipids	PS(O-16:0/19:1(9Z))		C41H80NO9P	1-alkyl,2-acylglycerophosphoserines	1 day, 11:01:00	O-16:0/19:1(9Z)	761.557	0.3	[M+Na]+	96.56	LMGP03020011	WZPPDEWGGOSITK-XTAHAQMDSA-N
NH4Ac	762.564	1	30.23	98.99	95.22	0	0	Glycerophospholipids	PS(O-16:0/19:1(9Z))		C41H80NO9P	1-alkyl,2-acylglycerophosphoserines	1 day, 11:01:00	O-16:0/19:1(9Z)	761.557	0.4	[M+H]+	98.33	LMGP03020011	WZPPDEWGGOSITK-XTAHAQMDSA-N
NH4Ac	784.547	1	20.03	94.28	0	0	0	Glycerophospholipids	PS(O-16:0/19:1(9Z))		C41H80NO9P	1-alkyl,2-acylglycerophosphoserines	1 day, 11:01:00	O-16:0/19:1(9Z)	761.557	0.9	[M+Na]+	79.53	LMGP03020011	WZPPDEWGGOSITK-XTAHAQMDSA-N
None	762.564	1	21.48	98.79	0	0	0	Glycerophospholipids	PS(O-16:0/19:1(9Z))		C41H80NO9P	1-alkyl,2-acylglycerophosphoserines	1 day, 11:01:00	O-16:0/19:1(9Z)	761.557	0.4	[M+H]+	96.64	LMGP03020011	WZPPDEWGGOSITK-XTAHAQMDSA-N
None	784.546	1	21.13	99.46	0	0	0	Glycerophospholipids	PS(O-16:0/19:1(9Z))		C41H80NO9P	1-alkyl,2-acylglycerophosphoserines	1 day, 11:01:00	O-16:0/19:1(9Z)	761.557	0.3	[M+Na]+	83.69	LMGP03020011	WZPPDEWGGOSITK-XTAHAQMDSA-N
MiliQ + Recry	776.58	1	30.44	98.96	97.8	0	0	Glycerophospholipids	PS(O-16:0/20:1(11Z))		C42H82NO9P	1-alkyl,2-acylglycerophosphoserines	1 day, 12:01:00	O-16:0/20:1(11Z)	775.573	0.4	[M+H]+	97.93	LMGP03020012	NHFUOLYNPLVMLN-BFCPHGQOSA-N
MiliQ + Recry	798.562	1	30.12	100	92.45	0	0	Glycerophospholipids	PS(O-16:0/20:1(11Z))		C42H82NO9P	1-alkyl,2-acylglycerophosphoserines	1 day, 12:01:00	O-16:0/20:1(11Z)	775.573	0	[M+Na]+	97.19	LMGP03020012	NHFUOLYNPLVMLN-BFCPHGQOSA-N
NH4Ac + Recry	776.58	1	30.65	99.89	98.01	0	0	Glycerophospholipids	PS(O-16:0/20:1(11Z))		C42H82NO9P	1-alkyl,2-acylglycerophosphoserines	1 day, 12:01:00	O-16:0/20:1(11Z)	775.573	0.1	[M+H]+	98.35	LMGP03020012	NHFUOLYNPLVMLN-BFCPHGQOSA-N
NH4Ac + Recry	798.562	1	21.3	97.81	0	0	0	Glycerophospholipids	PS(O-16:0/20:1(11Z))		C42H82NO9P	1-alkyl,2-acylglycerophosphoserines	1 day, 12:01:00	O-16:0/20:1(11Z)	775.573	0.5	[M+Na]+	96.77	LMGP03020012	NHFUOLYNPLVMLN-BFCPHGQOSA-N
None + Recry	776.58	1	30.39	99.8	95.56	0	0	Glycerophospholipids	PS(O-16:0/20:1(11Z))		C42H82NO9P	1-alkyl,2-acylglycerophosphoserines	1 day, 12:01:00	O-16:0/20:1(11Z)	775.573	0.2	[M+H]+	97.79	LMGP03020012	NHFUOLYNPLVMLN-BFCPHGQOSA-N
None + Recry	798.562	1	21.68	99.96	0	0	0	Glycerophospholipids	PS(O-16:0/20:1(11Z))		C42H82NO9P	1-alkyl,2-acylglycerophosphoserines	1 day, 12:01:00	O-16:0/20:1(11Z)	775.573	0.1	[M+Na]+	96.45	LMGP03020012	NHFUOLYNPLVMLN-BFCPHGQOSA-N
MiliQ	776.58	1	30.36	98.91	96.9	0	0	Glycerophospholipids	PS(O-16:0/20:1(11Z))		C42H82NO9P	1-alkyl,2-acylglycerophosphoserines	1 day, 12:01:00	O-16:0/20:1(11Z)	775.573	0.4	[M+H]+	98.17	LMGP03020012	NHFUOLYNPLVMLN-BFCPHGQOSA-N
MiliQ	798.562	1	30.07	100	91.78	0	0	Glycerophospholipids	PS(O-16:0/20:1(11Z))		C42H82NO9P	1-alkyl,2-acylglycerophosphoserines	1 day, 12:01:00	O-16:0/20:1(11Z)	775.573	0	[M+Na]+	97.48	LMGP03020012	NHFUOLYNPLVMLN-BFCPHGQOSA-N
NH4Ac	776.58	1	30.46	98.81	98.04	0	0	Glycerophospholipids	PS(O-16:0/20:1(11Z))		C42H82NO9P	1-alkyl,2-acylglycerophosphoserines	1 day, 12:01:00	O-16:0/20:1(11Z)	775.573	0.4	[M+H]+	98.48	LMGP03020012	NHFUOLYNPLVMLN-BFCPHGQOSA-N
NH4Ac	798.562	1	21.34	98.34	0	0	0	Glycerophospholipids	PS(O-16:0/20:1(11Z))		C42H82NO9P	1-alkyl,2-acylglycerophosphoserines	1 day, 12:01:00	O-16:0/20:1(11Z)	775.573	0.5	[M+Na]+	95.2	LMGP03020012	NHFUOLYNPLVMLN-BFCPHGQOSA-N
None	776.58	1	30.07	98.55	94.45	0	0	Glycerophospholipids	PS(O-16:0/20:1(11Z))		C42H82NO9P	1-alkyl,2-acylglycerophosphoserines	1 day, 12:01:00	O-16:0/20:1(11Z)	775.573	0.4	[M+H]+	97.93	LMGP03020012	NHFUOLYNPLVMLN-BFCPHGQOSA-N
None	798.562	1	21.46	98.74	0	0	0	Glycerophospholipids	PS(O-16:0/20:1(11Z))		C42H82NO9P	1-alkyl,2-acylglycerophosphoserines	1 day, 12:01:00	O-16:0/20:1(11Z)	775.573	0.4	[M+Na]+	96.36	LMGP03020012	NHFUOLYNPLVMLN-BFCPHGQOSA-N
MiliQ + Recry	796.546	1	29.78	98.9	91.18	0	0	Glycerophospholipids	PS(O-16:0/20:2(11Z,14Z))		C42H80NO9P	1-alkyl,2-acylglycerophosphoserines	1 day, 12:02:00	O-16:0/20:2(11Z,14Z)	773.557	0.4	[M+Na]+	96.53	LMGP03020013	BUDOPGQIGPTIKK-JYANRWDTSA-N
NH4Ac + Recry	796.546	1	21.7	99.98	0	0	0	Glycerophospholipids	PS(O-16:0/20:2(11Z,14Z))		C42H80NO9P	1-alkyl,2-acylglycerophosphoserines	1 day, 12:02:00	O-16:0/20:2(11Z,14Z)	773.557	0	[M+Na]+	96.73	LMGP03020013	BUDOPGQIGPTIKK-JYANRWDTSA-N
None + Recry	796.546	1	21.57	99.49	0	0	0	Glycerophospholipids	PS(O-16:0/20:2(11Z,14Z))		C42H80NO9P	1-alkyl,2-acylglycerophosphoserines	1 day, 12:02:00	O-16:0/20:2(11Z,14Z)	773.557	0.3	[M+Na]+	95.71	LMGP03020013	BUDOPGQIGPTIKK-JYANRWDTSA-N
MiliQ	796.546	1	29.91	98.62	92.77	0	0	Glycerophospholipids	PS(O-16:0/20:2(11Z,14Z))		C42H80NO9P	1-alkyl,2-acylglycerophosphoserines	1 day, 12:02:00	O-16:0/20:2(11Z,14Z)	773.557	0.4	[M+Na]+	97.63	LMGP03020013	BUDOPGQIGPTIKK-JYANRWDTSA-N
NH4Ac	796.546	1	21.21	99.32	0	0	0	Glycerophospholipids	PS(O-16:0/20:2(11Z,14Z))		C42H80NO9P	1-alkyl,2-acylglycerophosphoserines	1 day, 12:02:00	O-16:0/20:2(11Z,14Z)	773.557	0.3	[M+Na]+	86.74	LMGP03020013	BUDOPGQIGPTIKK-JYANRWDTSA-N
None	796.546	1	21.16	97.19	0	0	0	Glycerophospholipids	PS(O-16:0/20:2(11Z,14Z))		C42H80NO9P	1-alkyl,2-acylglycerophosphoserines	1 day, 12:02:00	O-16:0/20:2(11Z,14Z)	773.557	0.6	[M+Na]+	95.88	LMGP03020013	BUDOPGQIGPTIKK-JYANRWDTSA-N
MiliQ + Recry	804.611	1	30.14	99.15	94.12	0	0	Glycerophospholipids	PS(O-16:0/22:1(11Z))		C44H86NO9P	1-alkyl,2-acylglycerophosphoserines	1 day, 14:01:00	O-16:0/22:1(11Z)	803.604	0.3	[M+H]+	97.66	LMGP03020015	VWPQWUOQBLUKGD-MDNOYCIOSA-N
MiliQ + Recry	826.593	1	21.27	99.98	0	0	0	Glycerophospholipids	PS(O-16:0/22:1(11Z))		C44H86NO9P	1-alkyl,2-acylglycerophosphoserines	1 day, 14:01:00	O-16:0/22:1(11Z)	803.604	0	[M+Na]+	84.98	LMGP03020015	VWPQWUOQBLUKGD-MDNOYCIOSA-N
NH4Ac + Recry	804.611	1	30.36	99.97	94.89	0	0	Glycerophospholipids	PS(O-16:0/22:1(11Z))		C44H86NO9P	1-alkyl,2-acylglycerophosphoserines	1 day, 14:01:00	O-16:0/22:1(11Z)	803.604	0.1	[M+H]+	97.88	LMGP03020015	VWPQWUOQBLUKGD-MDNOYCIOSA-N
NH4Ac + Recry	826.593	1	21.18	99.07	0	0	0	Glycerophospholipids	PS(O-16:0/22:1(11Z))		C44H86NO9P	1-alkyl,2-acylglycerophosphoserines	1 day, 14:01:00	O-16:0/22:1(11Z)	803.604	0.3	[M+Na]+	87.13	LMGP03020015	VWPQWUOQBLUKGD-MDNOYCIOSA-N
None + Recry	804.611	1	30.25	99.49	94.82	0	0	Glycerophospholipids	PS(O-16:0/22:1(11Z))		C44H86NO9P	1-alkyl,2-acylglycerophosphoserines	1 day, 14:01:00	O-16:0/22:1(11Z)	803.604	0.3	[M+H]+	97.43	LMGP03020015	VWPQWUOQBLUKGD-MDNOYCIOSA-N
None + Recry	826.593	1	21.08	99.86	0	0	0	Glycerophospholipids	PS(O-16:0/22:1(11Z))		C44H86NO9P	1-alkyl,2-acylglycerophosphoserines	1 day, 14:01:00	O-16:0/22:1(11Z)	803.604	0.1	[M+Na]+	80.45	LMGP03020015	VWPQWUOQBLUKGD-MDNOYCIOSA-N
MiliQ	804.611	1	30.21	99.32	94.61	0	0	Glycerophospholipids	PS(O-16:0/22:1(11Z))		C44H86NO9P	1-alkyl,2-acylglycerophosphoserines	1 day, 14:01:00	O-16:0/22:1(11Z)	803.604	0.3	[M+H]+	97.61	LMGP03020015	VWPQWUOQBLUKGD-MDNOYCIOSA-N
MiliQ	826.593	1	21.12	99.91	0	0	0	Glycerophospholipids	PS(O-16:0/22:1(11Z))		C44H86NO9P	1-alkyl,2-acylglycerophosphoserines	1 day, 14:01:00	O-16:0/22:1(11Z)	803.604	0.1	[M+Na]+	81.38	LMGP03020015	VWPQWUOQBLUKGD-MDNOYCIOSA-N
NH4Ac	804.611	1	30.21	99.11	94.76	0	0	Glycerophospholipids	PS(O-16:0/22:1(11Z))		C44H86NO9P	1-alkyl,2-acylglycerophosphoserines	1 day, 14:01:00	O-16:0/22:1(11Z)	803.604	0.3	[M+H]+	98.42	LMGP03020015	VWPQWUOQBLUKGD-MDNOYCIOSA-N
NH4Ac	826.593	1	19.41	99.3	0	0	0	Glycerophospholipids	PS(O-16:0/22:1(11Z))		C44H86NO9P	1-alkyl,2-acylglycerophosphoserines	1 day, 14:01:00	O-16:0/22:1(11Z)	803.604	0.3	[M+Na]+	37.25	LMGP03020015	VWPQWUOQBLUKGD-MDNOYCIOSA-N
None	804.611	1	21.43	98.5	0	0	0	Glycerophospholipids	PS(O-16:0/22:1(11Z))		C44H86NO9P	1-alkyl,2-acylglycerophosphoserines	1 day, 14:01:00	O-16:0/22:1(11Z)	803.604	0.4	[M+H]+	96.86	LMGP03020015	VWPQWUOQBLUKGD-MDNOYCIOSA-N
None	826.593	1	20.17	98.12	0	0	0	Glycerophospholipids	PS(O-16:0/22:1(11Z))		C44H86NO9P	1-alkyl,2-acylglycerophosphoserines	1 day, 14:01:00	O-16:0/22:1(11Z)	803.604	0.5	[M+Na]+	63.98	LMGP03020015	VWPQWUOQBLUKGD-MDNOYCIOSA-N
MiliQ + Recry	824.577	1	29.39	97.42	89.63	0	0	Glycerophospholipids	PS(O-16:0/22:2(13Z,16Z))		C44H84NO9P	1-alkyl,2-acylglycerophosphoserines	1 day, 14:02:00	O-16:0/22:2(13Z,16Z)	801.588	0.6	[M+Na]+	97.02	LMGP03020016	YFUXUUHUZZVZFB-KVIBDXDUSA-N
NH4Ac + Recry	824.577	1	21.7	99.92	0	0	0	Glycerophospholipids	PS(O-16:0/22:2(13Z,16Z))		C44H84NO9P	1-alkyl,2-acylglycerophosphoserines	1 day, 14:02:00	O-16:0/22:2(13Z,16Z)	801.588	0.1	[M+Na]+	97.18	LMGP03020016	YFUXUUHUZZVZFB-KVIBDXDUSA-N
None + Recry	824.577	1	21.47	99.03	0	0	0	Glycerophospholipids	PS(O-16:0/22:2(13Z,16Z))		C44H84NO9P	1-alkyl,2-acylglycerophosphoserines	1 day, 14:02:00	O-16:0/22:2(13Z,16Z)	801.588	0.3	[M+Na]+	95.31	LMGP03020016	YFUXUUHUZZVZFB-KVIBDXDUSA-N
MiliQ	824.577	1	29.47	97.02	91.01	0	0	Glycerophospholipids	PS(O-16:0/22:2(13Z,16Z))		C44H84NO9P	1-alkyl,2-acylglycerophosphoserines	1 day, 14:02:00	O-16:0/22:2(13Z,16Z)	801.588	0.6	[M+Na]+	97.71	LMGP03020016	YFUXUUHUZZVZFB-KVIBDXDUSA-N
NH4Ac	824.577	1	20.93	98.21	0	0	0	Glycerophospholipids	PS(O-16:0/22:2(13Z,16Z))		C44H84NO9P	1-alkyl,2-acylglycerophosphoserines	1 day, 14:02:00	O-16:0/22:2(13Z,16Z)	801.588	0.5	[M+Na]+	84.56	LMGP03020016	YFUXUUHUZZVZFB-KVIBDXDUSA-N
None	824.577	1	20.76	95.34	0	0	0	Glycerophospholipids	PS(O-16:0/22:2(13Z,16Z))		C44H84NO9P	1-alkyl,2-acylglycerophosphoserines	1 day, 14:02:00	O-16:0/22:2(13Z,16Z)	801.588	0.8	[M+Na]+	94.24	LMGP03020016	YFUXUUHUZZVZFB-KVIBDXDUSA-N
MiliQ + Recry	782.53	1	21.47	99.42	0	0	0	Glycerophospholipids	PS(O-18:0/17:2(9Z,12Z))		C41H78NO9P	1-alkyl,2-acylglycerophosphoserines	1 day, 11:02:00	O-18:0/17:2(9Z,12Z)	759.541	0.3	[M+Na]+	93.3	LMGP03020026	QNIOWDJBEDFQPG-VXMPBLKKSA-N
NH4Ac + Recry	782.531	1	21.59	99.85	0	0	0	Glycerophospholipids	PS(O-18:0/17:2(9Z,12Z))		C41H78NO9P	1-alkyl,2-acylglycerophosphoserines	1 day, 11:02:00	O-18:0/17:2(9Z,12Z)	759.541	0.1	[M+Na]+	94.6	LMGP03020026	QNIOWDJBEDFQPG-VXMPBLKKSA-N
None + Recry	782.53	1	21.13	99.84	0	0	0	Glycerophospholipids	PS(O-18:0/17:2(9Z,12Z))		C41H78NO9P	1-alkyl,2-acylglycerophosphoserines	1 day, 11:02:00	O-18:0/17:2(9Z,12Z)	759.541	0.1	[M+Na]+	81.95	LMGP03020026	QNIOWDJBEDFQPG-VXMPBLKKSA-N
MiliQ	782.53	1	21.57	99.49	0	0	0	Glycerophospholipids	PS(O-18:0/17:2(9Z,12Z))		C41H78NO9P	1-alkyl,2-acylglycerophosphoserines	1 day, 11:02:00	O-18:0/17:2(9Z,12Z)	759.541	0.3	[M+Na]+	95.65	LMGP03020026	QNIOWDJBEDFQPG-VXMPBLKKSA-N
NH4Ac	782.531	1	20.31	99.97	0	0	0	Glycerophospholipids	PS(O-18:0/17:2(9Z,12Z))		C41H78NO9P	1-alkyl,2-acylglycerophosphoserines	1 day, 11:02:00	O-18:0/17:2(9Z,12Z)	759.541	0.1	[M+Na]+	58.79	LMGP03020026	QNIOWDJBEDFQPG-VXMPBLKKSA-N
None	782.53	1	20.35	97.84	0	0	0	Glycerophospholipids	PS(O-18:0/17:2(9Z,12Z))		C41H78NO9P	1-alkyl,2-acylglycerophosphoserines	1 day, 11:02:00	O-18:0/17:2(9Z,12Z)	759.541	0.5	[M+Na]+	70.48	LMGP03020026	QNIOWDJBEDFQPG-VXMPBLKKSA-N
MiliQ + Recry	790.595	1	30.15	99.4	94.06	0	0	Glycerophospholipids	PS(O-18:0/19:1(9Z))		C43H84NO9P	1-alkyl,2-acylglycerophosphoserines	1 day, 13:01:00	O-18:0/19:1(9Z)	789.588	0.3	[M+H]+	97.02	LMGP03020033	GNVQMWODSYHZEQ-LQRBYYSHSA-N
NH4Ac + Recry	790.596	1	30.28	99.96	94.18	0	0	Glycerophospholipids	PS(O-18:0/19:1(9Z))		C43H84NO9P	1-alkyl,2-acylglycerophosphoserines	1 day, 13:01:00	O-18:0/19:1(9Z)	789.588	0.1	[M+H]+	97.5	LMGP03020033	GNVQMWODSYHZEQ-LQRBYYSHSA-N
None + Recry	790.595	1	28.89	99.36	80.01	0	0	Glycerophospholipids	PS(O-18:0/19:1(9Z))		C43H84NO9P	1-alkyl,2-acylglycerophosphoserines	1 day, 13:01:00	O-18:0/19:1(9Z)	789.588	0.3	[M+H]+	97.71	LMGP03020033	GNVQMWODSYHZEQ-LQRBYYSHSA-N
MiliQ	790.595	1	29.92	99.13	91.92	0	0	Glycerophospholipids	PS(O-18:0/19:1(9Z))		C43H84NO9P	1-alkyl,2-acylglycerophosphoserines	1 day, 13:01:00	O-18:0/19:1(9Z)	789.588	0.3	[M+H]+	97.36	LMGP03020033	GNVQMWODSYHZEQ-LQRBYYSHSA-N
MiliQ	812.578	1	20.89	99.25	0	0	0	Glycerophospholipids	PS(O-18:0/19:1(9Z))		C43H84NO9P	1-alkyl,2-acylglycerophosphoserines	1 day, 13:01:00	O-18:0/19:1(9Z)	789.588	0.3	[M+Na]+	78.27	LMGP03020033	GNVQMWODSYHZEQ-LQRBYYSHSA-N
NH4Ac	790.595	1	30.07	99.22	93.15	0	0	Glycerophospholipids	PS(O-18:0/19:1(9Z))		C43H84NO9P	1-alkyl,2-acylglycerophosphoserines	1 day, 13:01:00	O-18:0/19:1(9Z)	789.588	0.3	[M+H]+	97.94	LMGP03020033	GNVQMWODSYHZEQ-LQRBYYSHSA-N
None	790.595	1	21.38	99.01	0	0	0	Glycerophospholipids	PS(O-18:0/19:1(9Z))		C43H84NO9P	1-alkyl,2-acylglycerophosphoserines	1 day, 13:01:00	O-18:0/19:1(9Z)	789.588	0.4	[M+H]+	93.02	LMGP03020033	GNVQMWODSYHZEQ-LQRBYYSHSA-N
MiliQ + Recry	822.561	1	20.61	94.58	0	0	0	Glycerophospholipids	PS(O-18:0/20:3(8Z,11Z,14Z))		C44H82NO9P	1-alkyl,2-acylglycerophosphoserines	1 day, 14:03:00	O-18:0/20:3(8Z,11Z,14Z)	799.573	0.8	[M+Na]+	93.77	LMGP03020036	DNWVKXCEBAHYHS-FBIIYQLASA-N
NH4Ac + Recry	822.562	1	20.95	99.28	0	0	0	Glycerophospholipids	PS(O-18:0/20:3(8Z,11Z,14Z))		C44H82NO9P	1-alkyl,2-acylglycerophosphoserines	1 day, 14:03:00	O-18:0/20:3(8Z,11Z,14Z)	799.573	0.3	[M+Na]+	79.8	LMGP03020036	DNWVKXCEBAHYHS-FBIIYQLASA-N
None + Recry	822.562	1	20.89	97.44	0	0	0	Glycerophospholipids	PS(O-18:0/20:3(8Z,11Z,14Z))		C44H82NO9P	1-alkyl,2-acylglycerophosphoserines	1 day, 14:03:00	O-18:0/20:3(8Z,11Z,14Z)	799.573	0.6	[M+Na]+	87.14	LMGP03020036	DNWVKXCEBAHYHS-FBIIYQLASA-N
MiliQ	822.561	1	20.69	94.93	0	0	0	Glycerophospholipids	PS(O-18:0/20:3(8Z,11Z,14Z))		C44H82NO9P	1-alkyl,2-acylglycerophosphoserines	1 day, 14:03:00	O-18:0/20:3(8Z,11Z,14Z)	799.573	0.8	[M+Na]+	94.4	LMGP03020036	DNWVKXCEBAHYHS-FBIIYQLASA-N
NH4Ac	822.561	1	19.19	96.31	0	0	0	Glycerophospholipids	PS(O-18:0/20:3(8Z,11Z,14Z))		C44H82NO9P	1-alkyl,2-acylglycerophosphoserines	1 day, 14:03:00	O-18:0/20:3(8Z,11Z,14Z)	799.573	0.7	[M+Na]+	46.15	LMGP03020036	DNWVKXCEBAHYHS-FBIIYQLASA-N
None	822.561	1	19.86	95.24	0	0	0	Glycerophospholipids	PS(O-18:0/20:3(8Z,11Z,14Z))		C44H82NO9P	1-alkyl,2-acylglycerophosphoserines	1 day, 14:03:00	O-18:0/20:3(8Z,11Z,14Z)	799.573	0.8	[M+Na]+	70.05	LMGP03020036	DNWVKXCEBAHYHS-FBIIYQLASA-N
MiliQ + Recry	810.562	1	20.93	98.82	0	0	0	Glycerophospholipids	PS(O-20:0/17:2(9Z,12Z))		C43H82NO9P	1-alkyl,2-acylglycerophosphoserines	1 day, 13:02:00	O-20:0/17:2(9Z,12Z)	787.573	0.4	[M+Na]+	81.54	LMGP03020050	HEFIDLBEXCAEKU-ZLOAVCHFSA-N
NH4Ac + Recry	810.562	1	21.43	99.96	0	0	0	Glycerophospholipids	PS(O-20:0/17:2(9Z,12Z))		C43H82NO9P	1-alkyl,2-acylglycerophosphoserines	1 day, 13:02:00	O-20:0/17:2(9Z,12Z)	787.573	0.1	[M+Na]+	89.66	LMGP03020050	HEFIDLBEXCAEKU-ZLOAVCHFSA-N
None + Recry	810.562	1	21.08	99.25	0	0	0	Glycerophospholipids	PS(O-20:0/17:2(9Z,12Z))		C43H82NO9P	1-alkyl,2-acylglycerophosphoserines	1 day, 13:02:00	O-20:0/17:2(9Z,12Z)	787.573	0.3	[M+Na]+	83.48	LMGP03020050	HEFIDLBEXCAEKU-ZLOAVCHFSA-N
MiliQ	810.562	1	21.24	98.54	0	0	0	Glycerophospholipids	PS(O-20:0/17:2(9Z,12Z))		C43H82NO9P	1-alkyl,2-acylglycerophosphoserines	1 day, 13:02:00	O-20:0/17:2(9Z,12Z)	787.573	0.4	[M+Na]+	91.51	LMGP03020050	HEFIDLBEXCAEKU-ZLOAVCHFSA-N
NH4Ac	810.562	1	20.56	99.62	0	0	0	Glycerophospholipids	PS(O-20:0/17:2(9Z,12Z))		C43H82NO9P	1-alkyl,2-acylglycerophosphoserines	1 day, 13:02:00	O-20:0/17:2(9Z,12Z)	787.573	0.2	[M+Na]+	67.39	LMGP03020050	HEFIDLBEXCAEKU-ZLOAVCHFSA-N
None	810.562	1	19.99	97.43	0	0	0	Glycerophospholipids	PS(O-20:0/17:2(9Z,12Z))		C43H82NO9P	1-alkyl,2-acylglycerophosphoserines	1 day, 13:02:00	O-20:0/17:2(9Z,12Z)	787.573	0.6	[M+Na]+	62.53	LMGP03020050	HEFIDLBEXCAEKU-ZLOAVCHFSA-N
MiliQ + Recry	794.53	1	20.89	98.28	0	0	0	Glycerophospholipids	PS(O-16:0/20:3(8Z,11Z,14Z))		C42H78NO9P	1-alkyl,2-acylglycerophosphoserines	1 day, 12:03:00	O-16:0/20:3(8Z,11Z,14Z)	771.541	0.5	[M+Na]+	83.11	LMGP03020075	FGNWXTSDDHWUIB-HEBRVESNSA-N
MiliQ	794.53	1	21.08	97.71	0	0	0	Glycerophospholipids	PS(O-16:0/20:3(8Z,11Z,14Z))		C42H78NO9P	1-alkyl,2-acylglycerophosphoserines	1 day, 12:03:00	O-16:0/20:3(8Z,11Z,14Z)	771.541	0.5	[M+Na]+	91.16	LMGP03020075	FGNWXTSDDHWUIB-HEBRVESNSA-N
None	772.548	1	20.07	91.61	0	0	0	Glycerophospholipids	PS(O-16:0/20:3(8Z,11Z,14Z))		C42H78NO9P	1-alkyl,2-acylglycerophosphoserines	1 day, 12:03:00	O-16:0/20:3(8Z,11Z,14Z)	771.541	1	[M+H]+	93.82	LMGP03020075	FGNWXTSDDHWUIB-HEBRVESNSA-N
MiliQ + Recry	744.517	1	27.89	93.11	81.72	0	0	Glycerophospholipids	PS(O-16:0/18:3(6Z,9Z,12Z))		C40H74NO9P	1-alkyl,2-acylglycerophosphoserines	1 day, 10:03:00	O-16:0/18:3(6Z,9Z,12Z)	743.51	0.9	[M+H]+	97.25	LMGP03020078	ADZCRTWSMKYGAT-FXZHXITLSA-N
MiliQ	744.517	1	20.13	91.27	0	0	0	Glycerophospholipids	PS(O-16:0/18:3(6Z,9Z,12Z))		C40H74NO9P	1-alkyl,2-acylglycerophosphoserines	1 day, 10:03:00	O-16:0/18:3(6Z,9Z,12Z)	743.51	1.1	[M+H]+	97.16	LMGP03020078	ADZCRTWSMKYGAT-FXZHXITLSA-N
MiliQ + Recry	768.515	1	21.5	99.29	0	0	0	Glycerophospholipids	PS(O-16:0/18:2(9Z,12Z))		C40H76NO9P	1-alkyl,2-acylglycerophosphoserines	1 day, 10:02:00	O-16:0/18:2(9Z,12Z)	745.526	0.3	[M+Na]+	94.91	LMGP03020079	SPIGMOHFOCAURT-BCWBHBCESA-N
NH4Ac + Recry	768.515	1	21.5	99.91	0	0	0	Glycerophospholipids	PS(O-16:0/18:2(9Z,12Z))		C40H76NO9P	1-alkyl,2-acylglycerophosphoserines	1 day, 10:02:00	O-16:0/18:2(9Z,12Z)	745.526	0.1	[M+Na]+	91.74	LMGP03020079	SPIGMOHFOCAURT-BCWBHBCESA-N
None + Recry	768.515	1	21.07	99.44	0	0	0	Glycerophospholipids	PS(O-16:0/18:2(9Z,12Z))		C40H76NO9P	1-alkyl,2-acylglycerophosphoserines	1 day, 10:02:00	O-16:0/18:2(9Z,12Z)	745.526	0.3	[M+Na]+	82.32	LMGP03020079	SPIGMOHFOCAURT-BCWBHBCESA-N
MiliQ	768.515	1	21.43	98.98	0	0	0	Glycerophospholipids	PS(O-16:0/18:2(9Z,12Z))		C40H76NO9P	1-alkyl,2-acylglycerophosphoserines	1 day, 10:02:00	O-16:0/18:2(9Z,12Z)	745.526	0.4	[M+Na]+	94.43	LMGP03020079	SPIGMOHFOCAURT-BCWBHBCESA-N
NH4Ac	768.515	1	20.66	99.97	0	0	0	Glycerophospholipids	PS(O-16:0/18:2(9Z,12Z))		C40H76NO9P	1-alkyl,2-acylglycerophosphoserines	1 day, 10:02:00	O-16:0/18:2(9Z,12Z)	745.526	0.1	[M+Na]+	68.29	LMGP03020079	SPIGMOHFOCAURT-BCWBHBCESA-N
None	768.515	1	20.87	98.29	0	0	0	Glycerophospholipids	PS(O-16:0/18:2(9Z,12Z))		C40H76NO9P	1-alkyl,2-acylglycerophosphoserines	1 day, 10:02:00	O-16:0/18:2(9Z,12Z)	745.526	0.5	[M+Na]+	82.35	LMGP03020079	SPIGMOHFOCAURT-BCWBHBCESA-N
MiliQ + Recry	750.564	1	21.61	99.6	0	0	0	Glycerophospholipids	PS(O-16:0/18:0)		C40H80NO9P	1-alkyl,2-acylglycerophosphoserines	1 day, 10:00:00	O-16:0/18:0	749.557	0.2	[M+H]+	96.29	LMGP03020080	RIYHSEZNQJTWAJ-AMAPPZPBSA-N
NH4Ac + Recry	750.564	1	21.71	99.94	0	0	0	Glycerophospholipids	PS(O-16:0/18:0)		C40H80NO9P	1-alkyl,2-acylglycerophosphoserines	1 day, 10:00:00	O-16:0/18:0	749.557	0.1	[M+H]+	97.29	LMGP03020080	RIYHSEZNQJTWAJ-AMAPPZPBSA-N
MiliQ	750.564	1	21.6	99.6	0	0	0	Glycerophospholipids	PS(O-16:0/18:0)		C40H80NO9P	1-alkyl,2-acylglycerophosphoserines	1 day, 10:00:00	O-16:0/18:0	749.557	0.2	[M+H]+	96.09	LMGP03020080	RIYHSEZNQJTWAJ-AMAPPZPBSA-N
NH4Ac	750.564	1	21.66	99.71	0	0	0	Glycerophospholipids	PS(O-16:0/18:0)		C40H80NO9P	1-alkyl,2-acylglycerophosphoserines	1 day, 10:00:00	O-16:0/18:0	749.557	0.2	[M+H]+	97.1	LMGP03020080	RIYHSEZNQJTWAJ-AMAPPZPBSA-N
MiliQ + Recry	736.548	1	21.4	98.77	0	0	0	Glycerophospholipids	PS(O-16:0/17:0)		C39H78NO9P	1-alkyl,2-acylglycerophosphoserines	1 day, 9:00:00	O-16:0/17:0	735.541	0.4	[M+H]+	94.56	LMGP03020081	DPYPMKYYOKABSS-AARKOHAPSA-N
NH4Ac + Recry	736.548	1	21.61	99.56	0	0	0	Glycerophospholipids	PS(O-16:0/17:0)		C39H78NO9P	1-alkyl,2-acylglycerophosphoserines	1 day, 9:00:00	O-16:0/17:0	735.541	0.2	[M+H]+	96.41	LMGP03020081	DPYPMKYYOKABSS-AARKOHAPSA-N
MiliQ	736.548	1	21.41	99.07	0	0	0	Glycerophospholipids	PS(O-16:0/17:0)		C39H78NO9P	1-alkyl,2-acylglycerophosphoserines	1 day, 9:00:00	O-16:0/17:0	735.541	0.3	[M+H]+	93.32	LMGP03020081	DPYPMKYYOKABSS-AARKOHAPSA-N
NH4Ac	736.548	1	21.53	99.08	0	0	0	Glycerophospholipids	PS(O-16:0/17:0)		C39H78NO9P	1-alkyl,2-acylglycerophosphoserines	1 day, 9:00:00	O-16:0/17:0	735.541	0.3	[M+H]+	96.72	LMGP03020081	DPYPMKYYOKABSS-AARKOHAPSA-N
None	758.532	1	19.6	90.33	0	0	0	Glycerophospholipids	PS(O-16:0/17:0)		C39H78NO9P	1-alkyl,2-acylglycerophosphoserines	1 day, 9:00:00	O-16:0/17:0	735.541	1.1	[M+Na]+	87.33	LMGP03020081	DPYPMKYYOKABSS-AARKOHAPSA-N
MiliQ + Recry	722.533	1	21.36	98.18	0	0	0	Glycerophospholipids	PS(O-16:0/16:0)		C38H76NO9P	1-alkyl,2-acylglycerophosphoserines	1 day, 8:00:00	O-16:0/16:0	721.526	0.5	[M+H]+	96.66	LMGP03020082	KFFLJSDTDQAJPD-XDSPJLLDSA-N
NH4Ac + Recry	722.533	1	21.61	99.36	0	0	0	Glycerophospholipids	PS(O-16:0/16:0)		C38H76NO9P	1-alkyl,2-acylglycerophosphoserines	1 day, 8:00:00	O-16:0/16:0	721.526	0.3	[M+H]+	97.36	LMGP03020082	KFFLJSDTDQAJPD-XDSPJLLDSA-N
None + Recry	722.533	1	21.46	98.49	0	0	0	Glycerophospholipids	PS(O-16:0/16:0)		C38H76NO9P	1-alkyl,2-acylglycerophosphoserines	1 day, 8:00:00	O-16:0/16:0	721.526	0.4	[M+H]+	97.63	LMGP03020082	KFFLJSDTDQAJPD-XDSPJLLDSA-N
None + Recry	744.516	1	19.3	87.17	0	0	0	Glycerophospholipids	PS(O-16:0/16:0)		C38H76NO9P	1-alkyl,2-acylglycerophosphoserines	1 day, 8:00:00	O-16:0/16:0	721.526	1.3	[M+Na]+	94.9	LMGP03020082	KFFLJSDTDQAJPD-XDSPJLLDSA-N
MiliQ	722.533	1	21.38	98.17	0	0	0	Glycerophospholipids	PS(O-16:0/16:0)		C38H76NO9P	1-alkyl,2-acylglycerophosphoserines	1 day, 8:00:00	O-16:0/16:0	721.526	0.5	[M+H]+	97.02	LMGP03020082	KFFLJSDTDQAJPD-XDSPJLLDSA-N
NH4Ac	722.533	1	21.39	98.19	0	0	0	Glycerophospholipids	PS(O-16:0/16:0)		C38H76NO9P	1-alkyl,2-acylglycerophosphoserines	1 day, 8:00:00	O-16:0/16:0	721.526	0.5	[M+H]+	97.18	LMGP03020082	KFFLJSDTDQAJPD-XDSPJLLDSA-N
MiliQ + Recry	748.548	1	29.99	98.57	93.64	0	0	Glycerophospholipids	PS(O-16:0/18:1(9Z))		C40H78NO9P	1-alkyl,2-acylglycerophosphoserines	1 day, 10:01:00	O-16:0/18:1(9Z)	747.541	0.4	[M+H]+	97.76	LMGP03020092	UDEJBAWRBBYBQH-LWWJFRCZSA-N
NH4Ac + Recry	748.549	1	30.35	99.88	94.89	0	0	Glycerophospholipids	PS(O-16:0/18:1(9Z))		C40H78NO9P	1-alkyl,2-acylglycerophosphoserines	1 day, 10:01:00	O-16:0/18:1(9Z)	747.541	0.1	[M+H]+	98.1	LMGP03020092	UDEJBAWRBBYBQH-LWWJFRCZSA-N
None + Recry	748.548	1	30.27	99.55	95.07	0	0	Glycerophospholipids	PS(O-16:0/18:1(9Z))		C40H78NO9P	1-alkyl,2-acylglycerophosphoserines	1 day, 10:01:00	O-16:0/18:1(9Z)	747.541	0.2	[M+H]+	96.98	LMGP03020092	UDEJBAWRBBYBQH-LWWJFRCZSA-N
MiliQ	748.548	1	30.11	98.71	94.59	0	0	Glycerophospholipids	PS(O-16:0/18:1(9Z))		C40H78NO9P	1-alkyl,2-acylglycerophosphoserines	1 day, 10:01:00	O-16:0/18:1(9Z)	747.541	0.4	[M+H]+	97.97	LMGP03020092	UDEJBAWRBBYBQH-LWWJFRCZSA-N
NH4Ac	748.548	1	30.12	98.53	94.99	0	0	Glycerophospholipids	PS(O-16:0/18:1(9Z))		C40H78NO9P	1-alkyl,2-acylglycerophosphoserines	1 day, 10:01:00	O-16:0/18:1(9Z)	747.541	0.4	[M+H]+	98.26	LMGP03020092	UDEJBAWRBBYBQH-LWWJFRCZSA-N
None	748.548	1	21.38	98.25	0	0	0	Glycerophospholipids	PS(O-16:0/18:1(9Z))		C40H78NO9P	1-alkyl,2-acylglycerophosphoserines	1 day, 10:01:00	O-16:0/18:1(9Z)	747.541	0.5	[M+H]+	96.66	LMGP03020092	UDEJBAWRBBYBQH-LWWJFRCZSA-N
MiliQ + Recry	664.455	1	21.3	97.88	0	0	0	Glycerophospholipids	PS(P-16:0/12:0)		C34H66NO9P	1-(1Z-alkenyl),2-acylglycerophosphoserines	1 day, 4:00:00	P-16:0/12:0	663.447	0.5	[M+H]+	96.3	LMGP03030001	IVTVTYQKHJKCQY-HRORMRJYSA-N
NH4Ac + Recry	664.455	1	21.69	99.88	0	0	0	Glycerophospholipids	PS(P-16:0/12:0)		C34H66NO9P	1-(1Z-alkenyl),2-acylglycerophosphoserines	1 day, 4:00:00	P-16:0/12:0	663.447	0.1	[M+H]+	97.07	LMGP03030001	IVTVTYQKHJKCQY-HRORMRJYSA-N
None + Recry	664.455	1	21.26	99.09	0	0	0	Glycerophospholipids	PS(P-16:0/12:0)		C34H66NO9P	1-(1Z-alkenyl),2-acylglycerophosphoserines	1 day, 4:00:00	P-16:0/12:0	663.447	0.3	[M+H]+	89.26	LMGP03030001	IVTVTYQKHJKCQY-HRORMRJYSA-N
MiliQ	664.454	1	21.12	97.77	0	0	0	Glycerophospholipids	PS(P-16:0/12:0)		C34H66NO9P	1-(1Z-alkenyl),2-acylglycerophosphoserines	1 day, 4:00:00	P-16:0/12:0	663.447	0.5	[M+H]+	92.04	LMGP03030001	IVTVTYQKHJKCQY-HRORMRJYSA-N
NH4Ac	664.455	1	21.11	97.88	0	0	0	Glycerophospholipids	PS(P-16:0/12:0)		C34H66NO9P	1-(1Z-alkenyl),2-acylglycerophosphoserines	1 day, 4:00:00	P-16:0/12:0	663.447	0.5	[M+H]+	91.02	LMGP03030001	IVTVTYQKHJKCQY-HRORMRJYSA-N
MiliQ + Recry	678.47	1	21.33	98.4	0	0	0	Glycerophospholipids	PS(P-16:0/13:0)		C35H68NO9P	1-(1Z-alkenyl),2-acylglycerophosphoserines	1 day, 5:00:00	P-16:0/13:0	677.463	0.4	[M+H]+	94.58	LMGP03030002	OXGZETUPCROIDN-MGBAONRBSA-N
NH4Ac + Recry	678.47	1	21.63	99.54	0	0	0	Glycerophospholipids	PS(P-16:0/13:0)		C35H68NO9P	1-(1Z-alkenyl),2-acylglycerophosphoserines	1 day, 5:00:00	P-16:0/13:0	677.463	0.2	[M+H]+	97.01	LMGP03030002	OXGZETUPCROIDN-MGBAONRBSA-N
None + Recry	678.47	1	21.3	99.46	0	0	0	Glycerophospholipids	PS(P-16:0/13:0)		C35H68NO9P	1-(1Z-alkenyl),2-acylglycerophosphoserines	1 day, 5:00:00	P-16:0/13:0	677.463	0.3	[M+H]+	88.44	LMGP03030002	OXGZETUPCROIDN-MGBAONRBSA-N
MiliQ	678.47	1	21.31	98.31	0	0	0	Glycerophospholipids	PS(P-16:0/13:0)		C35H68NO9P	1-(1Z-alkenyl),2-acylglycerophosphoserines	1 day, 5:00:00	P-16:0/13:0	677.463	0.5	[M+H]+	94.39	LMGP03030002	OXGZETUPCROIDN-MGBAONRBSA-N
NH4Ac	678.47	1	21.25	98.42	0	0	0	Glycerophospholipids	PS(P-16:0/13:0)		C35H68NO9P	1-(1Z-alkenyl),2-acylglycerophosphoserines	1 day, 5:00:00	P-16:0/13:0	677.463	0.4	[M+H]+	92.4	LMGP03030002	OXGZETUPCROIDN-MGBAONRBSA-N
MiliQ	712.452	1	19.87	98.07	0	0	0	Glycerophospholipids	PS(P-16:0/14:1(9Z))		C36H68NO9P	1-(1Z-alkenyl),2-acylglycerophosphoserines	1 day, 6:01:00	P-16:0/14:1(9Z)	689.463	0.5	[M+Na]+	56.2	LMGP03030004	JDRPUQRDJJJMKZ-SESCVYHBSA-N
None + Recry	726.468	1	21.04	99.62	0	0	0	Glycerophospholipids	PS(P-16:0/15:1(9Z))		C37H70NO9P	1-(1Z-alkenyl),2-acylglycerophosphoserines	1 day, 7:01:00	P-16:0/15:1(9Z)	703.479	0.2	[M+Na]+	80.45	LMGP03030006	HSCLFXODZOKNBN-KTLOCNBJSA-N
MiliQ	726.468	1	19.38	99.08	0	0	0	Glycerophospholipids	PS(P-16:0/15:1(9Z))		C37H70NO9P	1-(1Z-alkenyl),2-acylglycerophosphoserines	1 day, 7:01:00	P-16:0/15:1(9Z)	703.479	0.3	[M+Na]+	37.7	LMGP03030006	HSCLFXODZOKNBN-KTLOCNBJSA-N
None + Recry	758.532	1	19.02	85.32	0	0	0	Glycerophospholipids	PS(P-18:0/17:2(9Z,12Z))		C41H76NO9P	1-(1Z-alkenyl),2-acylglycerophosphoserines	1 day, 11:02:00	P-18:0/17:2(9Z,12Z)	757.526	1.4	[M+H]+	96.56	LMGP03030038	CKAHCYHSTPHCJL-BCINCGEGSA-N
MiliQ	780.515	1	18.59	98.86	0	0	0	Glycerophospholipids	PS(P-18:0/17:2(9Z,12Z))		C41H76NO9P	1-(1Z-alkenyl),2-acylglycerophosphoserines	1 day, 11:02:00	P-18:0/17:2(9Z,12Z)	757.526	0.4	[M+Na]+	17.05	LMGP03030038	CKAHCYHSTPHCJL-BCINCGEGSA-N
MiliQ	808.546	1	20.32	96.81	0	0	0	Glycerophospholipids	PS(P-20:0/17:2(9Z,12Z))		C43H80NO9P	1-(1Z-alkenyl),2-acylglycerophosphoserines	1 day, 13:02:00	P-20:0/17:2(9Z,12Z)	785.557	0.6	[M+Na]+	74.67	LMGP03030066	QPGZOKDJJCDLTE-ZMQHXYENSA-N
MiliQ + Recry	650.439	1	21.18	97.28	0	0	0	Glycerophospholipids	1-(2-methoxy-5Z,19Z-hexacosadienyl)-sn-glycero-3-phosphoserine		C33H64NO9P	Monoalkylglycerophosphoserines			649.432	0.6	[M+H]+	95.97	LMGP03060031	MKAGAKSAVIWSSJ-IHOWXNKPSA-N
NH4Ac + Recry	650.439	1	29.96	99.02	92.48	0	0	Glycerophospholipids	1-(2-methoxy-5Z,19Z-hexacosadienyl)-sn-glycero-3-phosphoserine		C33H64NO9P	Monoalkylglycerophosphoserines			649.432	0.4	[M+H]+	97.66	LMGP03060031	MKAGAKSAVIWSSJ-IHOWXNKPSA-N
NH4Ac + Recry	672.421	1	21.71	99.98	0	0	0	Glycerophospholipids	1-(2-methoxy-5Z,19Z-hexacosadienyl)-sn-glycero-3-phosphoserine		C33H64NO9P	Monoalkylglycerophosphoserines			649.432	0.1	[M+Na]+	97.12	LMGP03060031	MKAGAKSAVIWSSJ-IHOWXNKPSA-N
None + Recry	650.439	1	21.39	98.9	0	0	0	Glycerophospholipids	1-(2-methoxy-5Z,19Z-hexacosadienyl)-sn-glycero-3-phosphoserine		C33H64NO9P	Monoalkylglycerophosphoserines			649.432	0.4	[M+H]+	93.69	LMGP03060031	MKAGAKSAVIWSSJ-IHOWXNKPSA-N
None + Recry	672.421	1	21.58	99.5	0	0	0	Glycerophospholipids	1-(2-methoxy-5Z,19Z-hexacosadienyl)-sn-glycero-3-phosphoserine		C33H64NO9P	Monoalkylglycerophosphoserines			649.432	0.3	[M+Na]+	95.99	LMGP03060031	MKAGAKSAVIWSSJ-IHOWXNKPSA-N
MiliQ	650.439	1	21.18	97.04	0	0	0	Glycerophospholipids	1-(2-methoxy-5Z,19Z-hexacosadienyl)-sn-glycero-3-phosphoserine		C33H64NO9P	Monoalkylglycerophosphoserines			649.432	0.6	[M+H]+	97.25	LMGP03060031	MKAGAKSAVIWSSJ-IHOWXNKPSA-N
MiliQ	672.421	1	21.09	99.76	0	0	0	Glycerophospholipids	1-(2-methoxy-5Z,19Z-hexacosadienyl)-sn-glycero-3-phosphoserine		C33H64NO9P	Monoalkylglycerophosphoserines			649.432	0.2	[M+Na]+	81.17	LMGP03060031	MKAGAKSAVIWSSJ-IHOWXNKPSA-N
NH4Ac	650.439	1	21.22	97.32	0	0	0	Glycerophospholipids	1-(2-methoxy-5Z,19Z-hexacosadienyl)-sn-glycero-3-phosphoserine		C33H64NO9P	Monoalkylglycerophosphoserines			649.432	0.6	[M+H]+	96.83	LMGP03060031	MKAGAKSAVIWSSJ-IHOWXNKPSA-N
NH4Ac	672.421	1	21.03	99.9	0	0	0	Glycerophospholipids	1-(2-methoxy-5Z,19Z-hexacosadienyl)-sn-glycero-3-phosphoserine		C33H64NO9P	Monoalkylglycerophosphoserines			649.432	0.1	[M+Na]+	78.9	LMGP03060031	MKAGAKSAVIWSSJ-IHOWXNKPSA-N
None	650.439	1	20.08	97.83	0	0	0	Glycerophospholipids	1-(2-methoxy-5Z,19Z-hexacosadienyl)-sn-glycero-3-phosphoserine		C33H64NO9P	Monoalkylglycerophosphoserines			649.432	0.5	[M+H]+	63.16	LMGP03060031	MKAGAKSAVIWSSJ-IHOWXNKPSA-N
NH4Ac + Recry	823.552	1	6.86	18.41	0	0	0	Glycerophospholipids	PG(18:0/22:6(4Z,7Z,10Z,13Z,16Z,19Z))		C46H79O10P	Diacylglycerophosphoglycerols	1 day, 16:06:00	18:0/22:6(4Z,7Z,10Z,13Z,16Z,19Z)	822.541	4.6	[M+H]+	96.54	LMGP04010040	CLQKBJHAUYGCOB-JBZBJAAJSA-N
MiliQ	805.542	1	6.18	16.42	0	0	0	Glycerophospholipids	PG(18:0/22:6(4Z,7Z,10Z,13Z,16Z,19Z))		C46H79O10P	Diacylglycerophosphoglycerols	1 day, 16:06:00	18:0/22:6(4Z,7Z,10Z,13Z,16Z,19Z)	822.541	4.8	[M+H-H2O]+	87.93	LMGP04010040	CLQKBJHAUYGCOB-JBZBJAAJSA-N
MiliQ	823.552	1	6.25	16.43	0	0	0	Glycerophospholipids	PG(18:0/22:6(4Z,7Z,10Z,13Z,16Z,19Z))		C46H79O10P	Diacylglycerophosphoglycerols	1 day, 16:06:00	18:0/22:6(4Z,7Z,10Z,13Z,16Z,19Z)	822.541	4.8	[M+H]+	89.84	LMGP04010040	CLQKBJHAUYGCOB-JBZBJAAJSA-N
NH4Ac	805.542	1	6.38	17.31	0	0	0	Glycerophospholipids	PG(18:0/22:6(4Z,7Z,10Z,13Z,16Z,19Z))		C46H79O10P	Diacylglycerophosphoglycerols	1 day, 16:06:00	18:0/22:6(4Z,7Z,10Z,13Z,16Z,19Z)	822.541	4.7	[M+H-H2O]+	88.76	LMGP04010040	CLQKBJHAUYGCOB-JBZBJAAJSA-N
NH4Ac	823.552	1	6.99	20.82	0	0	0	Glycerophospholipids	PG(18:0/22:6(4Z,7Z,10Z,13Z,16Z,19Z))		C46H79O10P	Diacylglycerophosphoglycerols	1 day, 16:06:00	18:0/22:6(4Z,7Z,10Z,13Z,16Z,19Z)	822.541	4.4	[M+H]+	88.02	LMGP04010040	CLQKBJHAUYGCOB-JBZBJAAJSA-N
NH4Ac	738.528	1	20.99	99.04	0	0	0	Glycerophospholipids	PG(12:0/20:1(11Z))		C38H73O10P	Diacylglycerophosphoglycerols	1 day, 8:01:00	12:0/20:1(11Z)	720.494	0.3	[M+NH4]+	82.15	LMGP04010059	VZQSNWLCZJBTHV-XZPRYJARSA-N
None	783.513	1	14.46	64.4	0	0	0	Glycerophospholipids	PG(13:0/22:2(13Z,16Z))		C41H77O10P	Diacylglycerophosphoglycerols	1 day, 11:02:00	13:0/22:2(13Z,16Z)	760.525	2.3	[M+Na]+	75.69	LMGP04010090	ZXUUQRIRSQFWKA-JXWOVUMLSA-N
None + Recry	799.544	1	15.31	66.93	0	0	0	Glycerophospholipids	PG(14:0/22:1(11Z))		C42H81O10P	Diacylglycerophosphoglycerols	1 day, 12:01:00	14:0/22:1(11Z)	776.557	2.2	[M+Na]+	86.47	LMGP04010106	ZJTHUIJWDSSDOK-WVKSVTGJSA-N
MiliQ	799.544	1	12.24	67.32	0	0	0	Glycerophospholipids	PG(14:0/22:1(11Z))		C42H81O10P	Diacylglycerophosphoglycerols	1 day, 12:01:00	14:0/22:1(11Z)	776.557	2.2	[M+Na]+	0	LMGP04010106	ZJTHUIJWDSSDOK-WVKSVTGJSA-N
None	827.575	1	14	60.15	0	0	0	Glycerophospholipids	PG(16:0/22:1(11Z))		C44H85O10P	Diacylglycerophosphoglycerols	1 day, 14:01:00	16:0/22:1(11Z)	804.588	2.5	[M+Na]+	84.24	LMGP04010199	AUERNCRHCUXEIL-NQGRZYFCSA-N
None + Recry	825.559	1	14.46	60.8	0	0	0	Glycerophospholipids	PG(16:0/22:2(13Z,16Z))		C44H83O10P	Diacylglycerophosphoglycerols	1 day, 14:02:00	16:0/22:2(13Z,16Z)	802.572	2.5	[M+Na]+	93.68	LMGP04010200	OVMMTBXNUXFSAV-CIZULJBJSA-N
MiliQ	825.559	1	11.96	54.49	0	0	0	Glycerophospholipids	PG(16:0/22:2(13Z,16Z))		C44H83O10P	Diacylglycerophosphoglycerols	1 day, 14:02:00	16:0/22:2(13Z,16Z)	802.572	2.8	[M+Na]+	56.36	LMGP04010200	OVMMTBXNUXFSAV-CIZULJBJSA-N
MiliQ + Recry	807.557	1	6.32	16.02	0	0	0	Glycerophospholipids	PG(18:1(9Z)/22:4(7Z,10Z,13Z,16Z))		C46H81O10P	Diacylglycerophosphoglycerols	1 day, 16:05:00	18:1(9Z)/22:4(7Z,10Z,13Z,16Z)	824.557	4.8	[M+H-H2O]+	93.73	LMGP04010339	YOHOWLRHMIRGCZ-ZIOANPSSSA-N
NH4Ac + Recry	831.557	1	7.08	21.52	0	0	0	Glycerophospholipids	PG(20:1(11Z)/22:6(4Z,7Z,10Z,13Z,16Z,19Z))		C48H81O10P	Diacylglycerophosphoglycerols	1 day, 18:07:00	20:1(11Z)/22:6(4Z,7Z,10Z,13Z,16Z,19Z)	848.557	4.4	[M+H-H2O]+	87.09	LMGP04010557	UTXXKYMLBDGHPQ-LRNWPYLNSA-N
NH4Ac + Recry	849.568	1	6.95	19.24	0	0	0	Glycerophospholipids	PG(20:1(11Z)/22:6(4Z,7Z,10Z,13Z,16Z,19Z))		C48H81O10P	Diacylglycerophosphoglycerols	1 day, 18:07:00	20:1(11Z)/22:6(4Z,7Z,10Z,13Z,16Z,19Z)	848.557	4.5	[M+H]+	94.92	LMGP04010557	UTXXKYMLBDGHPQ-LRNWPYLNSA-N
NH4Ac	921.596	1	13.84	63.69	0	0	0	Glycerophospholipids	PG(22:0/22:4(7Z,10Z,13Z,16Z))		C50H91O10P	Diacylglycerophosphoglycerols	1 day, 20:04:00	22:0/22:4(7Z,10Z,13Z,16Z)	882.635	2.4	[M+K]+	62.04	LMGP04010724	PLWPEEIYHVZVLN-XFKZTWDNSA-N
NH4Ac	919.58	1	14.28	62.87	0	0	0	Glycerophospholipids	PG(22:1(11Z)/22:4(7Z,10Z,13Z,16Z))		C50H89O10P	Diacylglycerophosphoglycerols	1 day, 20:05:00	22:1(11Z)/22:4(7Z,10Z,13Z,16Z)	880.619	2.4	[M+K]+	78.25	LMGP04010754	VJIDRCQUYVLMKD-RPSRHSCVSA-N
MiliQ	851.583	1	7.12	20.83	0	0	0	Glycerophospholipids	PG(20:0/22:6(4Z,7Z,10Z,13Z,16Z,19Z))		C48H83O10P	Diacylglycerophosphoglycerols	1 day, 18:06:00	20:0/22:6(4Z,7Z,10Z,13Z,16Z,19Z)	850.572	4.4	[M+H]+	91.58	LMGP04010861	OHNXAEIYQKANNT-QPMORLFYSA-N
NH4Ac	851.583	1	7.46	22.23	0	0	0	Glycerophospholipids	PG(20:0/22:6(4Z,7Z,10Z,13Z,16Z,19Z))		C48H83O10P	Diacylglycerophosphoglycerols	1 day, 18:06:00	20:0/22:6(4Z,7Z,10Z,13Z,16Z,19Z)	850.572	4.3	[M+H]+	94	LMGP04010861	OHNXAEIYQKANNT-QPMORLFYSA-N
MiliQ	799.529	1	5.39	18.69	0	0	0	Glycerophospholipids	PG(O-16:0/20:2(11Z,14Z))		C42H81O9P	1-alkyl,2-acylglycerophosphoglycerols	1 day, 12:02:00	O-16:0/20:2(11Z,14Z)	760.562	4.6	[M+K]+	54.63	LMGP04020013	XJRJYPGTSZMAIK-TWOOBQCCSA-N
MiliQ	827.56	1	5.88	24.23	0	0	0	Glycerophospholipids	PG(O-16:0/22:2(13Z,16Z))		C44H85O9P	1-alkyl,2-acylglycerophosphoglycerols	1 day, 14:02:00	O-16:0/22:2(13Z,16Z)	788.593	4.2	[M+K]+	40.54	LMGP04020016	HIXXRZQWQANVNJ-QKVMJMSWSA-N
MiliQ + Recry	813.544	1	6.87	19.93	0	0	0	Glycerophospholipids	PG(O-20:0/17:2(9Z,12Z))		C43H83O9P	1-alkyl,2-acylglycerophosphoglycerols	1 day, 13:02:00	O-20:0/17:2(9Z,12Z)	774.577	4.5	[M+K]+	89.24	LMGP04020050	BGYRQJDRPDOBJQ-RSCJZPNZSA-N
None	813.544	1	7.49	25.25	0	0	0	Glycerophospholipids	PG(O-20:0/17:2(9Z,12Z))		C43H83O9P	1-alkyl,2-acylglycerophosphoglycerols	1 day, 13:02:00	O-20:0/17:2(9Z,12Z)	774.577	4.1	[M+K]+	79.67	LMGP04020050	BGYRQJDRPDOBJQ-RSCJZPNZSA-N
MiliQ	739.488	1	20.58	98.6	0	0	0	Glycerophospholipids	PG(P-16:0/17:2(9Z,12Z))		C39H73O9P	1-(1Z-alkenyl),2-acylglycerophosphoglycerols	1 day, 9:02:00	P-16:0/17:2(9Z,12Z)	716.499	0.4	[M+Na]+	73.05	LMGP04030011	ZENQHNUGSYIXQN-YOBHXDRXSA-N
MiliQ + Recry	771.534	1	14.31	60.94	0	0	0	Glycerophospholipids	1-(8-[5]-ladderane-octanyl)-2-(8-[3]-ladderane-octanyl)-sn-glycero-3-phospho-(1'-sn-glycerol)		C46H77O8P	Dialkylglycerophosphoglycerols			788.536	2.5	[M+H-H2O]+	88.81	LMGP04040004	KYOINKNHCGMCRF-SVSCMWPXSA-N
NH4Ac + Recry	771.535	1	11.37	47.59	0	0	0	Glycerophospholipids	1-(8-[5]-ladderane-octanyl)-2-(8-[3]-ladderane-octanyl)-sn-glycero-3-phospho-(1'-sn-glycerol)		C46H77O8P	Dialkylglycerophosphoglycerols			788.536	3	[M+H-H2O]+	74.8	LMGP04040004	KYOINKNHCGMCRF-SVSCMWPXSA-N
MiliQ	771.534	1	14.15	63.26	0	0	0	Glycerophospholipids	1-(8-[5]-ladderane-octanyl)-2-(8-[3]-ladderane-octanyl)-sn-glycero-3-phospho-(1'-sn-glycerol)		C46H77O8P	Dialkylglycerophosphoglycerols			788.536	2.4	[M+H-H2O]+	72.95	LMGP04040004	KYOINKNHCGMCRF-SVSCMWPXSA-N
NH4Ac + Recry	766.559	1	21.35	99.99	0	0	0	Glycerophospholipids	LBPA(16:0/18:1(9Z))		C40H77O10P	Monoacylglycerophosphomonoradylglycerols	1 day, 10:01:00	16:0/18:1(9Z)	748.525	0	[M+NH4]+	87.02	LMGP04100002	SYTYABKFFXZOKX-GSXCXXIQSA-N
None + Recry	771.513	1	14.86	68.52	0	0	0	Glycerophospholipids	LBPA(16:0/18:1(9Z))		C40H77O10P	Monoacylglycerophosphomonoradylglycerols	1 day, 10:01:00	16:0/18:1(9Z)	748.525	2.2	[M+Na]+	66	LMGP04100002	SYTYABKFFXZOKX-GSXCXXIQSA-N
MiliQ	766.559	1	21.17	99.68	0	0	0	Glycerophospholipids	LBPA(16:0/18:1(9Z))		C40H77O10P	Monoacylglycerophosphomonoradylglycerols	1 day, 10:01:00	16:0/18:1(9Z)	748.525	0.2	[M+NH4]+	83.85	LMGP04100002	SYTYABKFFXZOKX-GSXCXXIQSA-N
NH4Ac	766.559	1	21.09	99.96	0	0	0	Glycerophospholipids	LBPA(16:0/18:1(9Z))		C40H77O10P	Monoacylglycerophosphomonoradylglycerols	1 day, 10:01:00	16:0/18:1(9Z)	748.525	0.1	[M+NH4]+	80.23	LMGP04100002	SYTYABKFFXZOKX-GSXCXXIQSA-N
None + Recry	797.528	1	14.62	63.29	0	0	0	Glycerophospholipids	LBPA(18:1(9Z)/18:1(9Z))		C42H79O10P	Monoacylglycerophosphomonoradylglycerols	1 day, 12:02:00	18:1(9Z)/18:1(9Z)	774.541	2.4	[M+Na]+	85.48	LMGP04100003	ZCXRIDHJRROVJY-JOZUOZHYSA-N
MiliQ	797.529	1	13.78	66.05	0	0	0	Glycerophospholipids	LBPA(18:1(9Z)/18:1(9Z))		C42H79O10P	Monoacylglycerophosphomonoradylglycerols	1 day, 12:02:00	18:1(9Z)/18:1(9Z)	774.541	2.3	[M+Na]+	48.84	LMGP04100003	ZCXRIDHJRROVJY-JOZUOZHYSA-N
NH4Ac + Recry	787.531	1	6.42	18.63	0	0	0	Glycerophospholipids	1-(8-[3]-ladderane-octanoyl)-2-(8-[3]-ladderane-octanyl)-sn-glycero-3-phospho-(1'-sn-glycerol)		C46H77O9P	1-acyl,2-alkylglycerophosphoglycerols			804.53	4.6	[M+H-H2O]+	83.45	LMGP04110004	LCKLZYLOGMDPPP-ZPKOZNJRSA-N
MiliQ	787.529	1	12.44	55.27	0	0	0	Glycerophospholipids	1-(8-[3]-ladderane-octanoyl)-2-(8-[3]-ladderane-octanyl)-sn-glycero-3-phospho-(1'-sn-glycerol)		C46H77O9P	1-acyl,2-alkylglycerophosphoglycerols			804.53	2.7	[M+H-H2O]+	65.61	LMGP04110004	LCKLZYLOGMDPPP-ZPKOZNJRSA-N
MiliQ	859.53	1	20.42	98.66	0	0	0	Glycerophospholipids	PI(12:0/22:1(11Z))		C43H81O13P	Diacylglycerophosphoinositols	1 day, 10:01:00	12:0/22:1(11Z)	836.542	0.4	[M+Na]+	68.13	LMGP06010033	CLMYXZFLNPMCQI-KTBSNPQYSA-N
NH4Ac + Recry	838.544	1	21.56	99.57	0	0	0	Glycerophospholipids	PI(13:0/20:2(11Z,14Z))		C42H77O13P	Diacylglycerophosphoinositols	1 day, 9:02:00	13:0/20:2(11Z,14Z)	820.51	0.2	[M+NH4]+	95.21	LMGP06010052	AKKCUGPLIOSAKS-DFDYFUSESA-N
NH4Ac + Recry	836.528	1	21.41	98.77	0	0	0	Glycerophospholipids	PI(13:0/20:3(8Z,11Z,14Z))		C42H75O13P	Diacylglycerophosphoinositols	1 day, 9:03:00	13:0/20:3(8Z,11Z,14Z)	818.495	0.4	[M+NH4]+	94.87	LMGP06010053	NPKXXKSYHSILOZ-SJONBMKZSA-N
NH4Ac + Recry	834.512	1	20.13	92.54	0	0	0	Glycerophospholipids	PI(13:0/20:4(5Z,8Z,11Z,14Z))		C42H73O13P	Diacylglycerophosphoinositols	1 day, 9:04:00	13:0/20:4(5Z,8Z,11Z,14Z)	816.479	1	[M+NH4]+	90.85	LMGP06010054	HOLCGPXDAVVNQK-MIPJIKIHSA-N
NH4Ac + Recry	866.575	1	21.56	99.33	0	0	0	Glycerophospholipids	PI(13:0/22:2(13Z,16Z))		C44H81O13P	Diacylglycerophosphoinositols	1 day, 11:02:00	13:0/22:2(13Z,16Z)	848.542	0.3	[M+NH4]+	96.3	LMGP06010058	VKOLGTZUJRSPMQ-IKZJPZNLSA-N
NH4Ac	866.575	1	20.71	98.03	0	0	0	Glycerophospholipids	PI(13:0/22:2(13Z,16Z))		C44H81O13P	Diacylglycerophosphoinositols	1 day, 11:02:00	13:0/22:2(13Z,16Z)	848.542	0.5	[M+NH4]+	79.46	LMGP06010058	VKOLGTZUJRSPMQ-IKZJPZNLSA-N
NH4Ac + Recry	862.543	1	18.62	83.51	0	0	0	Glycerophospholipids	PI(13:0/22:4(7Z,10Z,13Z,16Z))		C44H77O13P	Diacylglycerophosphoinositols	1 day, 11:04:00	13:0/22:4(7Z,10Z,13Z,16Z)	844.51	1.5	[M+NH4]+	94.57	LMGP06010059	DARLTEONYGBIFK-XLEOUSEFSA-N
MiliQ	887.562	1	20.84	98.61	0	0	0	Glycerophospholipids	PI(14:0/22:1(11Z))		C45H85O13P	Diacylglycerophosphoinositols	1 day, 12:01:00	14:0/22:1(11Z)	864.573	0.4	[M+Na]+	80	LMGP06010074	PONHAMBNZIFEKT-IBHZRTIHSA-N
NH4Ac + Recry	860.527	1	18.14	83.4	0	0	0	Glycerophospholipids	PI(15:0/20:5(5Z,8Z,11Z,14Z,17Z))		C44H75O13P	Diacylglycerophosphoinositols	1 day, 11:05:00	15:0/20:5(5Z,8Z,11Z,14Z,17Z)	842.495	1.5	[M+NH4]+	81.77	LMGP06010123	ZXUXLWDNEVEFAO-UGFQHUFXSA-N
NH4Ac + Recry	890.573	1	14.63	63.09	0	0	0	Glycerophospholipids	PI(15:0/22:4(7Z,10Z,13Z,16Z))		C46H81O13P	Diacylglycerophosphoinositols	1 day, 13:04:00	15:0/22:4(7Z,10Z,13Z,16Z)	872.542	2.4	[M+NH4]+	86.84	LMGP06010127	YGNIOTZXTWDPKM-LPTQMNQFSA-N
NH4Ac + Recry	888.557	1	13.61	58.92	0	0	0	Glycerophospholipids	PI(15:1(9Z)/22:4(7Z,10Z,13Z,16Z))		C46H79O13P	Diacylglycerophosphoinositols	1 day, 13:05:00	15:1(9Z)/22:4(7Z,10Z,13Z,16Z)	870.526	2.6	[M+NH4]+	79.67	LMGP06010158	ODAKFGJPSYRJPC-WQAUSODZSA-N
NH4Ac + Recry	834.549	1	21.36	98.52	0	0	0	Glycerophospholipids	PI(O-16:0/18:4(6Z,9Z,12Z,15Z))		C43H77O12P	1-alkyl,2-acylglycerophosphoinositols	1 day, 10:04:00	O-16:0/18:4(6Z,9Z,12Z,15Z)	816.515	0.4	[M+NH4]+	94.68	LMGP06020011	ROHRDVFYPAKHLE-FMPBUWFGSA-N
NH4Ac	834.549	1	20.17	96.89	0	0	0	Glycerophospholipids	PI(O-16:0/18:4(6Z,9Z,12Z,15Z))		C43H77O12P	1-alkyl,2-acylglycerophosphoinositols	1 day, 10:04:00	O-16:0/18:4(6Z,9Z,12Z,15Z)	816.515	0.6	[M+NH4]+	70.31	LMGP06020011	ROHRDVFYPAKHLE-FMPBUWFGSA-N
MiliQ + Recry	822.549	1	21.53	99.43	0	0	0	Glycerophospholipids	PI(P-16:0/17:2(9Z,12Z))		C42H77O12P	1-(1Z-alkenyl),2-acylglycerophosphoinositols	1 day, 9:02:00	P-16:0/17:2(9Z,12Z)	804.515	0.3	[M+NH4]+	94.89	LMGP06030012	AQEIFQYSJZJGCS-WLPTVRIOSA-N
NH4Ac + Recry	822.549	1	21.58	99.13	0	0	0	Glycerophospholipids	PI(P-16:0/17:2(9Z,12Z))		C42H77O12P	1-(1Z-alkenyl),2-acylglycerophosphoinositols	1 day, 9:02:00	P-16:0/17:2(9Z,12Z)	804.515	0.3	[M+NH4]+	97.73	LMGP06030012	AQEIFQYSJZJGCS-WLPTVRIOSA-N
MiliQ	822.549	1	21.53	99.24	0	0	0	Glycerophospholipids	PI(P-16:0/17:2(9Z,12Z))		C42H77O12P	1-(1Z-alkenyl),2-acylglycerophosphoinositols	1 day, 9:02:00	P-16:0/17:2(9Z,12Z)	804.515	0.3	[M+NH4]+	95.98	LMGP06030012	AQEIFQYSJZJGCS-WLPTVRIOSA-N
NH4Ac	822.549	1	21.28	97.73	0	0	0	Glycerophospholipids	PI(P-16:0/17:2(9Z,12Z))		C42H77O12P	1-(1Z-alkenyl),2-acylglycerophosphoinositols	1 day, 9:02:00	P-16:0/17:2(9Z,12Z)	804.515	0.5	[M+NH4]+	96.52	LMGP06030012	AQEIFQYSJZJGCS-WLPTVRIOSA-N
NH4Ac + Recry	832.533	1	21.17	97.63	0	0	0	Glycerophospholipids	PI(P-16:0/18:4(6Z,9Z,12Z,15Z))		C43H75O12P	1-(1Z-alkenyl),2-acylglycerophosphoinositols	1 day, 10:04:00	P-16:0/18:4(6Z,9Z,12Z,15Z)	814.5	0.5	[M+NH4]+	93.99	LMGP06030016	OKFMVIHDFQLDAQ-FUQBAYKMSA-N
NH4Ac + Recry	823.512	1	28.53	99.23	78.48	0	0	Glycerophospholipids	PI(P-16:0/20:5(5Z,8Z,11Z,14Z,17Z))		C45H77O12P	1-(1Z-alkenyl),2-acylglycerophosphoinositols	1 day, 12:05:00	P-16:0/20:5(5Z,8Z,11Z,14Z,17Z)	840.515	0.3	[M+H-H2O]+	92.12	LMGP06030023	LFWNKCFMFUHBMY-WNEVAIKTSA-N
MiliQ	823.511	1	29.51	95.1	97.48	0	0	Glycerophospholipids	PI(P-16:0/20:5(5Z,8Z,11Z,14Z,17Z))		C45H77O12P	1-(1Z-alkenyl),2-acylglycerophosphoinositols	1 day, 12:05:00	P-16:0/20:5(5Z,8Z,11Z,14Z,17Z)	840.515	0.8	[M+H-H2O]+	92.45	LMGP06030023	LFWNKCFMFUHBMY-WNEVAIKTSA-N
NH4Ac	823.511	1	28.01	94.19	85.24	0	0	Glycerophospholipids	PI(P-16:0/20:5(5Z,8Z,11Z,14Z,17Z))		C45H77O12P	1-(1Z-alkenyl),2-acylglycerophosphoinositols	1 day, 12:05:00	P-16:0/20:5(5Z,8Z,11Z,14Z,17Z)	840.515	0.9	[M+H-H2O]+	86.17	LMGP06030023	LFWNKCFMFUHBMY-WNEVAIKTSA-N
MiliQ	669.446	1	19.81	97.18	0	0	0	Glycerophospholipids	PA(12:0/20:1(11Z))		C35H67O8P	Diacylglycerophosphates	1 day, 8:01:00	12:0/20:1(11Z)	646.457	0.6	[M+Na]+	58.77	LMGP10010057	JVKSCBFMLARUOY-ILGKRYBBSA-N
MiliQ	697.478	1	20.33	98.57	0	0	0	Glycerophospholipids	PA(12:0/22:1(11Z))		C37H71O8P	Diacylglycerophosphates	1 day, 10:01:00	12:0/22:1(11Z)	674.489	0.4	[M+Na]+	66.22	LMGP10010063	AEWCCXLFEAJZDN-QEJMHMKOSA-N
MiliQ + Recry	695.462	1	20.69	95.94	0	0	0	Glycerophospholipids	PA(12:0/22:2(13Z,16Z))		C37H69O8P	Diacylglycerophosphates	1 day, 10:02:00	12:0/22:2(13Z,16Z)	672.473	0.7	[M+Na]+	89.25	LMGP10010064	XBZLOXATHDTYMN-VRCDIROVSA-N
None + Recry	695.462	1	20.53	97.9	0	0	0	Glycerophospholipids	PA(12:0/22:2(13Z,16Z))		C37H69O8P	Diacylglycerophosphates	1 day, 10:02:00	12:0/22:2(13Z,16Z)	672.473	0.5	[M+Na]+	75.03	LMGP10010064	XBZLOXATHDTYMN-VRCDIROVSA-N
MiliQ	695.462	1	20.92	96.05	0	0	0	Glycerophospholipids	PA(12:0/22:2(13Z,16Z))		C37H69O8P	Diacylglycerophosphates	1 day, 10:02:00	12:0/22:2(13Z,16Z)	672.473	0.7	[M+Na]+	95.02	LMGP10010064	XBZLOXATHDTYMN-VRCDIROVSA-N
NH4Ac	695.462	1	19.49	95.97	0	0	0	Glycerophospholipids	PA(12:0/22:2(13Z,16Z))		C37H69O8P	Diacylglycerophosphates	1 day, 10:02:00	12:0/22:2(13Z,16Z)	672.473	0.7	[M+Na]+	56.21	LMGP10010064	XBZLOXATHDTYMN-VRCDIROVSA-N
None	695.462	1	20.42	97.1	0	0	0	Glycerophospholipids	PA(12:0/22:2(13Z,16Z))		C37H69O8P	Diacylglycerophosphates	1 day, 10:02:00	12:0/22:2(13Z,16Z)	672.473	0.6	[M+Na]+	75.96	LMGP10010064	XBZLOXATHDTYMN-VRCDIROVSA-N
MiliQ	709.477	1	20.6	97.58	0	0	0	Glycerophospholipids	PA(13:0/22:2(13Z,16Z))		C38H71O8P	Diacylglycerophosphates	1 day, 11:02:00	13:0/22:2(13Z,16Z)	686.489	0.6	[M+Na]+	78.63	LMGP10010088	BXDQXZTYHZSYJG-VYFWNOCGSA-N
MiliQ + Recry	723.493	1	21.16	97.39	0	0	0	Glycerophospholipids	PA(14:0/22:2(13Z,16Z))		C39H73O8P	Diacylglycerophosphates	1 day, 12:02:00	14:0/22:2(13Z,16Z)	700.504	0.6	[M+Na]+	95.06	LMGP10010105	AMMWBKLRQSGIMI-UQYDIMRYSA-N
NH4Ac + Recry	723.493	1	21.54	99.65	0	0	0	Glycerophospholipids	PA(14:0/22:2(13Z,16Z))		C39H73O8P	Diacylglycerophosphates	1 day, 12:02:00	14:0/22:2(13Z,16Z)	700.504	0.2	[M+Na]+	94.2	LMGP10010105	AMMWBKLRQSGIMI-UQYDIMRYSA-N
None + Recry	723.493	1	21.25	99.14	0	0	0	Glycerophospholipids	PA(14:0/22:2(13Z,16Z))		C39H73O8P	Diacylglycerophosphates	1 day, 12:02:00	14:0/22:2(13Z,16Z)	700.504	0.3	[M+Na]+	88.77	LMGP10010105	AMMWBKLRQSGIMI-UQYDIMRYSA-N
MiliQ	723.493	1	21.26	97.56	0	0	0	Glycerophospholipids	PA(14:0/22:2(13Z,16Z))		C39H73O8P	Diacylglycerophosphates	1 day, 12:02:00	14:0/22:2(13Z,16Z)	700.504	0.6	[M+Na]+	96.81	LMGP10010105	AMMWBKLRQSGIMI-UQYDIMRYSA-N
NH4Ac	723.493	1	20.76	97.86	0	0	0	Glycerophospholipids	PA(14:0/22:2(13Z,16Z))		C39H73O8P	Diacylglycerophosphates	1 day, 12:02:00	14:0/22:2(13Z,16Z)	700.504	0.5	[M+Na]+	81.49	LMGP10010105	AMMWBKLRQSGIMI-UQYDIMRYSA-N
None	723.493	1	21.02	97.85	0	0	0	Glycerophospholipids	PA(14:0/22:2(13Z,16Z))		C39H73O8P	Diacylglycerophosphates	1 day, 12:02:00	14:0/22:2(13Z,16Z)	700.504	0.5	[M+Na]+	88.77	LMGP10010105	AMMWBKLRQSGIMI-UQYDIMRYSA-N
MiliQ + Recry	721.477	1	20.82	96.38	0	0	0	Glycerophospholipids	PA(14:1(9Z)/22:2(13Z,16Z))		C39H71O8P	Diacylglycerophosphates	1 day, 12:03:00	14:1(9Z)/22:2(13Z,16Z)	698.489	0.7	[M+Na]+	90.62	LMGP10010134	URUVXHGRYHVJHP-RGWCGLOOSA-N
MiliQ	721.477	1	20.99	96.24	0	0	0	Glycerophospholipids	PA(14:1(9Z)/22:2(13Z,16Z))		C39H71O8P	Diacylglycerophosphates	1 day, 12:03:00	14:1(9Z)/22:2(13Z,16Z)	698.489	0.7	[M+Na]+	95.98	LMGP10010134	URUVXHGRYHVJHP-RGWCGLOOSA-N
NH4Ac	721.477	1	18.43	95.42	0	0	0	Glycerophospholipids	PA(14:1(9Z)/22:2(13Z,16Z))		C39H71O8P	Diacylglycerophosphates	1 day, 12:03:00	14:1(9Z)/22:2(13Z,16Z)	698.489	0.8	[M+Na]+	29.63	LMGP10010134	URUVXHGRYHVJHP-RGWCGLOOSA-N
None	721.477	1	20.47	97.29	0	0	0	Glycerophospholipids	PA(14:1(9Z)/22:2(13Z,16Z))		C39H71O8P	Diacylglycerophosphates	1 day, 12:03:00	14:1(9Z)/22:2(13Z,16Z)	698.489	0.6	[M+Na]+	76.51	LMGP10010134	URUVXHGRYHVJHP-RGWCGLOOSA-N
MiliQ	735.493	1	20.77	96.7	0	0	0	Glycerophospholipids	PA(15:1(9Z)/22:2(13Z,16Z))		C40H73O8P	Diacylglycerophosphates	1 day, 13:03:00	15:1(9Z)/22:2(13Z,16Z)	712.504	0.6	[M+Na]+	87.57	LMGP10010187	XNTWVRYYVVWPKZ-OMEPHTSYSA-N
MiliQ	751.524	1	18.56	97.08	0	0	0	Glycerophospholipids	PA(16:0/22:2(13Z,16Z))		C41H77O8P	Diacylglycerophosphates	1 day, 14:02:00	16:0/22:2(13Z,16Z)	728.536	0.6	[M+Na]+	25	LMGP10010198	ILCYXWQTDSFKPB-XKKGNKCGSA-N
MiliQ + Recry	749.509	1	21.02	96.86	0	0	0	Glycerophospholipids	PA(16:1(9Z)/22:2(13Z,16Z))		C41H75O8P	Diacylglycerophosphates	1 day, 14:03:00	16:1(9Z)/22:2(13Z,16Z)	726.52	0.6	[M+Na]+	93.74	LMGP10010222	JSJLXZCSGITPLR-XKDWLADFSA-N
NH4Ac + Recry	749.509	1	20.75	98.57	0	0	0	Glycerophospholipids	PA(16:1(9Z)/22:2(13Z,16Z))		C41H75O8P	Diacylglycerophosphates	1 day, 14:03:00	16:1(9Z)/22:2(13Z,16Z)	726.52	0.4	[M+Na]+	77.81	LMGP10010222	JSJLXZCSGITPLR-XKDWLADFSA-N
None + Recry	749.509	1	21.27	98.67	0	0	0	Glycerophospholipids	PA(16:1(9Z)/22:2(13Z,16Z))		C41H75O8P	Diacylglycerophosphates	1 day, 14:03:00	16:1(9Z)/22:2(13Z,16Z)	726.52	0.4	[M+Na]+	91.57	LMGP10010222	JSJLXZCSGITPLR-XKDWLADFSA-N
MiliQ	749.509	1	29.51	96.94	92.08	0	0	Glycerophospholipids	PA(16:1(9Z)/22:2(13Z,16Z))		C41H75O8P	Diacylglycerophosphates	1 day, 14:03:00	16:1(9Z)/22:2(13Z,16Z)	726.52	0.6	[M+Na]+	96.59	LMGP10010222	JSJLXZCSGITPLR-XKDWLADFSA-N
NH4Ac	749.509	1	20.19	97.26	0	0	0	Glycerophospholipids	PA(16:1(9Z)/22:2(13Z,16Z))		C41H75O8P	Diacylglycerophosphates	1 day, 14:03:00	16:1(9Z)/22:2(13Z,16Z)	726.52	0.6	[M+Na]+	69.07	LMGP10010222	JSJLXZCSGITPLR-XKDWLADFSA-N
None	749.509	1	21.15	98.03	0	0	0	Glycerophospholipids	PA(16:1(9Z)/22:2(13Z,16Z))		C41H75O8P	Diacylglycerophosphates	1 day, 14:03:00	16:1(9Z)/22:2(13Z,16Z)	726.52	0.5	[M+Na]+	91.35	LMGP10010222	JSJLXZCSGITPLR-XKDWLADFSA-N
None	765.483	1	20.25	97.73	0	0	0	Glycerophospholipids	PA(16:1(9Z)/22:2(13Z,16Z))		C41H75O8P	Diacylglycerophosphates	1 day, 14:03:00	16:1(9Z)/22:2(13Z,16Z)	726.52	0.5	[M+K]+	68.15	LMGP10010222	JSJLXZCSGITPLR-XKDWLADFSA-N
MiliQ + Recry	762.601	1	21.58	100	0	0	0	Glycerophospholipids	PA(17:0/22:1(11Z))		C42H81O8P	Diacylglycerophosphates	1 day, 15:01:00	17:0/22:1(11Z)	744.567	0	[M+NH4]+	93.35	LMGP10010243	AMEJXMCURRSDQK-VYOBOKEXSA-N
NH4Ac + Recry	762.601	1	21.62	99.97	0	0	0	Glycerophospholipids	PA(17:0/22:1(11Z))		C42H81O8P	Diacylglycerophosphates	1 day, 15:01:00	17:0/22:1(11Z)	744.567	0.1	[M+NH4]+	94.78	LMGP10010243	AMEJXMCURRSDQK-VYOBOKEXSA-N
MiliQ	762.601	1	21.44	99.99	0	0	0	Glycerophospholipids	PA(17:0/22:1(11Z))		C42H81O8P	Diacylglycerophosphates	1 day, 15:01:00	17:0/22:1(11Z)	744.567	0	[M+NH4]+	89.59	LMGP10010243	AMEJXMCURRSDQK-VYOBOKEXSA-N
NH4Ac	762.601	1	21.57	99.87	0	0	0	Glycerophospholipids	PA(17:0/22:1(11Z))		C42H81O8P	Diacylglycerophosphates	1 day, 15:01:00	17:0/22:1(11Z)	744.567	0.1	[M+NH4]+	93.75	LMGP10010243	AMEJXMCURRSDQK-VYOBOKEXSA-N
None + Recry	797.549	1	5.71	16.42	0	0	0	Glycerophospholipids	PA(18:0/22:1(11Z))		C43H83O8P	Diacylglycerophosphates	1 day, 16:01:00	18:0/22:1(11Z)	758.583	4.8	[M+K]+	74.89	LMGP10010318	FLCNZDVMRBCGLV-HFWGUVFESA-N
None	797.549	1	6.41	21.04	0	0	0	Glycerophospholipids	PA(18:0/22:1(11Z))		C43H83O8P	Diacylglycerophosphates	1 day, 16:01:00	18:0/22:1(11Z)	758.583	4.4	[M+K]+	71.14	LMGP10010318	FLCNZDVMRBCGLV-HFWGUVFESA-N
MiliQ	811.565	1	6.67	20.66	0	0	0	Glycerophospholipids	PA(19:0/22:1(11Z))		C44H85O8P	Diacylglycerophosphates	1 day, 17:01:00	19:0/22:1(11Z)	772.598	4.4	[M+K]+	80	LMGP10010474	MQZLYTGRVIRAPC-KNWKQHDPSA-N
None	749.552	1	3.12	0	0	0	0	Glycerophospholipids	PA(19:0/22:4(7Z,10Z,13Z,16Z))		C44H79O8P	Diacylglycerophosphates	1 day, 17:04:00	19:0/22:4(7Z,10Z,13Z,16Z)	766.551	5.1	[M+H-H2O]+	85.76	LMGP10010476	HGHZFVJKBVRZOK-HBHXBQSXSA-N
MiliQ	745.52	1	5.75	17.07	0	0	0	Glycerophospholipids	PA(19:0/22:6(4Z,7Z,10Z,13Z,16Z,19Z))		C44H75O8P	Diacylglycerophosphates	1 day, 17:06:00	19:0/22:6(4Z,7Z,10Z,13Z,16Z,19Z)	762.52	4.7	[M+H-H2O]+	72.76	LMGP10010477	CXTDICFQNIKKQM-TVGDCICTSA-N
NH4Ac	745.52	1	2.5	0	0	0	0	Glycerophospholipids	PA(19:0/22:6(4Z,7Z,10Z,13Z,16Z,19Z))		C44H75O8P	Diacylglycerophosphates	1 day, 17:06:00	19:0/22:6(4Z,7Z,10Z,13Z,16Z,19Z)	762.52	5.1	[M+H-H2O]+	68.73	LMGP10010477	CXTDICFQNIKKQM-TVGDCICTSA-N
None + Recry	825.581	1	6.77	21.06	0	0	0	Glycerophospholipids	PA(20:0/22:1(11Z))		C45H87O8P	Diacylglycerophosphates	1 day, 18:01:00	20:0/22:1(11Z)	786.614	4.4	[M+K]+	80.93	LMGP10010523	HQTUXBNSGDLSFN-CHHOUSFJSA-N
None	825.58	1	7.03	27.41	0	0	0	Glycerophospholipids	PA(20:0/22:1(11Z))		C45H87O8P	Diacylglycerophosphates	1 day, 18:01:00	20:0/22:1(11Z)	786.614	4	[M+K]+	56.39	LMGP10010523	HQTUXBNSGDLSFN-CHHOUSFJSA-N
MiliQ	823.565	1	6.9	26.37	0	0	0	Glycerophospholipids	PA(20:0/22:2(13Z,16Z))		C45H85O8P	Diacylglycerophosphates	1 day, 18:02:00	20:0/22:2(13Z,16Z)	784.598	4.1	[M+K]+	57.96	LMGP10010524	AVPZPEHDIWHRRN-MTFJKWJPSA-N
NH4Ac + Recry	803.562	1	6.06	14.28	0	0	0	Glycerophospholipids	PA(22:1(11Z)/22:6(4Z,7Z,10Z,13Z,16Z,19Z))		C47H79O8P	Diacylglycerophosphates	1 day, 20:07:00	22:1(11Z)/22:6(4Z,7Z,10Z,13Z,16Z,19Z)	802.551	4.9	[M+H]+	95.27	LMGP10010754	XRGNYSJCNUTXNP-CPHXDODASA-N
MiliQ	785.55	1	14.25	61.62	0	0	0	Glycerophospholipids	PA(22:1(11Z)/22:6(4Z,7Z,10Z,13Z,16Z,19Z))		C47H79O8P	Diacylglycerophosphates	1 day, 20:07:00	22:1(11Z)/22:6(4Z,7Z,10Z,13Z,16Z,19Z)	802.551	2.5	[M+H-H2O]+	83.82	LMGP10010754	XRGNYSJCNUTXNP-CPHXDODASA-N
NH4Ac	803.562	1	5.95	17.39	0	0	0	Glycerophospholipids	PA(22:1(11Z)/22:6(4Z,7Z,10Z,13Z,16Z,19Z))		C47H79O8P	Diacylglycerophosphates	1 day, 20:07:00	22:1(11Z)/22:6(4Z,7Z,10Z,13Z,16Z,19Z)	802.551	4.7	[M+H]+	76.61	LMGP10010754	XRGNYSJCNUTXNP-CPHXDODASA-N
MiliQ	783.534	1	15.78	75.22	0	0	0	Glycerophospholipids	PA(22:2(13Z,16Z)/22:6(4Z,7Z,10Z,13Z,16Z,19Z))		C47H77O8P	Diacylglycerophosphates	1 day, 20:08:00	22:2(13Z,16Z)/22:6(4Z,7Z,10Z,13Z,16Z,19Z)	800.536	1.9	[M+H-H2O]+	57.97	LMGP10010785	JSBBBFSYULPXFC-XXXCZOBQSA-N
MiliQ	807.57	1	6.8	24.03	0	0	0	Glycerophospholipids	PA(P-20:0/22:2(13Z,16Z))		C45H85O7P	1-(1Z-alkenyl),2-acylglycerophosphates	1 day, 18:02:00	P-20:0/22:2(13Z,16Z)	768.603	4.2	[M+K]+	66.85	LMGP10030084	BPQKJRVLHXEGQX-HRFNLXICSA-N
MiliQ	715.509	1	10.17	41.1	0	0	0	Glycerophospholipids	PA(P-18:0/22:6(4Z,7Z,10Z,13Z,16Z,19Z))		C43H73O7P	1-(1Z-alkenyl),2-acylglycerophosphates	1 day, 16:06:00	P-18:0/22:6(4Z,7Z,10Z,13Z,16Z,19Z)	732.509	3.3	[M+H-H2O]+	74.13	LMGP10030090	RTHPACPSVPHLAN-FHCBXFGQSA-N
NH4Ac	1466.11	1	19.61	51.65	76.12	0	0	Glycerophospholipids	CL(1'-[16:0/16:0],3'-[20:0/20:0])		C81H158O17P2	Diacylglycerophosphoglycerophosphodiradylglycerols	3 days, 0:00:00	16:0/16:0/20:0/20:0	1465.1	2.9	[M+H]+	90.81	LMGP12010035	BAAIOEJYQSNHKU-IVQDROGGSA-N
NH4Ac + Recry	1520.16	1	12.09	17.74	59.95	0	0	Glycerophospholipids	CL(1'-[18:0/18:1(9Z)],3'-[20:0/20:0])		C85H164O17P2	Diacylglycerophosphoglycerophosphodiradylglycerols	3 days, 4:01:00	18:0/18:1/20:0/20:0	1519.14	4.6	[M+H]+	93.8	LMGP12010323	IQRQCIJPYFGHFL-XYTBZCGESA-N
None + Recry	1518.14	1	13.47	56.61	0	0	0	Glycerophospholipids	CL(1'-[18:0/18:2(9Z,12Z)],3'-[20:0/20:0])		C85H162O17P2	Diacylglycerophosphoglycerophosphodiradylglycerols	3 days, 4:02:00	18:0/18:2/20:0/20:0	1517.13	2.7	[M+H]+	87.45	LMGP12010359	GDHGZOYGARHGFC-ZPAQSCRJSA-N
MiliQ	1518.14	1	14.79	64.91	0	0	0	Glycerophospholipids	CL(1'-[18:0/18:2(9Z,12Z)],3'-[20:0/20:0])		C85H162O17P2	Diacylglycerophosphoglycerophosphodiradylglycerols	3 days, 4:02:00	18:0/18:2/20:0/20:0	1517.13	2.3	[M+H]+	82.07	LMGP12010359	GDHGZOYGARHGFC-ZPAQSCRJSA-N
None	1518.14	1	12.7	50.48	0	0	0	Glycerophospholipids	CL(1'-[18:0/18:2(9Z,12Z)],3'-[20:0/20:0])		C85H162O17P2	Diacylglycerophosphoglycerophosphodiradylglycerols	3 days, 4:02:00	18:0/18:2/20:0/20:0	1517.13	2.9	[M+H]+	96.95	LMGP12010359	GDHGZOYGARHGFC-ZPAQSCRJSA-N
NH4Ac	1550.2	1	20.55	99.32	0	0	0	Glycerophospholipids	CL(1'-[18:0/20:0],3'-[20:0/20:0])		C87H170O17P2	Diacylglycerophosphoglycerophosphodiradylglycerols	3 days, 6:00:00	18:0/20:0/20:0/20:0	1549.19	0.3	[M+H]+	68.54	LMGP12010395	UNHGDPVDURFRSY-QEZVSPINSA-N
NH4Ac	1522.1	1	10.37	41.87	0	0	0	Glycerophospholipids	CL(1'-[18:1(9Z)/20:0],3'-[20:0/20:4(5Z,8Z,11Z,14Z)])		C87H160O17P2	Diacylglycerophosphoglycerophosphodiradylglycerols	3 days, 6:05:00	18:1/20:0/20:0/20:4	1539.11	3.3	[M+H-H2O]+	75.77	LMGP12010612	UZFIAJULKDLGNQ-OMNLXHGHSA-N
None + Recry	965.56	1	20.72	97.77	0	0	0	Glycerophospholipids	PIM1(17:0/16:2(9Z,12Z))		C48H87O18P	Diacylglycerophosphoinositolglycans	1 day, 9:02:00	17:0/16:2(9Z,12Z)	982.563	0.5	[M+H-H2O]+	81.03	LMGP15010011	KOZUPJOVPCUMJF-CQTSEPRFSA-N
MiliQ	965.56	1	21.32	99.35	0	0	0	Glycerophospholipids	PIM1(17:0/16:2(9Z,12Z))		C48H87O18P	Diacylglycerophosphoinositolglycans	1 day, 9:02:00	17:0/16:2(9Z,12Z)	982.563	0.3	[M+H-H2O]+	89.65	LMGP15010011	KOZUPJOVPCUMJF-CQTSEPRFSA-N
None	965.56	1	21.4	99.61	0	0	0	Glycerophospholipids	PIM1(17:0/16:2(9Z,12Z))		C48H87O18P	Diacylglycerophosphoinositolglycans	1 day, 9:02:00	17:0/16:2(9Z,12Z)	982.563	0.2	[M+H-H2O]+	90.52	LMGP15010011	KOZUPJOVPCUMJF-CQTSEPRFSA-N
MiliQ	1005.59	1	20.91	99.93	0	0	0	Glycerophospholipids	PIM1(18:2(9Z,12Z)/18:1(9Z))		C51H91O18P	Diacylglycerophosphoinositolglycans	1 day, 12:03:00	18:2(9Z,12Z)/18:1(9Z)	1022.59	0.1	[M+H-H2O]+	75.5	LMGP15010031	GSNPRBBRNYSAQM-IKDNKZGISA-N
None	1005.59	1	21.19	99.92	0	0	0	Glycerophospholipids	PIM1(18:2(9Z,12Z)/18:1(9Z))		C51H91O18P	Diacylglycerophosphoinositolglycans	1 day, 12:03:00	18:2(9Z,12Z)/18:1(9Z)	1022.59	0.1	[M+H-H2O]+	83.21	LMGP15010031	GSNPRBBRNYSAQM-IKDNKZGISA-N
MiliQ + Recry	993.591	1	21.3	98.7	0	0	0	Glycerophospholipids	PIM1(19:0/16:2(9Z,12Z))		C50H91O18P	Diacylglycerophosphoinositolglycans	1 day, 11:02:00	19:0/16:2(9Z,12Z)	1010.59	0.4	[M+H-H2O]+	92.29	LMGP15010035	SRVQMGYCZJMYIW-ALUPRLPASA-N
None + Recry	993.591	1	21.22	98.43	0	0	0	Glycerophospholipids	PIM1(19:0/16:2(9Z,12Z))		C50H91O18P	Diacylglycerophosphoinositolglycans	1 day, 11:02:00	19:0/16:2(9Z,12Z)	1010.59	0.4	[M+H-H2O]+	91.36	LMGP15010035	SRVQMGYCZJMYIW-ALUPRLPASA-N
MiliQ	993.591	1	29.49	98.91	90.22	0	0	Glycerophospholipids	PIM1(19:0/16:2(9Z,12Z))		C50H91O18P	Diacylglycerophosphoinositolglycans	1 day, 11:02:00	19:0/16:2(9Z,12Z)	1010.59	0.4	[M+H-H2O]+	90.92	LMGP15010035	SRVQMGYCZJMYIW-ALUPRLPASA-N
None	993.591	1	21.52	99.43	0	0	0	Glycerophospholipids	PIM1(19:0/16:2(9Z,12Z))		C50H91O18P	Diacylglycerophosphoinositolglycans	1 day, 11:02:00	19:0/16:2(9Z,12Z)	1010.59	0.3	[M+H-H2O]+	94.65	LMGP15010035	SRVQMGYCZJMYIW-ALUPRLPASA-N
MiliQ + Recry	991.576	1	21.57	99.76	0	0	0	Glycerophospholipids	PIM1(19:1(9Z)/16:2(9Z,12Z))		C50H89O18P	Diacylglycerophosphoinositolglycans	1 day, 11:03:00	19:1(9Z)/16:2(9Z,12Z)	1008.58	0.2	[M+H-H2O]+	94.27	LMGP15010041	CQEWGFWPBGIEOV-CWYYFOJCSA-N
MiliQ	991.576	1	29.19	99.85	85.95	0	0	Glycerophospholipids	PIM1(19:1(9Z)/16:2(9Z,12Z))		C50H89O18P	Diacylglycerophosphoinositolglycans	1 day, 11:03:00	19:1(9Z)/16:2(9Z,12Z)	1008.58	0.1	[M+H-H2O]+	88.51	LMGP15010041	CQEWGFWPBGIEOV-CWYYFOJCSA-N
None	991.576	1	21.46	99.85	0	0	0	Glycerophospholipids	PIM1(19:1(9Z)/16:2(9Z,12Z))		C50H89O18P	Diacylglycerophosphoinositolglycans	1 day, 11:03:00	19:1(9Z)/16:2(9Z,12Z)	1008.58	0.1	[M+H-H2O]+	90.89	LMGP15010041	CQEWGFWPBGIEOV-CWYYFOJCSA-N
MiliQ + Recry	1019.61	1	21.49	99.85	0	0	0	Glycerophospholipids	PIM1(19:2(9Z,12Z)/18:1(9Z))		C52H93O18P	Diacylglycerophosphoinositolglycans	1 day, 13:03:00	19:2(9Z,12Z)/18:1(9Z)	1036.61	0.1	[M+H-H2O]+	91.74	LMGP15010049	KZWIUOIFOMXVNQ-SHBJMVIMSA-N
None + Recry	1019.61	1	21.1	99.3	0	0	0	Glycerophospholipids	PIM1(19:2(9Z,12Z)/18:1(9Z))		C52H93O18P	Diacylglycerophosphoinositolglycans	1 day, 13:03:00	19:2(9Z,12Z)/18:1(9Z)	1036.61	0.3	[M+H-H2O]+	83.77	LMGP15010049	KZWIUOIFOMXVNQ-SHBJMVIMSA-N
MiliQ	1019.61	1	21.44	99.89	0	0	0	Glycerophospholipids	PIM1(19:2(9Z,12Z)/18:1(9Z))		C52H93O18P	Diacylglycerophosphoinositolglycans	1 day, 13:03:00	19:2(9Z,12Z)/18:1(9Z)	1036.61	0.1	[M+H-H2O]+	90.24	LMGP15010049	KZWIUOIFOMXVNQ-SHBJMVIMSA-N
None	1019.61	1	21.57	99.94	0	0	0	Glycerophospholipids	PIM1(19:2(9Z,12Z)/18:1(9Z))		C52H93O18P	Diacylglycerophosphoinositolglycans	1 day, 13:03:00	19:2(9Z,12Z)/18:1(9Z)	1036.61	0.1	[M+H-H2O]+	93.52	LMGP15010049	KZWIUOIFOMXVNQ-SHBJMVIMSA-N
NH4Ac + Recry	576.366	1	21.35	99.14	0	0	0	Glycerophospholipids	PC 16:0/5:0;5oxo		C29H56NO9P	Oxidized glycerophosphocholines			593.369	0.3	[M+H-H2O]+	91.34	LMGP20010005	RKIDALSACBQVTN-HHHXNRCGSA-N
NH4Ac + Recry	594.376	1	21.3	98.74	0	0	0	Glycerophospholipids	PC 16:0/5:0;5oxo		C29H56NO9P	Oxidized glycerophosphocholines			593.369	0.4	[M+H]+	92.12	LMGP20010005	RKIDALSACBQVTN-HHHXNRCGSA-N
MiliQ	576.366	1	20.86	97.73	0	0	0	Glycerophospholipids	PC 16:0/5:0;5oxo		C29H56NO9P	Oxidized glycerophosphocholines			593.369	0.5	[M+H-H2O]+	85.01	LMGP20010005	RKIDALSACBQVTN-HHHXNRCGSA-N
NH4Ac	576.366	1	20.85	97.74	0	0	0	Glycerophospholipids	PC 16:0/5:0;5oxo		C29H56NO9P	Oxidized glycerophosphocholines			593.369	0.5	[M+H-H2O]+	84.65	LMGP20010005	RKIDALSACBQVTN-HHHXNRCGSA-N
NH4Ac + Recry	592.361	1	21.34	98.88	0	0	0	Glycerophospholipids	PC(16:0/5:0(COOH))		C29H56NO10P	Oxidized glycerophosphocholines	21:00:00	16:0/5:0(COOH)	609.364	0.4	[M+H-H2O]+	92.32	LMGP20010006	CDZVJFRXJAUXPP-AREMUKBSSA-N
NH4Ac + Recry	610.371	1	20.73	97.27	0	0	0	Glycerophospholipids	PC(16:0/5:0(COOH))		C29H56NO10P	Oxidized glycerophosphocholines	21:00:00	16:0/5:0(COOH)	609.364	0.6	[M+H]+	83.69	LMGP20010006	CDZVJFRXJAUXPP-AREMUKBSSA-N
MiliQ + Recry	648.423	1	21.28	97.56	0	0	0	Glycerophospholipids	PC(16:0/9:0(COOH))		C33H64NO10P	Oxidized glycerophosphocholines	1 day, 1:00:00	16:0/9:0(COOH)	665.427	0.6	[M+H-H2O]+	97.44	LMGP20010007	GHQQYDSARXURNG-SSEXGKCCSA-N
MiliQ + Recry	666.434	1	21.21	97.32	0	0	0	Glycerophospholipids	PC(16:0/9:0(COOH))		C33H64NO10P	Oxidized glycerophosphocholines	1 day, 1:00:00	16:0/9:0(COOH)	665.427	0.6	[M+H]+	96.71	LMGP20010007	GHQQYDSARXURNG-SSEXGKCCSA-N
MiliQ + Recry	688.417	1	20.19	94.63	0	0	0	Glycerophospholipids	PC(16:0/9:0(COOH))		C33H64NO10P	Oxidized glycerophosphocholines	1 day, 1:00:00	16:0/9:0(COOH)	665.427	0.8	[M+Na]+	81.96	LMGP20010007	GHQQYDSARXURNG-SSEXGKCCSA-N
NH4Ac + Recry	648.423	1	29.9	99.21	91.49	0	0	Glycerophospholipids	PC(16:0/9:0(COOH))		C33H64NO10P	Oxidized glycerophosphocholines	1 day, 1:00:00	16:0/9:0(COOH)	665.427	0.3	[M+H-H2O]+	97.44	LMGP20010007	GHQQYDSARXURNG-SSEXGKCCSA-N
NH4Ac + Recry	666.434	1	30.09	99.06	93.88	0	0	Glycerophospholipids	PC(16:0/9:0(COOH))		C33H64NO10P	Oxidized glycerophosphocholines	1 day, 1:00:00	16:0/9:0(COOH)	665.427	0.3	[M+H]+	97.58	LMGP20010007	GHQQYDSARXURNG-SSEXGKCCSA-N
NH4Ac + Recry	688.417	1	21.05	96.58	0	0	0	Glycerophospholipids	PC(16:0/9:0(COOH))		C33H64NO10P	Oxidized glycerophosphocholines	1 day, 1:00:00	16:0/9:0(COOH)	665.427	0.7	[M+Na]+	96.06	LMGP20010007	GHQQYDSARXURNG-SSEXGKCCSA-N
None + Recry	648.423	1	21.34	98.35	0	0	0	Glycerophospholipids	PC(16:0/9:0(COOH))		C33H64NO10P	Oxidized glycerophosphocholines	1 day, 1:00:00	16:0/9:0(COOH)	665.427	0.5	[M+H-H2O]+	95.08	LMGP20010007	GHQQYDSARXURNG-SSEXGKCCSA-N
None + Recry	666.434	1	21.45	98.93	0	0	0	Glycerophospholipids	PC(16:0/9:0(COOH))		C33H64NO10P	Oxidized glycerophosphocholines	1 day, 1:00:00	16:0/9:0(COOH)	665.427	0.4	[M+H]+	95.24	LMGP20010007	GHQQYDSARXURNG-SSEXGKCCSA-N
None + Recry	688.416	1	21.63	99.91	0	0	0	Glycerophospholipids	PC(16:0/9:0(COOH))		C33H64NO10P	Oxidized glycerophosphocholines	1 day, 1:00:00	16:0/9:0(COOH)	665.427	0.1	[M+Na]+	95.37	LMGP20010007	GHQQYDSARXURNG-SSEXGKCCSA-N
MiliQ	648.423	1	21.22	97.16	0	0	0	Glycerophospholipids	PC(16:0/9:0(COOH))		C33H64NO10P	Oxidized glycerophosphocholines	1 day, 1:00:00	16:0/9:0(COOH)	665.427	0.6	[M+H-H2O]+	97.74	LMGP20010007	GHQQYDSARXURNG-SSEXGKCCSA-N
MiliQ	666.434	1	21.12	96.83	0	0	0	Glycerophospholipids	PC(16:0/9:0(COOH))		C33H64NO10P	Oxidized glycerophosphocholines	1 day, 1:00:00	16:0/9:0(COOH)	665.427	0.6	[M+H]+	96.79	LMGP20010007	GHQQYDSARXURNG-SSEXGKCCSA-N
MiliQ	688.416	1	20.43	96.79	0	0	0	Glycerophospholipids	PC(16:0/9:0(COOH))		C33H64NO10P	Oxidized glycerophosphocholines	1 day, 1:00:00	16:0/9:0(COOH)	665.427	0.6	[M+Na]+	77.8	LMGP20010007	GHQQYDSARXURNG-SSEXGKCCSA-N
NH4Ac	648.423	1	29.41	97.36	89.84	0	0	Glycerophospholipids	PC(16:0/9:0(COOH))		C33H64NO10P	Oxidized glycerophosphocholines	1 day, 1:00:00	16:0/9:0(COOH)	665.427	0.6	[M+H-H2O]+	97.4	LMGP20010007	GHQQYDSARXURNG-SSEXGKCCSA-N
NH4Ac	666.434	1	21.19	97.38	0	0	0	Glycerophospholipids	PC(16:0/9:0(COOH))		C33H64NO10P	Oxidized glycerophosphocholines	1 day, 1:00:00	16:0/9:0(COOH)	665.427	0.6	[M+H]+	95.83	LMGP20010007	GHQQYDSARXURNG-SSEXGKCCSA-N
NH4Ac	688.417	1	20.01	96.38	0	0	0	Glycerophospholipids	PC(16:0/9:0(COOH))		C33H64NO10P	Oxidized glycerophosphocholines	1 day, 1:00:00	16:0/9:0(COOH)	665.427	0.7	[M+Na]+	68.51	LMGP20010007	GHQQYDSARXURNG-SSEXGKCCSA-N
None	648.423	1	20.37	97.09	0	0	0	Glycerophospholipids	PC(16:0/9:0(COOH))		C33H64NO10P	Oxidized glycerophosphocholines	1 day, 1:00:00	16:0/9:0(COOH)	665.427	0.6	[M+H-H2O]+	74.81	LMGP20010007	GHQQYDSARXURNG-SSEXGKCCSA-N
NH4Ac + Recry	652.381	1	20.51	94.54	0	0	0	Glycerophospholipids	PHHdiA-PC		C31H58NO11P	Oxidized glycerophosphocholines			651.375	0.8	[M+H]+	91.39	LMGP20010010	FDBODRZRPLXQIU-KQFWQPQWSA-N
NH4Ac + Recry	664.382	1	20.81	96.07	0	0	0	Glycerophospholipids	PKODiA-PC		C32H58NO11P	Oxidized glycerophosphocholines			663.375	0.7	[M+H]+	91.95	LMGP20010013	PEZXEQJZQAVYCZ-NLMPBQEBSA-N
NH4Ac + Recry	648.387	1	21.06	97.36	0	0	0	Glycerophospholipids	PHODiA-PC		C32H60NO11P	Oxidized glycerophosphocholines			665.39	0.6	[M+H-H2O]+	92.28	LMGP20010014	URBBRAZIPCKXJD-ILCIKFISSA-N
NH4Ac + Recry	666.397	1	21.24	97.92	0	0	0	Glycerophospholipids	PHODiA-PC		C32H60NO11P	Oxidized glycerophosphocholines			665.39	0.5	[M+H]+	94.43	LMGP20010014	URBBRAZIPCKXJD-ILCIKFISSA-N
MiliQ + Recry	720.444	1	21.03	97.45	0	0	0	Glycerophospholipids	PKDdiA-PC		C36H66NO11P	Oxidized glycerophosphocholines			719.437	0.6	[M+H]+	90.96	LMGP20010017	XWKBYMQTSGGZLW-PHSKOSPPSA-N
NH4Ac + Recry	720.444	1	21.47	98.76	0	0	0	Glycerophospholipids	PKDdiA-PC		C36H66NO11P	Oxidized glycerophosphocholines			719.437	0.4	[M+H]+	96.59	LMGP20010017	XWKBYMQTSGGZLW-PHSKOSPPSA-N
MiliQ	720.444	1	21	98.52	0	0	0	Glycerophospholipids	PKDdiA-PC		C36H66NO11P	Oxidized glycerophosphocholines			719.437	0.4	[M+H]+	84.92	LMGP20010017	XWKBYMQTSGGZLW-PHSKOSPPSA-N
MiliQ	737.472	1	17.29	82.07	0	0	0	Glycerophospholipids	PKDdiA-PC		C36H66NO11P	Oxidized glycerophosphocholines			719.437	1.6	[M+NH4]+	65	LMGP20010017	XWKBYMQTSGGZLW-PHSKOSPPSA-N
NH4Ac	720.444	1	20.97	97.4	0	0	0	Glycerophospholipids	PKDdiA-PC		C36H66NO11P	Oxidized glycerophosphocholines			719.437	0.6	[M+H]+	89.7	LMGP20010017	XWKBYMQTSGGZLW-PHSKOSPPSA-N
NH4Ac + Recry	622.371	1	20.93	97.51	0	0	0	Glycerophospholipids	OS-PC		C30H56NO10P	Oxidized glycerophosphocholines			621.364	0.6	[M+H]+	88.03	LMGP20010026	YTDJKPAWCJSLDU-MEOKJUQFSA-N
MiliQ	723.536
NH4Ac + Recry	636.387	1	21.32	98.58	0	0	0	Glycerophospholipids	OG-PC		C31H58NO10P	Oxidized glycerophosphocholines			635.38	0.4	[M+H]+	93.34	LMGP20010027	YCUCDGWRMUWTRU-FQGSIFQHSA-N
MiliQ	636.387	1	20.61	97.4	0	0	0	Glycerophospholipids	OG-PC		C31H58NO10P	Oxidized glycerophosphocholines			635.38	0.6	[M+H]+	79.86	LMGP20010027	YCUCDGWRMUWTRU-FQGSIFQHSA-N
NH4Ac	636.387	1	20.06	97.47	0	0	0	Glycerophospholipids	OG-PC		C31H58NO10P	Oxidized glycerophosphocholines			635.38	0.6	[M+H]+	64.29	LMGP20010027	YCUCDGWRMUWTRU-FQGSIFQHSA-N
NH4Ac	620.392	1	20.79	95.87	0	0	0	Glycerophospholipids	OOV-PC		C31H58NO9P	Oxidized glycerophosphocholines			619.385	0.7	[M+H]+	92.4	LMGP20010028	QIJHXUVSEDYOIU-BKAVPCLVSA-N
NH4Ac + Recry	662.403	1	21.37	98.51	0	0	0	Glycerophospholipids	OHOHA-PC		C33H60NO10P	Oxidized glycerophosphocholines			661.395	0.4	[M+H]+	94.99	LMGP20010033	VIHIBPOYYZRFIB-VIRDTXNUSA-N
MiliQ	662.402	1	20.19	95.78	0	0	0	Glycerophospholipids	OHOHA-PC		C33H60NO10P	Oxidized glycerophosphocholines			661.395	0.7	[M+H]+	76.33	LMGP20010033	VIHIBPOYYZRFIB-VIRDTXNUSA-N
NH4Ac	662.402	1	20.26	96.53	0	0	0	Glycerophospholipids	OHOHA-PC		C33H60NO10P	Oxidized glycerophosphocholines			661.395	0.7	[M+H]+	74.42	LMGP20010033	VIHIBPOYYZRFIB-VIRDTXNUSA-N
NH4Ac + Recry	678.397	1	21.36	98.44	0	0	0	Glycerophospholipids	OHHdiA-PC		C33H60NO11P	Oxidized glycerophosphocholines			677.39	0.4	[M+H]+	95.16	LMGP20010034	AJRLDRTXACYEBL-ISTIVLDXSA-N
MiliQ + Recry	692.413	1	21.13	97.04	0	0	0	Glycerophospholipids	OHODiA-PC		C34H62NO11P	Oxidized glycerophosphocholines			691.406	0.6	[M+H]+	95.91	LMGP20010038	ORJJIZYMQMCWMN-KSWOFNOMSA-N
NH4Ac + Recry	692.413	1	21.46	98.7	0	0	0	Glycerophospholipids	OHODiA-PC		C34H62NO11P	Oxidized glycerophosphocholines			691.406	0.4	[M+H]+	96.73	LMGP20010038	ORJJIZYMQMCWMN-KSWOFNOMSA-N
MiliQ	692.413	1	20.28	97.52	0	0	0	Glycerophospholipids	OHODiA-PC		C34H62NO11P	Oxidized glycerophosphocholines			691.406	0.6	[M+H]+	70.05	LMGP20010038	ORJJIZYMQMCWMN-KSWOFNOMSA-N
NH4Ac	692.413	1	20.76	97.31	0	0	0	Glycerophospholipids	OHODiA-PC		C34H62NO11P	Oxidized glycerophosphocholines			691.406	0.6	[M+H]+	84.49	LMGP20010038	ORJJIZYMQMCWMN-KSWOFNOMSA-N
NH4Ac + Recry	748.476	1	21.44	99.15	0	0	0	Glycerophospholipids	OHDdiA-PC		C38H70NO11P	Oxidized glycerophosphocholines			747.469	0.3	[M+H]+	93.76	LMGP20010042	DGDWIVFLCYBTSL-GNMLPVOKSA-N
MiliQ + Recry	830.553	1	19.99	91.43	0	0	0	Glycerophospholipids	P-IsoPGE2-PC		C44H80NO11P	Oxidized glycerophosphocholines			829.547	1.1	[M+H]+	92.58	LMGP20010043	RBCIEFVODSDAEH-ZRLPZGMBSA-N
NH4Ac + Recry	830.553	1	20.59	93.89	0	0	0	Glycerophospholipids	P-IsoPGE2-PC		C44H80NO11P	Oxidized glycerophosphocholines			829.547	0.9	[M+H]+	96.74	LMGP20010043	RBCIEFVODSDAEH-ZRLPZGMBSA-N
NH4Ac	830.553	1	18.22	86.42	0	0	0	Glycerophospholipids	P-IsoPGE2-PC		C44H80NO11P	Oxidized glycerophosphocholines			829.547	1.4	[M+H]+	68.94	LMGP20010043	RBCIEFVODSDAEH-ZRLPZGMBSA-N
MiliQ + Recry	832.569	1	29.52	97.31	91.47	0	0	Glycerophospholipids	P-IsoPGF2-PC		C44H82NO11P	Oxidized glycerophosphocholines			831.563	0.6	[M+H]+	96.58	LMGP20010046	NJHGFFOICHJLQM-SMAMXKCCSA-N
NH4Ac + Recry	832.569	1	30.08	99.07	93.53	0	0	Glycerophospholipids	P-IsoPGF2-PC		C44H82NO11P	Oxidized glycerophosphocholines			831.563	0.3	[M+H]+	97.94	LMGP20010046	NJHGFFOICHJLQM-SMAMXKCCSA-N
None + Recry	832.569	1	28.47	97.54	79.07	0	0	Glycerophospholipids	P-IsoPGF2-PC		C44H82NO11P	Oxidized glycerophosphocholines			831.563	0.6	[M+H]+	97.44	LMGP20010046	NJHGFFOICHJLQM-SMAMXKCCSA-N
MiliQ	832.569	1	29.44	97.43	90.07	0	0	Glycerophospholipids	P-IsoPGF2-PC		C44H82NO11P	Oxidized glycerophosphocholines			831.563	0.6	[M+H]+	97.19	LMGP20010046	NJHGFFOICHJLQM-SMAMXKCCSA-N
MiliQ	854.551	1	20.99	98.72	0	0	0	Glycerophospholipids	P-IsoPGF2-PC		C44H82NO11P	Oxidized glycerophosphocholines			831.563	0.4	[M+Na]+	83.56	LMGP20010046	NJHGFFOICHJLQM-SMAMXKCCSA-N
NH4Ac	832.569	1	21.19	97.16	0	0	0	Glycerophospholipids	P-IsoPGF2-PC		C44H82NO11P	Oxidized glycerophosphocholines			831.563	0.6	[M+H]+	97.03	LMGP20010046	NJHGFFOICHJLQM-SMAMXKCCSA-N
MiliQ + Recry	828.536	1	13.54	55.95	0	0	0	Glycerophospholipids	PEIPC		C44H78NO11P	Oxidized glycerophosphocholines			827.531	2.7	[M+H]+	92.51	LMGP20010047	JRFNLYFCYVJQMF-PTTMIBEUSA-N
NH4Ac + Recry	828.537	1	17.09	75.96	0	0	0	Glycerophospholipids	PEIPC		C44H78NO11P	Oxidized glycerophosphocholines			827.531	1.9	[M+H]+	90.11	LMGP20010047	JRFNLYFCYVJQMF-PTTMIBEUSA-N
None + Recry	828.536	1	11.96	49.18	0	0	0	Glycerophospholipids	PEIPC		C44H78NO11P	Oxidized glycerophosphocholines			827.531	3	[M+H]+	83.02	LMGP20010047	JRFNLYFCYVJQMF-PTTMIBEUSA-N
MiliQ	828.536	1	12.19	49.76	0	0	0	Glycerophospholipids	PEIPC		C44H78NO11P	Oxidized glycerophosphocholines			827.531	3	[M+H]+	86.34	LMGP20010047	JRFNLYFCYVJQMF-PTTMIBEUSA-N
NH4Ac	828.536	1	13.02	55.38	0	0	0	Glycerophospholipids	PEIPC		C44H78NO11P	Oxidized glycerophosphocholines			827.531	2.7	[M+H]+	81.14	LMGP20010047	JRFNLYFCYVJQMF-PTTMIBEUSA-N
MiliQ + Recry	680.413	1	20.98	97.63	0	0	0	Glycerophospholipids	PHDdiA-PE		C33H62NO11P	Oxidized glycerophosphoethanolamines			679.406	0.5	[M+H]+	88.71	LMGP20020025	REEUASONVFSMBC-VBGIYYPRSA-N
NH4Ac + Recry	680.413	1	21.53	99.08	0	0	0	Glycerophospholipids	PHDdiA-PE		C33H62NO11P	Oxidized glycerophosphoethanolamines			679.406	0.3	[M+H]+	96.59	LMGP20020025	REEUASONVFSMBC-VBGIYYPRSA-N
MiliQ	680.413	1	20.75	97.76	0	0	0	Glycerophospholipids	PHDdiA-PE		C33H62NO11P	Oxidized glycerophosphoethanolamines			679.406	0.5	[M+H]+	81.93	LMGP20020025	REEUASONVFSMBC-VBGIYYPRSA-N
NH4Ac	680.413	1	20.7	97.56	0	0	0	Glycerophospholipids	PHDdiA-PE		C33H62NO11P	Oxidized glycerophosphoethanolamines			679.406	0.6	[M+H]+	81.5	LMGP20020025	REEUASONVFSMBC-VBGIYYPRSA-N
MiliQ + Recry	608.392	1	21.22	98.35	0	0	0	Glycerophospholipids	PON-PE		C30H58NO9P	Oxidized glycerophosphoethanolamines			607.385	0.5	[M+H]+	91.75	LMGP20020028	MVAIWYVEWHAGGD-MUUNZHRXSA-N
NH4Ac + Recry	608.392	1	21.5	99.35	0	0	0	Glycerophospholipids	PON-PE		C30H58NO9P	Oxidized glycerophosphoethanolamines			607.385	0.3	[M+H]+	94.41	LMGP20020028	MVAIWYVEWHAGGD-MUUNZHRXSA-N
MiliQ	608.392	1	20.89	98.23	0	0	0	Glycerophospholipids	PON-PE		C30H58NO9P	Oxidized glycerophosphoethanolamines			607.385	0.5	[M+H]+	83.24	LMGP20020028	MVAIWYVEWHAGGD-MUUNZHRXSA-N
MiliQ	739.508
NH4Ac	608.392	1	20.84	98.3	0	0	0	Glycerophospholipids	PON-PE		C30H58NO9P	Oxidized glycerophosphoethanolamines			607.385	0.5	[M+H]+	81.58	LMGP20020028	MVAIWYVEWHAGGD-MUUNZHRXSA-N
MiliQ	656.389	1	20.6	98.55	0	0	0	Glycerophospholipids	OON-PE		C32H60NO9P	Oxidized glycerophosphoethanolamines			633.401	0.4	[M+Na]+	73.85	LMGP20020038	ZYICSGMYRNCLFZ-ASYYJWOLSA-N
NH4Ac + Recry	704.413	1	19.53	89.49	0	0	0	Glycerophospholipids	OKDdiA-PE		C35H62NO11P	Oxidized glycerophosphoethanolamines			703.406	1.2	[M+H]+	89.57	LMGP20020049	RWAZOKCBLDTNCW-LPXPNQGYSA-N
MiliQ + Recry	706.429	1	21.32	98.45	0	0	0	Glycerophospholipids	OHDdiA-PE		C35H64NO11P	Oxidized glycerophosphoethanolamines			705.422	0.4	[M+H]+	94.16	LMGP20020051	UTBCTKGYABIAGC-KLWWBXMVSA-N
NH4Ac + Recry	706.429	1	21.56	99.16	0	0	0	Glycerophospholipids	OHDdiA-PE		C35H64NO11P	Oxidized glycerophosphoethanolamines			705.422	0.3	[M+H]+	97.14	LMGP20020051	UTBCTKGYABIAGC-KLWWBXMVSA-N
MiliQ	706.429	1	20.64	98.12	0	0	0	Glycerophospholipids	OHDdiA-PE		C35H64NO11P	Oxidized glycerophosphoethanolamines			705.422	0.5	[M+H]+	77.06	LMGP20020051	UTBCTKGYABIAGC-KLWWBXMVSA-N
NH4Ac	706.429	1	20.82	97.93	0	0	0	Glycerophospholipids	OHDdiA-PE		C35H64NO11P	Oxidized glycerophosphoethanolamines			705.422	0.5	[M+H]+	82.99	LMGP20020051	UTBCTKGYABIAGC-KLWWBXMVSA-N
NH4Ac + Recry	708.408	1	20.97	96.59	0	0	0	Glycerophospholipids	PHODA-PS		C34H62NO12P	Oxidized glycerophosphoserines			707.401	0.7	[M+H]+	93.72	LMGP20040001	VAEWMEWEXYIQLV-UJEDWZGGSA-N
NH4Ac + Recry	694.392	1	20.09	92.75	0	0	0	Glycerophospholipids	OA-PS		C33H60NO12P	Oxidized glycerophosphoserines			693.385	1	[M+H]+	88.65	LMGP20040024	JSPIZDHQQLEUMP-BDZCPYMJSA-N
NH4Ac + Recry	734.423	1	20.97	96.85	0	0	0	Glycerophospholipids	OHODA-PS		C36H64NO12P	Oxidized glycerophosphoserines			733.417	0.6	[M+H]+	92.32	LMGP20040035	PBMHUGLUIUDOQT-MWYLMXMSSA-N
NH4Ac + Recry	710.423	1	21.15	97.42	0	0	0	Glycerophospholipids	PKODA-PG		C34H61O12P	Oxidized glycerophosphates			692.39	0.6	[M+NH4]+	94.4	LMGP20060002	RFBFIDYTYDLLIU-QGKLTKKDSA-N
NH4Ac + Recry	682.429	1	21.44	99	0	0	0	Glycerophospholipids	OON-PG		C33H61O11P	Oxidized glycerophosphates			664.395	0.4	[M+NH4]+	94.69	LMGP20060023	ODIDLOHVXQFDGW-DGEKRMNSSA-N
NH4Ac + Recry	736.439	1	21.19	97.73	0	0	0	Glycerophospholipids	OKODA-PG		C36H63O12P	Oxidized glycerophosphates			718.406	0.5	[M+NH4]+	94.12	LMGP20060033	XNLMBDDHOWGDJY-WUQGKXQPSA-N
NH4Ac + Recry	738.455	1	20.97	97.08	0	0	0	Glycerophospholipids	OHODA-PG		C36H65O12P	Oxidized glycerophosphates			720.421	0.6	[M+NH4]+	91.32	LMGP20060035	AAULHHPRBHMMFM-MMSSRWOLSA-N
NH4Ac + Recry	679.474	1	13.37	56.34	0	0	0	Polyketides	Annosquatin-I		C37H68O9	Annonaceae acetogenins			656.486	2.7	[M+Na]+	85.98	LMPK03000034	FQTXTFTZJMMIOC-KIAYFQORSA-N
None + Recry	677.458	1	12.98	53.4	0	0	0	Polyketides	Annosquatin B		C37H66O9	Annonaceae acetogenins			654.471	2.8	[M+Na]+	89.89	LMPK03000048	VJSMZPUJLVDXSO-JBUUXRNWSA-N
NH4Ac + Recry	721.485	1	21.21	99.91	0	0	0	Polyketides	Erythromycin D		C36H65NO12	Macrolides and lactone polyketides			703.451	0.1	[M+NH4]+	83.84	LMPK04000010	CLQUUOKNEOQBSW-DGAFEIGRSA-N
MiliQ	731.505	1	20.39	97.22	0	0	0	Polyketides	Azithromycin		C38H72N2O12	Macrolides and lactone polyketides			748.509	0.6	[M+H-H2O]+	74.48	LMPK04000013	MQTOSJVFKKJCRP-OHJWJPDZSA-N
MiliQ + Recry	346.331	1	21.24	98.46	0	0	0	Prenol Lipids	(2S)-2-hydroxyphytanic acid		C20H40O3	C20 isoprenoids (diterpenes)			328.298	0.4	[M+NH4]+	91.9	LMPR0104010015	CGKMKXBKVBXUGK-LFVBFMBRSA-N
MiliQ	346.332	1	21.39	98.87	0	0	0	Prenol Lipids	(2S)-2-hydroxyphytanic acid		C20H40O3	C20 isoprenoids (diterpenes)			328.298	0.4	[M+NH4]+	93.88	LMPR0104010015	CGKMKXBKVBXUGK-LFVBFMBRSA-N
NH4Ac	346.332	1	21.25	98.69	0	0	0	Prenol Lipids	(2S)-2-hydroxyphytanic acid		C20H40O3	C20 isoprenoids (diterpenes)			328.298	0.4	[M+NH4]+	90.96	LMPR0104010015	CGKMKXBKVBXUGK-LFVBFMBRSA-N
MiliQ	443.388	1	20.49	99.25	0	0	0	Prenol Lipids	(+)-22(29)-Hopen-6alpha-21beta-diol		C30H50O2	C30 isoprenoids (triterpenes)			442.381	0.3	[M+H]+	67.38	LMPR0106190002	XXSYFCQOXNPTRZ-UGVZUGSUSA-N
MiliQ + Recry	790.523	1	10.55	39.35	0	0	0	Prenol Lipids	19'-Hexanoyloxyfucoxanthin		C48H68O8	C40 isoprenoids (tetraterpenes)			772.491	3.4	[M+NH4]+	93.43	LMPR01070056	AJKIHQWOELANGE-QICHPRPMSA-N
NH4Ac + Recry	790.523	1	11.06	41.55	0	0	0	Prenol Lipids	19'-Hexanoyloxyfucoxanthin		C48H68O8	C40 isoprenoids (tetraterpenes)			772.491	3.3	[M+NH4]+	96.48	LMPR01070056	AJKIHQWOELANGE-QICHPRPMSA-N
MiliQ	790.523	1	10.49	39.42	0	0	0	Prenol Lipids	19'-Hexanoyloxyfucoxanthin		C48H68O8	C40 isoprenoids (tetraterpenes)			772.491	3.4	[M+NH4]+	91.42	LMPR01070056	AJKIHQWOELANGE-QICHPRPMSA-N
NH4Ac	790.523	1	10.19	37.45	0	0	0	Prenol Lipids	19'-Hexanoyloxyfucoxanthin		C48H68O8	C40 isoprenoids (tetraterpenes)			772.491	3.5	[M+NH4]+	92.86	LMPR01070056	AJKIHQWOELANGE-QICHPRPMSA-N
NH4Ac + Recry	695.469	1	14.62	61.72	0	0	0	Prenol Lipids	19'-Hexanoyloxyisomytiloxanthin		C46H64O6	C40 isoprenoids (tetraterpenes)			712.47	2.5	[M+H-H2O]+	93.29	LMPR01070058	LIBOJHYHDLWKKI-XFTVYCRLSA-N
None	763.567	1	16.79	75.37	0	0	0	Prenol Lipids	Siphonaxanthin dodecenoate		C52H76O5	C40 isoprenoids (tetraterpenes)			780.569	1.9	[M+H-H2O]+	84.97	LMPR01070159	UERRVASYDCUNEJ-SLVWFMFBSA-N
NH4Ac	591.526	1	19.49	91.75	0	0	0	Prenol Lipids	Beta-isorenieratane		C40H72	C40 isoprenoids (tetraterpenes)			552.563	1	[M+K]+	77.09	LMPR01070286	AMFUQTIHCWTHLE-UHFFFAOYSA-N
NH4Ac	807.594	1	16.49	77.5	0	0	0	Prenol Lipids	Fucoxanthinol 3-myristoleate		C54H80O6	C40 isoprenoids (tetraterpenes)			824.596	1.8	[M+H-H2O]+	65.89	LMPR01070308	WLIMRWNKDQUCDB-JKORXHOLSA-N
MiliQ	949.628	1	5.43	22.49	0	0	0	Prenol Lipids	Fucoxanthinol 3-(4Z,7Z,10Z,13Z,16Z,19Z-docosahexaenoate)		C62H86O6	C40 isoprenoids (tetraterpenes)			926.642	4.3	[M+Na]+	36.84	LMPR01070319	SJEFWQNMNOHTJT-HPGKJACDSA-N
NH4Ac	949.628	1	6.25	20.89	0	0	0	Prenol Lipids	Fucoxanthinol 3-(4Z,7Z,10Z,13Z,16Z,19Z-docosahexaenoate)		C62H86O6	C40 isoprenoids (tetraterpenes)			926.642	4.4	[M+Na]+	67.38	LMPR01070319	SJEFWQNMNOHTJT-HPGKJACDSA-N
NH4Ac + Recry	709.448	1	15.51	66.94	0	0	0	Prenol Lipids	1'-(beta-D-Glucopyranosyloxy)-3,4,3',4'-tetradehydro-1',2'-dihydro-beta,psi-caroten-2-one		C46H62O7	C40 isoprenoids (tetraterpenes)			726.45	2.2	[M+H-H2O]+	91.81	LMPR01070579	WCJRTUFWFLRDJF-PHTQYGCTSA-N
MiliQ + Recry	947.612	1	6.13	16.43	0	0	0	Prenol Lipids	Hydroxychlorobactene glucoside laurate		C59H88O7	C40 isoprenoids (tetraterpenes)			908.653	4.8	[M+K]+	86.43	LMPR01070618	SBGPMHBQUNCVME-FCGFQEOPSA-N
NH4Ac + Recry	947.612	1	6.63	18.7	0	0	0	Prenol Lipids	Hydroxychlorobactene glucoside laurate		C59H88O7	C40 isoprenoids (tetraterpenes)			908.653	4.6	[M+K]+	88.94	LMPR01070618	SBGPMHBQUNCVME-FCGFQEOPSA-N
MiliQ	947.612	1	6.36	16.37	0	0	0	Prenol Lipids	Hydroxychlorobactene glucoside laurate		C59H88O7	C40 isoprenoids (tetraterpenes)			908.653	4.8	[M+K]+	92.91	LMPR01070618	SBGPMHBQUNCVME-FCGFQEOPSA-N
NH4Ac	947.612	1	14.58	16.15	89.14	0	0	Prenol Lipids	Hydroxychlorobactene glucoside laurate		C59H88O7	C40 isoprenoids (tetraterpenes)			908.653	4.8	[M+K]+	97.22	LMPR01070618	SBGPMHBQUNCVME-FCGFQEOPSA-N
NH4Ac + Recry	639.406	1	15.32	67.22	0	0	0	Prenol Lipids	Gyroxanthin		C42H56O6	C40 isoprenoids (tetraterpenes)			656.408	2.2	[M+H-H2O]+	85.14	LMPR01070747	UBQYDZUJWOBLJS-SYXZBCTMSA-N
MiliQ	651.442	1	15.73	70.44	0	0	0	Prenol Lipids	Dinochrome A		C44H60O5	C40 isoprenoids (tetraterpenes)			668.444	2.1	[M+H-H2O]+	80.26	LMPR01070748	DYTLPXMYTFXUBJ-AJGLGNEYSA-N
NH4Ac	651.442	1	15.55	68.67	0	0	0	Prenol Lipids	Dinochrome A		C44H60O5	C40 isoprenoids (tetraterpenes)			668.444	2.2	[M+H-H2O]+	84.29	LMPR01070748	DYTLPXMYTFXUBJ-AJGLGNEYSA-N
NH4Ac + Recry	623.411	1	14.53	62.95	0	0	0	Prenol Lipids	Halocynthiaxanthin 3'-acetate		C42H56O5	C40 isoprenoids (tetraterpenes)			640.413	2.4	[M+H-H2O]+	84.8	LMPR01070832	ZXBKJGIDFYDFMF-KCMHMNNUSA-N
NH4Ac	737.552	1	15.01	68.14	0	0	0	Prenol Lipids	Loroxanthin decenoate		C50H72O4	C40 isoprenoids (tetraterpenes)			736.543	2.2	[M+H]+	71.98	LMPR01070917	GHKJJUCQVSCWKQ-ZASBTPHMSA-N
NH4Ac + Recry	793.542	1	16.48	71.96	0	0	0	Prenol Lipids	Lepidoxanthin		C52H74O7	C40 isoprenoids (tetraterpenes)			810.543	2	[M+H-H2O]+	93.51	LMPR01070945	LQEAEODLIWWIFW-QGDBLCQUSA-N
MiliQ	793.542	1	15.49	72.96	0	0	0	Prenol Lipids	Lepidoxanthin		C52H74O7	C40 isoprenoids (tetraterpenes)			810.543	2	[M+H-H2O]+	61.14	LMPR01070945	LQEAEODLIWWIFW-QGDBLCQUSA-N
NH4Ac	793.542	1	16.38	75.27	0	0	0	Prenol Lipids	Lepidoxanthin		C52H74O7	C40 isoprenoids (tetraterpenes)			810.543	1.9	[M+H-H2O]+	74.22	LMPR01070945	LQEAEODLIWWIFW-QGDBLCQUSA-N
MiliQ	735.536	1	15.79	70.04	0	0	0	Prenol Lipids	Siphonaxanthin decenoate		C50H72O5	C40 isoprenoids (tetraterpenes)			752.538	2.1	[M+H-H2O]+	83.92	LMPR01070950	XMQHQSCSYZPBNB-AIZNKAMTSA-N
None + Recry	721.557	1	15.76	67.48	0	0	0	Prenol Lipids	3',4'-Epoxymonoanhydrobacterioruberin		C50H74O4	Polyterpenes			738.559	2.2	[M+H-H2O]+	96	LMPR01080038	HKXMBXXNJAICIG-TVOYLSQCSA-N
NH4Ac	817.651	1	16.18	71.39	0	0	0	Prenol Lipids	3-decaprenyl-4,5-dihydroxybenzoic acid		C57H86O4	Ubiquinones			834.653	2.1	[M+H-H2O]+	88.14	LMPR02010034	HGWUGDIATLOPBN-BHZQGFRMSA-N
NH4Ac + Recry	830.682	1	17.48	77.66	0	0	0	Prenol Lipids	Rhodoquinone		C58H89NO3	Ubiquinones			847.684	1.8	[M+H-H2O]+	92.49	LMPR02010047	WDVDSFZLRFLVJT-AVRCVIBKSA-N
NH4Ac + Recry	757.557	1	6.57	18.44	0	0	0	Prenol Lipids	II-dihydro-omega-(2,6,6-trimethylcyclohex-2-enylmethyl)2,3-epoxymenaquinone-6		C51H74O3	Vitamin K			734.564	4.6	[M+Na]+	88.34	LMPR02030038	YPKCONZYZANZNY-QVWGMCSTSA-N
None + Recry	735.573	1	15.31	65.27	0	0	0	Prenol Lipids	II-dihydro-omega-(2,6,6-trimethylcyclohex-2-enylmethyl)2,3-epoxymenaquinone-6		C51H74O3	Vitamin K			734.564	2.3	[M+H]+	94.64	LMPR02030038	YPKCONZYZANZNY-QVWGMCSTSA-N
None + Recry	757.556	1	9.53	34.75	0	0	0	Prenol Lipids	II-dihydro-omega-(2,6,6-trimethylcyclohex-2-enylmethyl)2,3-epoxymenaquinone-6		C51H74O3	Vitamin K			734.564	3.6	[M+Na]+	88.22	LMPR02030038	YPKCONZYZANZNY-QVWGMCSTSA-N
None	757.556	1	9.46	40.27	0	0	0	Prenol Lipids	II-dihydro-omega-(2,6,6-trimethylcyclohex-2-enylmethyl)2,3-epoxymenaquinone-6		C51H74O3	Vitamin K			734.564	3.4	[M+Na]+	58.82	LMPR02030038	YPKCONZYZANZNY-QVWGMCSTSA-N
NH4Ac + Recry	590.383	1	18.56	85.68	0	0	0	Prenol Lipids	dolichyl-4-D-xylosyl phosphate		C30H53O8P	Dolichol monophosphates			572.348	1.4	[M+NH4]+	82.06	LMPR03080011	QNWDPUAQSUCTOR-SHADHPJFSA-N
MiliQ	590.382	1	20.4	96.37	0	0	0	Prenol Lipids	dolichyl-4-D-xylosyl phosphate		C30H53O8P	Dolichol monophosphates			572.348	0.7	[M+NH4]+	79.08	LMPR03080011	QNWDPUAQSUCTOR-SHADHPJFSA-N
NH4Ac	590.382	1	20.07	95.46	0	0	0	Prenol Lipids	dolichyl-4-D-xylosyl phosphate		C30H53O8P	Dolichol monophosphates			572.348	0.8	[M+NH4]+	74.54	LMPR03080011	QNWDPUAQSUCTOR-SHADHPJFSA-N
MiliQ	788.518	1	18.13	85.03	0	0	0	Prenol Lipids	bacteriohopane-,32,33,34-triol-35-cyclitolguanine		C42H75N3O8	Hopanoids			749.555	1.4	[M+K]+	73.47	LMPR04000019	HBYLSHNUNMUXCU-VCJINUIQSA-N
MiliQ + Recry	694.429	1	21.15	97.6	0	0	0	Saccharolipids	Lipid X		C34H66NO12P	Diacylaminosugars			711.432	0.6	[M+H-H2O]+	93.53	LMSL01020001	HEHQDWUWJVPREQ-XQJZMFRCSA-N
NH4Ac + Recry	694.429	1	21.55	99.09	0	0	0	Saccharolipids	Lipid X		C34H66NO12P	Diacylaminosugars			711.432	0.3	[M+H-H2O]+	97.29	LMSL01020001	HEHQDWUWJVPREQ-XQJZMFRCSA-N
MiliQ	694.429	1	20.86	98.5	0	0	0	Saccharolipids	Lipid X		C34H66NO12P	Diacylaminosugars			711.432	0.4	[M+H-H2O]+	81.22	LMSL01020001	HEHQDWUWJVPREQ-XQJZMFRCSA-N
NH4Ac	694.429	1	20.81	97.41	0	0	0	Saccharolipids	Lipid X		C34H66NO12P	Diacylaminosugars			711.432	0.6	[M+H-H2O]+	85.27	LMSL01020001	HEHQDWUWJVPREQ-XQJZMFRCSA-N
NH4Ac	969.666	1	14.15	60.66	0	0	0	Saccharolipids	DAT(16:0/22:0(2Me[S],4Me[S]))		C52H98O13	Acyltrehaloses	1 day, 14:00:00	16:0/22:0(2Me[S],4Me[S])	930.701	2.5	[M+K]+	85.9	LMSL03000005	OFWIHEITVSWUIE-QEXXVBJESA-N
MiliQ	696.465	1	11.98	52.38	0	0	0	Sphingolipids	(2S,3R,4E,8E)-3-Hydroxy-2-[methyl(stearoyl)amino]-4,8-octadecadien-1-yl hydrogen sulfate		C37H71NO6S	Other Sphingolipids			657.5	2.8	[M+K]+	67.62	LMSP00000025	RIMXVCHDYMWUNB-WLRZNKQFSA-N
MiliQ + Recry	736.512	1	21.39	98.49	0	0	0	Sphingolipids	Man-Cer(d16:0(15Me(3OH))/14:0(13Me))		C38H76NO11P	Other Sphingolipids	1 day, 6:00:00	d16:0(15Me(3OH))/14:0(13Me)	753.516	0.4	[M+H-H2O]+	95.68	LMSP00000027	JTWSLNHGEHRXMP-YSJOKYIHSA-N
NH4Ac + Recry	736.512	1	21.52	99.2	0	0	0	Sphingolipids	Man-Cer(d16:0(15Me(3OH))/14:0(13Me))		C38H76NO11P	Other Sphingolipids	1 day, 6:00:00	d16:0(15Me(3OH))/14:0(13Me)	753.516	0.3	[M+H-H2O]+	95.67	LMSP00000027	JTWSLNHGEHRXMP-YSJOKYIHSA-N
NH4Ac + Recry	776.507	1	13.08	52.7	0	0	0	Sphingolipids	Man-Cer(d16:0(15Me(3OH))/14:0(13Me))		C38H76NO11P	Other Sphingolipids	1 day, 6:00:00	d16:0(15Me(3OH))/14:0(13Me)	753.516	2.8	[M+Na]+	96.24	LMSP00000027	JTWSLNHGEHRXMP-YSJOKYIHSA-N
MiliQ	736.512	1	21.14	98.52	0	0	0	Sphingolipids	Man-Cer(d16:0(15Me(3OH))/14:0(13Me))		C38H76NO11P	Other Sphingolipids	1 day, 6:00:00	d16:0(15Me(3OH))/14:0(13Me)	753.516	0.4	[M+H-H2O]+	88.69	LMSP00000027	JTWSLNHGEHRXMP-YSJOKYIHSA-N
MiliQ	776.507	1	13.12	56.93	0	0	0	Sphingolipids	Man-Cer(d16:0(15Me(3OH))/14:0(13Me))		C38H76NO11P	Other Sphingolipids	1 day, 6:00:00	d16:0(15Me(3OH))/14:0(13Me)	753.516	2.7	[M+Na]+	76.04	LMSP00000027	JTWSLNHGEHRXMP-YSJOKYIHSA-N
NH4Ac	736.512	1	21.3	98.5	0	0	0	Sphingolipids	Man-Cer(d16:0(15Me(3OH))/14:0(13Me))		C38H76NO11P	Other Sphingolipids	1 day, 6:00:00	d16:0(15Me(3OH))/14:0(13Me)	753.516	0.4	[M+H-H2O]+	93.23	LMSP00000027	JTWSLNHGEHRXMP-YSJOKYIHSA-N
NH4Ac	776.507	1	12.03	53.48	0	0	0	Sphingolipids	Man-Cer(d16:0(15Me(3OH))/14:0(13Me))		C38H76NO11P	Other Sphingolipids	1 day, 6:00:00	d16:0(15Me(3OH))/14:0(13Me)	753.516	2.8	[M+Na]+	63.31	LMSP00000027	JTWSLNHGEHRXMP-YSJOKYIHSA-N
MiliQ + Recry	318.3	1	21.45	99.62	0	0	0	Sphingolipids	Phytosphingosine		C18H39NO3	4-Hydroxysphinganines (Phytosphingosines)			317.293	0.2	[M+H]+	91.88	LMSP01030001	AERBNCYCJBRYDG-KSZLIROESA-N
NH4Ac + Recry	318.3	1	21.55	99.7	0	0	0	Sphingolipids	Phytosphingosine		C18H39NO3	4-Hydroxysphinganines (Phytosphingosines)			317.293	0.2	[M+H]+	94.19	LMSP01030001	AERBNCYCJBRYDG-KSZLIROESA-N
MiliQ	318.3	1	21.56	99.58	0	0	0	Sphingolipids	Phytosphingosine		C18H39NO3	4-Hydroxysphinganines (Phytosphingosines)			317.293	0.2	[M+H]+	95.1	LMSP01030001	AERBNCYCJBRYDG-KSZLIROESA-N
NH4Ac	318.3	1	21.5	99.58	0	0	0	Sphingolipids	Phytosphingosine		C18H39NO3	4-Hydroxysphinganines (Phytosphingosines)			317.293	0.2	[M+H]+	93.37	LMSP01030001	AERBNCYCJBRYDG-KSZLIROESA-N
None	318.3	1	21.08	99.61	0	0	0	Sphingolipids	Phytosphingosine		C18H39NO3	4-Hydroxysphinganines (Phytosphingosines)			317.293	0.2	[M+H]+	81.57	LMSP01030001	AERBNCYCJBRYDG-KSZLIROESA-N
NH4Ac	274.274	1	21.69	99.99	0	0	0	Sphingolipids	C16 Sphinganine		C16H35NO2	Sphingoid base homologs and variants			273.267	0	[M+H]+	96.47	LMSP01040001	ZKLREJQHRKUJHD-JKSUJKDBSA-N
MiliQ + Recry	310.31	1	30.05	99.87	93.51	0	0	Sphingolipids	N,N-dimethylsphingosine		C20H41NO2	N-methylated sphingoid bases			327.314	0.1	[M+H-H2O]+	93.28	LMSP01070001	YRXOQXUDKDCXME-YIVRLKKSSA-N
NH4Ac + Recry	310.31	1	29.63	99.86	88.07	0	0	Sphingolipids	N,N-dimethylsphingosine		C20H41NO2	N-methylated sphingoid bases			327.314	0.1	[M+H-H2O]+	95.4	LMSP01070001	YRXOQXUDKDCXME-YIVRLKKSSA-N
None + Recry	310.31	1	21.44	99.85	0	0	0	Sphingolipids	N,N-dimethylsphingosine		C20H41NO2	N-methylated sphingoid bases			327.314	0.1	[M+H-H2O]+	90.34	LMSP01070001	YRXOQXUDKDCXME-YIVRLKKSSA-N
MiliQ	310.31	1	30.42	99.79	96.6	0	0	Sphingolipids	N,N-dimethylsphingosine		C20H41NO2	N-methylated sphingoid bases			327.314	0.2	[M+H-H2O]+	96.18	LMSP01070001	YRXOQXUDKDCXME-YIVRLKKSSA-N
MiliQ	328.321	1	21.18	99.64	0	0	0	Sphingolipids	N,N-dimethylsphingosine		C20H41NO2	N-methylated sphingoid bases			327.314	0.2	[M+H]+	84.15	LMSP01070001	YRXOQXUDKDCXME-YIVRLKKSSA-N
NH4Ac	310.31	1	30.08	99.82	93.05	0	0	Sphingolipids	N,N-dimethylsphingosine		C20H41NO2	N-methylated sphingoid bases			327.314	0.2	[M+H-H2O]+	95.43	LMSP01070001	YRXOQXUDKDCXME-YIVRLKKSSA-N
NH4Ac	328.321	1	21.39	99.47	0	0	0	Sphingolipids	N,N-dimethylsphingosine		C20H41NO2	N-methylated sphingoid bases			327.314	0.3	[M+H]+	90.78	LMSP01070001	YRXOQXUDKDCXME-YIVRLKKSSA-N
None	310.31	1	21.52	99.71	0	0	0	Sphingolipids	N,N-dimethylsphingosine		C20H41NO2	N-methylated sphingoid bases			327.314	0.2	[M+H-H2O]+	93.16	LMSP01070001	YRXOQXUDKDCXME-YIVRLKKSSA-N
MiliQ + Recry	268.264	1	21.58	99.97	0	0	0	Sphingolipids	anteiso (4E,14-methyl-d16:1) sphingosine		C17H35NO2	Sphingoid base analogs	16:01:00	4E,14-methyl-d16:1	285.267	0.1	[M+H-H2O]+	93.65	LMSP01080006	NJVGCHGRFMZTKV-KLVHAFEJSA-N
NH4Ac + Recry	268.264	1	21.51	99.94	0	0	0	Sphingolipids	anteiso (4E,14-methyl-d16:1) sphingosine		C17H35NO2	Sphingoid base analogs	16:01:00	4E,14-methyl-d16:1	285.267	0.1	[M+H-H2O]+	91.92	LMSP01080006	NJVGCHGRFMZTKV-KLVHAFEJSA-N
MiliQ	268.264	1	21.47	99.92	0	0	0	Sphingolipids	anteiso (4E,14-methyl-d16:1) sphingosine		C17H35NO2	Sphingoid base analogs	16:01:00	4E,14-methyl-d16:1	285.267	0.1	[M+H-H2O]+	90.79	LMSP01080006	NJVGCHGRFMZTKV-KLVHAFEJSA-N
NH4Ac	268.264	1	21.44	99.94	0	0	0	Sphingolipids	anteiso (4E,14-methyl-d16:1) sphingosine		C17H35NO2	Sphingoid base analogs	16:01:00	4E,14-methyl-d16:1	285.267	0.1	[M+H-H2O]+	89.85	LMSP01080006	NJVGCHGRFMZTKV-KLVHAFEJSA-N
MiliQ + Recry	300.29	1	21.5	99.84	0	0	0	Sphingolipids	(8Z,d18:1) sphingosine		C18H37NO2	Sphingoid base analogs	18:01:00	8Z,d18:1	299.282	0.1	[M+H]+	91.93	LMSP01080008	QFTGJVWBKDHFND-FWGLOVMOSA-N
MiliQ	300.29	1	21.31	99.73	0	0	0	Sphingolipids	(8Z,d18:1) sphingosine		C18H37NO2	Sphingoid base analogs	18:01:00	8Z,d18:1	299.282	0.2	[M+H]+	87.34	LMSP01080008	QFTGJVWBKDHFND-FWGLOVMOSA-N
NH4Ac	300.29	1	21.42	99.74	0	0	0	Sphingolipids	(8Z,d18:1) sphingosine		C18H37NO2	Sphingoid base analogs	18:01:00	8Z,d18:1	299.282	0.2	[M+H]+	90.25	LMSP01080008	QFTGJVWBKDHFND-FWGLOVMOSA-N
MiliQ + Recry	316.285	1	20.73	99.88	0	0	0	Sphingolipids	4-hydroxy-8cis-sphingenine		C18H37NO3	Sphingoid base analogs			315.277	0.1	[M+H]+	70.65	LMSP01080009	CQKNELOTFUSOTP-OGAXSGQXSA-N
MiliQ	316.285	1	20.55	99.89	0	0	0	Sphingolipids	4-hydroxy-8cis-sphingenine		C18H37NO3	Sphingoid base analogs			315.277	0.1	[M+H]+	65.8	LMSP01080009	CQKNELOTFUSOTP-OGAXSGQXSA-N
MiliQ + Recry	280.264	1	30.48	99.89	96.53	0	0	Sphingolipids	(4E,8E,d18:2) sphingosine		C18H35NO2	Sphingoid base analogs	18:02:00	4E,8E,d18:2	297.267	0.1	[M+H-H2O]+	97.55	LMSP01080010	RTQVJTLVVBJRJG-SEXYCKHXSA-N
MiliQ + Recry	298.274	1	21.55	99.88	0	0	0	Sphingolipids	(4E,8E,d18:2) sphingosine		C18H35NO2	Sphingoid base analogs	18:02:00	4E,8E,d18:2	297.267	0.1	[M+H]+	93.11	LMSP01080010	RTQVJTLVVBJRJG-SEXYCKHXSA-N
NH4Ac + Recry	280.264	1	30.27	99.95	95.31	0	0	Sphingolipids	(4E,8E,d18:2) sphingosine		C18H35NO2	Sphingoid base analogs	18:02:00	4E,8E,d18:2	297.267	0.1	[M+H-H2O]+	94.44	LMSP01080010	RTQVJTLVVBJRJG-SEXYCKHXSA-N
NH4Ac + Recry	298.274	1	21.45	99.91	0	0	0	Sphingolipids	(4E,8E,d18:2) sphingosine		C18H35NO2	Sphingoid base analogs	18:02:00	4E,8E,d18:2	297.267	0.1	[M+H]+	90.45	LMSP01080010	RTQVJTLVVBJRJG-SEXYCKHXSA-N
None + Recry	280.264	1	21.61	99.95	0	0	0	Sphingolipids	(4E,8E,d18:2) sphingosine		C18H35NO2	Sphingoid base analogs	18:02:00	4E,8E,d18:2	297.267	0.1	[M+H-H2O]+	94.6	LMSP01080010	RTQVJTLVVBJRJG-SEXYCKHXSA-N
MiliQ	280.264	1	30.36	99.89	95.68	0	0	Sphingolipids	(4E,8E,d18:2) sphingosine		C18H35NO2	Sphingoid base analogs	18:02:00	4E,8E,d18:2	297.267	0.1	[M+H-H2O]+	96.17	LMSP01080010	RTQVJTLVVBJRJG-SEXYCKHXSA-N
MiliQ	298.274	1	21.31	99.85	0	0	0	Sphingolipids	(4E,8E,d18:2) sphingosine		C18H35NO2	Sphingoid base analogs	18:02:00	4E,8E,d18:2	297.267	0.1	[M+H]+	86.75	LMSP01080010	RTQVJTLVVBJRJG-SEXYCKHXSA-N
NH4Ac	280.264	1	30.14	99.86	93.65	0	0	Sphingolipids	(4E,8E,d18:2) sphingosine		C18H35NO2	Sphingoid base analogs	18:02:00	4E,8E,d18:2	297.267	0.1	[M+H-H2O]+	95.29	LMSP01080010	RTQVJTLVVBJRJG-SEXYCKHXSA-N
NH4Ac	298.274	1	21.44	99.84	0	0	0	Sphingolipids	(4E,8E,d18:2) sphingosine		C18H35NO2	Sphingoid base analogs	18:02:00	4E,8E,d18:2	297.267	0.1	[M+H]+	90.33	LMSP01080010	RTQVJTLVVBJRJG-SEXYCKHXSA-N
None	280.263	1	21.56	99.81	0	0	0	Sphingolipids	(4E,8E,d18:2) sphingosine		C18H35NO2	Sphingoid base analogs	18:02:00	4E,8E,d18:2	297.267	0.2	[M+H-H2O]+	93.88	LMSP01080010	RTQVJTLVVBJRJG-SEXYCKHXSA-N
MiliQ + Recry	294.279	1	21.23	99.92	0	0	0	Sphingolipids	(4E,8E,9Me-d19:2)sphingosine		C19H37NO2	Sphingoid base analogs	19:02:00	4E,8E,9Me-d19:2	311.282	0.1	[M+H-H2O]+	84.33	LMSP01080012	QCUHPIBMMDIRKL-JWBJMZHVSA-N
MiliQ	294.279	1	21.06	99.93	0	0	0	Sphingolipids	(4E,8E,9Me-d19:2)sphingosine		C19H37NO2	Sphingoid base analogs	19:02:00	4E,8E,9Me-d19:2	311.282	0.1	[M+H-H2O]+	79.42	LMSP01080012	QCUHPIBMMDIRKL-JWBJMZHVSA-N
NH4Ac	294.279	1	20.83	99.86	0	0	0	Sphingolipids	(4E,8E,9Me-d19:2)sphingosine		C19H37NO2	Sphingoid base analogs	19:02:00	4E,8E,9Me-d19:2	311.282	0.1	[M+H-H2O]+	73.65	LMSP01080012	QCUHPIBMMDIRKL-JWBJMZHVSA-N
MiliQ + Recry	278.248	1	21.52	99.89	0	0	0	Sphingolipids	(4E,8E,10E-d18:3)sphingosine		C18H33NO2	Sphingoid base analogs	18:03:00	4E,8E,10E-d18:3	295.251	0.1	[M+H-H2O]+	92.37	LMSP01080013	PZVYDNWEQXJZPQ-IYAOGOEGSA-N
NH4Ac + Recry	278.248	1	21.29	99.63	0	0	0	Sphingolipids	(4E,8E,10E-d18:3)sphingosine		C18H33NO2	Sphingoid base analogs	18:03:00	4E,8E,10E-d18:3	295.251	0.2	[M+H-H2O]+	87.3	LMSP01080013	PZVYDNWEQXJZPQ-IYAOGOEGSA-N
MiliQ	278.248	1	20.63	99.99	0	0	0	Sphingolipids	(4E,8E,10E-d18:3)sphingosine		C18H33NO2	Sphingoid base analogs	18:03:00	4E,8E,10E-d18:3	295.251	0	[M+H-H2O]+	67.38	LMSP01080013	PZVYDNWEQXJZPQ-IYAOGOEGSA-N
NH4Ac	278.248	1	20.85	99.69	0	0	0	Sphingolipids	(4E,8E,10E-d18:3)sphingosine		C18H33NO2	Sphingoid base analogs	18:03:00	4E,8E,10E-d18:3	295.251	0.2	[M+H-H2O]+	75	LMSP01080013	PZVYDNWEQXJZPQ-IYAOGOEGSA-N
NH4Ac + Recry	707.432	1	21.21	98.3	0	0	0	Sphingolipids	Fumonisin B4		C34H59NO13	Sphingoid base analogs			689.399	0.5	[M+NH4]+	91.86	LMSP01080025	WYYKRDVIBOEORL-JLCKPESSSA-N
MiliQ + Recry	266.248	1	21.31	99.89	0	0	0	Sphingolipids	Prosafrinine		C17H33NO2	Sphingoid base analogs			283.251	0.1	[M+H-H2O]+	86.52	LMSP01080051	FNYMOMSUWLCHBY-UXLLHSPISA-N
NH4Ac + Recry	266.248	1	21.43	99.93	0	0	0	Sphingolipids	Prosafrinine		C17H33NO2	Sphingoid base analogs			283.251	0.1	[M+H-H2O]+	89.59	LMSP01080051	FNYMOMSUWLCHBY-UXLLHSPISA-N
MiliQ	266.248	1	21.18	99.95	0	0	0	Sphingolipids	Prosafrinine		C17H33NO2	Sphingoid base analogs			283.251	0.1	[M+H-H2O]+	82.79	LMSP01080051	FNYMOMSUWLCHBY-UXLLHSPISA-N
NH4Ac	266.248	1	21.2	99.86	0	0	0	Sphingolipids	Prosafrinine		C17H33NO2	Sphingoid base analogs			283.251	0.1	[M+H-H2O]+	83.56	LMSP01080051	FNYMOMSUWLCHBY-UXLLHSPISA-N
MiliQ + Recry	312.326	1	21.56	99.9	0	0	0	Sphingolipids	N,N-dimethyl-Safingol		C20H43NO2	Sphingoid base analogs			329.329	0.1	[M+H-H2O]+	93.43	LMSP01080056	BYBHBTCYJMUUDZ-PMACEKPBSA-N
MiliQ	312.326	1	21.19	99.75	0	0	0	Sphingolipids	N,N-dimethyl-Safingol		C20H43NO2	Sphingoid base analogs			329.329	0.2	[M+H-H2O]+	83.89	LMSP01080056	BYBHBTCYJMUUDZ-PMACEKPBSA-N
NH4Ac	312.326	1	21.18	99.94	0	0	0	Sphingolipids	N,N-dimethyl-Safingol		C20H43NO2	Sphingoid base analogs			329.329	0.1	[M+H-H2O]+	82.78	LMSP01080056	BYBHBTCYJMUUDZ-PMACEKPBSA-N
MiliQ + Recry	630.618	1	29.47	97.1	91.63	0	0	Sphingolipids	Cer(d18:1/24:1(15Z))		C42H81NO3	N-acylsphingosines (ceramides)	1 day, 18:02:00	d18:1/24:1(15Z)	647.622	0.6	[M+H-H2O]+	95.95	LMSP02010009	VJSBNBBOSZJDKB-KPEYJIHVSA-N
NH4Ac + Recry	630.618	1	29.54	97.73	91.31	0	0	Sphingolipids	Cer(d18:1/24:1(15Z))		C42H81NO3	N-acylsphingosines (ceramides)	1 day, 18:02:00	d18:1/24:1(15Z)	647.622	0.5	[M+H-H2O]+	95.47	LMSP02010009	VJSBNBBOSZJDKB-KPEYJIHVSA-N
None + Recry	630.618	1	20.94	97.63	0	0	0	Sphingolipids	Cer(d18:1/24:1(15Z))		C42H81NO3	N-acylsphingosines (ceramides)	1 day, 18:02:00	d18:1/24:1(15Z)	647.622	0.5	[M+H-H2O]+	87.59	LMSP02010009	VJSBNBBOSZJDKB-KPEYJIHVSA-N
MiliQ	630.618	1	29.63	97.12	93.17	0	0	Sphingolipids	Cer(d18:1/24:1(15Z))		C42H81NO3	N-acylsphingosines (ceramides)	1 day, 18:02:00	d18:1/24:1(15Z)	647.622	0.6	[M+H-H2O]+	96.3	LMSP02010009	VJSBNBBOSZJDKB-KPEYJIHVSA-N
NH4Ac	630.618	1	29.37	96.85	90.72	0	0	Sphingolipids	Cer(d18:1/24:1(15Z))		C42H81NO3	N-acylsphingosines (ceramides)	1 day, 18:02:00	d18:1/24:1(15Z)	647.622	0.6	[M+H-H2O]+	96.73	LMSP02010009	VJSBNBBOSZJDKB-KPEYJIHVSA-N
None	630.618	1	20.77	97.27	0	0	0	Sphingolipids	Cer(d18:1/24:1(15Z))		C42H81NO3	N-acylsphingosines (ceramides)	1 day, 18:02:00	d18:1/24:1(15Z)	647.622	0.6	[M+H-H2O]+	84.79	LMSP02010009	VJSBNBBOSZJDKB-KPEYJIHVSA-N
MiliQ + Recry	658.649	1	29.15	97.19	88.19	0	0	Sphingolipids	Cer(d18:1/26:1(17Z))		C44H85NO3	N-acylsphingosines (ceramides)	1 day, 20:02:00	d18:1/26:1(17Z)	675.653	0.6	[M+H-H2O]+	95.2	LMSP02010010	RBWQERGGVBSKJY-BWFPRIDFSA-N
NH4Ac + Recry	658.649	1	28.4	97.21	79.88	0	0	Sphingolipids	Cer(d18:1/26:1(17Z))		C44H85NO3	N-acylsphingosines (ceramides)	1 day, 20:02:00	d18:1/26:1(17Z)	675.653	0.6	[M+H-H2O]+	95.35	LMSP02010010	RBWQERGGVBSKJY-BWFPRIDFSA-N
MiliQ	658.649	1	29.43	97.38	91	0	0	Sphingolipids	Cer(d18:1/26:1(17Z))		C44H85NO3	N-acylsphingosines (ceramides)	1 day, 20:02:00	d18:1/26:1(17Z)	675.653	0.6	[M+H-H2O]+	94.99	LMSP02010010	RBWQERGGVBSKJY-BWFPRIDFSA-N
NH4Ac	658.649	1	29.11	96.82	88.7	0	0	Sphingolipids	Cer(d18:1/26:1(17Z))		C44H85NO3	N-acylsphingosines (ceramides)	1 day, 20:02:00	d18:1/26:1(17Z)	675.653	0.6	[M+H-H2O]+	94.78	LMSP02010010	RBWQERGGVBSKJY-BWFPRIDFSA-N
None	658.649	1	20.75	97.09	0	0	0	Sphingolipids	Cer(d18:1/26:1(17Z))		C44H85NO3	N-acylsphingosines (ceramides)	1 day, 20:02:00	d18:1/26:1(17Z)	675.653	0.6	[M+H-H2O]+	85.1	LMSP02010010	RBWQERGGVBSKJY-BWFPRIDFSA-N
MiliQ + Recry	646.649	1	29.27	96.95	89.82	0	0	Sphingolipids	Cer(d18:1/25:0)		C43H85NO3	N-acylsphingosines (ceramides)	1 day, 19:01:00	d18:1/25:0	663.653	0.6	[M+H-H2O]+	95.72	LMSP02010013	QHPYSHVSWAOLHS-PVNBSDFKSA-N
MiliQ + Recry	664.66	1	28.03	95.23	80.46	0	0	Sphingolipids	Cer(d18:1/25:0)		C43H85NO3	N-acylsphingosines (ceramides)	1 day, 19:01:00	d18:1/25:0	663.653	0.8	[M+H]+	93.41	LMSP02010013	QHPYSHVSWAOLHS-PVNBSDFKSA-N
NH4Ac + Recry	646.649	1	28.51	97.39	80.47	0	0	Sphingolipids	Cer(d18:1/25:0)		C43H85NO3	N-acylsphingosines (ceramides)	1 day, 19:01:00	d18:1/25:0	663.653	0.6	[M+H-H2O]+	96.03	LMSP02010013	QHPYSHVSWAOLHS-PVNBSDFKSA-N
MiliQ	646.649	1	29.52	97.16	92.15	0	0	Sphingolipids	Cer(d18:1/25:0)		C43H85NO3	N-acylsphingosines (ceramides)	1 day, 19:01:00	d18:1/25:0	663.653	0.6	[M+H-H2O]+	95.66	LMSP02010013	QHPYSHVSWAOLHS-PVNBSDFKSA-N
NH4Ac	646.649	1	29.25	96.97	89.9	0	0	Sphingolipids	Cer(d18:1/25:0)		C43H85NO3	N-acylsphingosines (ceramides)	1 day, 19:01:00	d18:1/25:0	663.653	0.6	[M+H-H2O]+	94.66	LMSP02010013	QHPYSHVSWAOLHS-PVNBSDFKSA-N
None	646.649	1	20.56	96.92	0	0	0	Sphingolipids	Cer(d18:1/25:0)		C43H85NO3	N-acylsphingosines (ceramides)	1 day, 19:01:00	d18:1/25:0	663.653	0.6	[M+H-H2O]+	80.69	LMSP02010013	QHPYSHVSWAOLHS-PVNBSDFKSA-N
MiliQ + Recry	506.493	1	21.09	97.54	0	0	0	Sphingolipids	Cer(d16:1/17:0)		C33H65NO3	N-acylsphingosines (ceramides)	1 day, 9:01:00	d16:1/17:0	523.496	0.6	[M+H-H2O]+	92.39	LMSP02010015	QBFXCLDNTKBAPQ-STSAHMJASA-N
MiliQ	506.493	1	21.23	98.05	0	0	0	Sphingolipids	Cer(d16:1/17:0)		C33H65NO3	N-acylsphingosines (ceramides)	1 day, 9:01:00	d16:1/17:0	523.496	0.5	[M+H-H2O]+	93.69	LMSP02010015	QBFXCLDNTKBAPQ-STSAHMJASA-N
NH4Ac	506.493	1	21.13	97.36	0	0	0	Sphingolipids	Cer(d16:1/17:0)		C33H65NO3	N-acylsphingosines (ceramides)	1 day, 9:01:00	d16:1/17:0	523.496	0.6	[M+H-H2O]+	94.41	LMSP02010015	QBFXCLDNTKBAPQ-STSAHMJASA-N
MiliQ + Recry	636.629	1	20.91	96.45	0	0	0	Sphingolipids	Cer(d18:1/23:0)		C41H81NO3	N-acylsphingosines (ceramides)	1 day, 17:01:00	d18:1/23:0	635.622	0.7	[M+H]+	92.87	LMSP02010021	NAJHAHQNQCNWOP-PUYNVXOJSA-N
MiliQ	636.629	1	20.76	97.05	0	0	0	Sphingolipids	Cer(d18:1/23:0)		C41H81NO3	N-acylsphingosines (ceramides)	1 day, 17:01:00	d18:1/23:0	635.622	0.6	[M+H]+	85.77	LMSP02010021	NAJHAHQNQCNWOP-PUYNVXOJSA-N
NH4Ac	636.629	1	20.82	97.03	0	0	0	Sphingolipids	Cer(d18:1/23:0)		C41H81NO3	N-acylsphingosines (ceramides)	1 day, 17:01:00	d18:1/23:0	635.622	0.6	[M+H]+	87.51	LMSP02010021	NAJHAHQNQCNWOP-PUYNVXOJSA-N
MiliQ + Recry	616.602	1	20.74	95.62	0	0	0	Sphingolipids	Cer(d18:2/23:0)		C41H79NO3	N-acylsphingosines (ceramides)	1 day, 17:02:00	d18:2/23:0	633.606	0.7	[M+H-H2O]+	92.29	LMSP02010030	ZMECGTOWDUDJOX-YOFLLLADSA-N
MiliQ	616.602	1	20.79	96.55	0	0	0	Sphingolipids	Cer(d18:2/23:0)		C41H79NO3	N-acylsphingosines (ceramides)	1 day, 17:02:00	d18:2/23:0	633.606	0.7	[M+H-H2O]+	88.87	LMSP02010030	ZMECGTOWDUDJOX-YOFLLLADSA-N
NH4Ac	616.602	1	20.78	95.99	0	0	0	Sphingolipids	Cer(d18:2/23:0)		C41H79NO3	N-acylsphingosines (ceramides)	1 day, 17:02:00	d18:2/23:0	633.606	0.7	[M+H-H2O]+	91.43	LMSP02010030	ZMECGTOWDUDJOX-YOFLLLADSA-N
MiliQ	492.477	1	20.99	98.69	0	0	0	Sphingolipids	Cer(d14:1/18:0)		C32H63NO3	N-acylsphingosines (ceramides)	1 day, 8:01:00	d14:1/18:0	509.481	0.4	[M+H-H2O]+	83.78	LMSP02010034	NCKNBDIYAHEWMH-JHRQRACZSA-N
NH4Ac	492.477	1	21.04	99.06	0	0	0	Sphingolipids	Cer(d14:1/18:0)		C32H63NO3	N-acylsphingosines (ceramides)	1 day, 8:01:00	d14:1/18:0	509.481	0.3	[M+H-H2O]+	83.39	LMSP02010034	NCKNBDIYAHEWMH-JHRQRACZSA-N
MiliQ + Recry	520.509	1	29.68	97.85	92.1	0	0	Sphingolipids	Cer(d14:1/20:0)		C34H67NO3	N-acylsphingosines (ceramides)	1 day, 10:01:00	d14:1/20:0	537.512	0.5	[M+H-H2O]+	96.6	LMSP02010036	DLTXHYMYPKOZOA-TURZORIXSA-N
NH4Ac + Recry	520.509	1	21.48	98.97	0	0	0	Sphingolipids	Cer(d14:1/20:0)		C34H67NO3	N-acylsphingosines (ceramides)	1 day, 10:01:00	d14:1/20:0	537.512	0.4	[M+H-H2O]+	95.9	LMSP02010036	DLTXHYMYPKOZOA-TURZORIXSA-N
None + Recry	520.509	1	21.32	98.04	0	0	0	Sphingolipids	Cer(d14:1/20:0)		C34H67NO3	N-acylsphingosines (ceramides)	1 day, 10:01:00	d14:1/20:0	537.512	0.5	[M+H-H2O]+	96.03	LMSP02010036	DLTXHYMYPKOZOA-TURZORIXSA-N
MiliQ	520.509	1	29.74	97.87	92.69	0	0	Sphingolipids	Cer(d14:1/20:0)		C34H67NO3	N-acylsphingosines (ceramides)	1 day, 10:01:00	d14:1/20:0	537.512	0.5	[M+H-H2O]+	96.88	LMSP02010036	DLTXHYMYPKOZOA-TURZORIXSA-N
MiliQ	538.519	1	20.69	98.39	0	0	0	Sphingolipids	Cer(d14:1/20:0)		C34H67NO3	N-acylsphingosines (ceramides)	1 day, 10:01:00	d14:1/20:0	537.512	0.5	[M+H]+	76.91	LMSP02010036	DLTXHYMYPKOZOA-TURZORIXSA-N
NH4Ac	520.509	1	29.76	97.81	92.95	0	0	Sphingolipids	Cer(d14:1/20:0)		C34H67NO3	N-acylsphingosines (ceramides)	1 day, 10:01:00	d14:1/20:0	537.512	0.5	[M+H-H2O]+	96.98	LMSP02010036	DLTXHYMYPKOZOA-TURZORIXSA-N
NH4Ac	538.519	1	20.28	97.43	0	0	0	Sphingolipids	Cer(d14:1/20:0)		C34H67NO3	N-acylsphingosines (ceramides)	1 day, 10:01:00	d14:1/20:0	537.512	0.6	[M+H]+	70.42	LMSP02010036	DLTXHYMYPKOZOA-TURZORIXSA-N
MiliQ + Recry	518.493	1	21.1	98.04	0	0	0	Sphingolipids	Cer(d14:1/20:1)		C34H65NO3	N-acylsphingosines (ceramides)	1 day, 10:02:00	d14:1/20:1	535.496	0.5	[M+H-H2O]+	90.15	LMSP02010037	DKQPXKGVDIXPMN-ISNALYLISA-N
NH4Ac + Recry	518.493	1	21.08	98.41	0	0	0	Sphingolipids	Cer(d14:1/20:1)		C34H65NO3	N-acylsphingosines (ceramides)	1 day, 10:02:00	d14:1/20:1	535.496	0.4	[M+H-H2O]+	87.69	LMSP02010037	DKQPXKGVDIXPMN-ISNALYLISA-N
MiliQ	518.493	1	21.08	98.07	0	0	0	Sphingolipids	Cer(d14:1/20:1)		C34H65NO3	N-acylsphingosines (ceramides)	1 day, 10:02:00	d14:1/20:1	535.496	0.5	[M+H-H2O]+	89.33	LMSP02010037	DKQPXKGVDIXPMN-ISNALYLISA-N
NH4Ac	518.493	1	20.9	97.87	0	0	0	Sphingolipids	Cer(d14:1/20:1)		C34H65NO3	N-acylsphingosines (ceramides)	1 day, 10:02:00	d14:1/20:1	535.496	0.5	[M+H-H2O]+	85.44	LMSP02010037	DKQPXKGVDIXPMN-ISNALYLISA-N
MiliQ + Recry	548.54	1	21.04	98.17	0	0	0	Sphingolipids	Cer(d14:1/22:0)		C36H71NO3	N-acylsphingosines (ceramides)	1 day, 12:01:00	d14:1/22:0	565.543	0.5	[M+H-H2O]+	87.64	LMSP02010038	ZEQGGWNOJHBYRD-NXCSZAMKSA-N
MiliQ	548.54	1	21.14	98.15	0	0	0	Sphingolipids	Cer(d14:1/22:0)		C36H71NO3	N-acylsphingosines (ceramides)	1 day, 12:01:00	d14:1/22:0	565.543	0.5	[M+H-H2O]+	90.62	LMSP02010038	ZEQGGWNOJHBYRD-NXCSZAMKSA-N
MiliQ	566.55	1	20.52	97.97	0	0	0	Sphingolipids	Cer(d14:1/22:0)		C36H71NO3	N-acylsphingosines (ceramides)	1 day, 12:01:00	d14:1/22:0	565.543	0.5	[M+H]+	74.51	LMSP02010038	ZEQGGWNOJHBYRD-NXCSZAMKSA-N
NH4Ac	548.54	1	20.83	97.62	0	0	0	Sphingolipids	Cer(d14:1/22:0)		C36H71NO3	N-acylsphingosines (ceramides)	1 day, 12:01:00	d14:1/22:0	565.543	0.5	[M+H-H2O]+	84.67	LMSP02010038	ZEQGGWNOJHBYRD-NXCSZAMKSA-N
NH4Ac	566.55	1	20.87	97.05	0	0	0	Sphingolipids	Cer(d14:1/22:0)		C36H71NO3	N-acylsphingosines (ceramides)	1 day, 12:01:00	d14:1/22:0	565.543	0.6	[M+H]+	88.62	LMSP02010038	ZEQGGWNOJHBYRD-NXCSZAMKSA-N
MiliQ	546.524	1	20.86	98.21	0	0	0	Sphingolipids	Cer(d14:1/22:1)		C36H69NO3	N-acylsphingosines (ceramides)	1 day, 12:02:00	d14:1/22:1	563.528	0.5	[M+H-H2O]+	82.55	LMSP02010039	MGQBWVJCEDJUHQ-NAAOEUOBSA-N
NH4Ac	546.524	1	20.31	97.73	0	0	0	Sphingolipids	Cer(d14:1/22:1)		C36H69NO3	N-acylsphingosines (ceramides)	1 day, 12:02:00	d14:1/22:1	563.528	0.5	[M+H-H2O]+	69.77	LMSP02010039	MGQBWVJCEDJUHQ-NAAOEUOBSA-N
MiliQ + Recry	576.571	1	20.85	97.22	0	0	0	Sphingolipids	Cer(d14:1/24:0)		C38H75NO3	N-acylsphingosines (ceramides)	1 day, 14:01:00	d14:1/24:0	593.575	0.6	[M+H-H2O]+	87.27	LMSP02010040	UVBMEPQTWFQHAF-NUKVNZTCSA-N
MiliQ	576.571	1	20.99	97.47	0	0	0	Sphingolipids	Cer(d14:1/24:0)		C38H75NO3	N-acylsphingosines (ceramides)	1 day, 14:01:00	d14:1/24:0	593.575	0.6	[M+H-H2O]+	89.78	LMSP02010040	UVBMEPQTWFQHAF-NUKVNZTCSA-N
MiliQ	594.582	1	20.85	97.82	0	0	0	Sphingolipids	Cer(d14:1/24:0)		C38H75NO3	N-acylsphingosines (ceramides)	1 day, 14:01:00	d14:1/24:0	593.575	0.5	[M+H]+	84.27	LMSP02010040	UVBMEPQTWFQHAF-NUKVNZTCSA-N
NH4Ac	576.571	1	20.29	97.06	0	0	0	Sphingolipids	Cer(d14:1/24:0)		C38H75NO3	N-acylsphingosines (ceramides)	1 day, 14:01:00	d14:1/24:0	593.575	0.6	[M+H-H2O]+	72.75	LMSP02010040	UVBMEPQTWFQHAF-NUKVNZTCSA-N
NH4Ac	594.582	1	20.42	97.44	0	0	0	Sphingolipids	Cer(d14:1/24:0)		C38H75NO3	N-acylsphingosines (ceramides)	1 day, 14:01:00	d14:1/24:0	593.575	0.6	[M+H]+	74.22	LMSP02010040	UVBMEPQTWFQHAF-NUKVNZTCSA-N
MiliQ	574.556	1	19.82	97.81	0	0	0	Sphingolipids	Cer(d14:1/24:1)		C38H73NO3	N-acylsphingosines (ceramides)	1 day, 14:02:00	d14:1/24:1	591.559	0.5	[M+H-H2O]+	55.93	LMSP02010041	MSCLJUVEGRKQEP-HJOGSYLWSA-N
MiliQ + Recry	604.602	1	29.41	96.8	91.5	0	0	Sphingolipids	Cer(d14:1/26:0)		C40H79NO3	N-acylsphingosines (ceramides)	1 day, 16:01:00	d14:1/26:0	621.606	0.6	[M+H-H2O]+	95.97	LMSP02010042	ASKHOXZWEDLQAR-GLQCRSEXSA-N
NH4Ac + Recry	604.602	1	28.64	97.36	82.12	0	0	Sphingolipids	Cer(d14:1/26:0)		C40H79NO3	N-acylsphingosines (ceramides)	1 day, 16:01:00	d14:1/26:0	621.606	0.6	[M+H-H2O]+	95.58	LMSP02010042	ASKHOXZWEDLQAR-GLQCRSEXSA-N
MiliQ	604.602	1	29.66	97.16	93.38	0	0	Sphingolipids	Cer(d14:1/26:0)		C40H79NO3	N-acylsphingosines (ceramides)	1 day, 16:01:00	d14:1/26:0	621.606	0.6	[M+H-H2O]+	96.42	LMSP02010042	ASKHOXZWEDLQAR-GLQCRSEXSA-N
MiliQ	644.596	1	18.56	86.81	0	0	0	Sphingolipids	Cer(d14:1/26:0)		C40H79NO3	N-acylsphingosines (ceramides)	1 day, 16:01:00	d14:1/26:0	621.606	1.3	[M+Na]+	76.31	LMSP02010042	ASKHOXZWEDLQAR-GLQCRSEXSA-N
NH4Ac	604.602	1	29.29	96.61	90.47	0	0	Sphingolipids	Cer(d14:1/26:0)		C40H79NO3	N-acylsphingosines (ceramides)	1 day, 16:01:00	d14:1/26:0	621.606	0.7	[M+H-H2O]+	96.13	LMSP02010042	ASKHOXZWEDLQAR-GLQCRSEXSA-N
None	604.602	1	20.47	97.09	0	0	0	Sphingolipids	Cer(d14:1/26:0)		C40H79NO3	N-acylsphingosines (ceramides)	1 day, 16:01:00	d14:1/26:0	621.606	0.6	[M+H-H2O]+	77.54	LMSP02010042	ASKHOXZWEDLQAR-GLQCRSEXSA-N
MiliQ	534.524	1	20.58	98.19	0	0	0	Sphingolipids	Cer(d15:1/20:0)		C35H69NO3	N-acylsphingosines (ceramides)	1 day, 11:01:00	d15:1/20:0	551.528	0.5	[M+H-H2O]+	74.9	LMSP02010043	SLZWCRVFSKONQF-QKSCFGQVSA-N
MiliQ	552.535	1	20.08	98.43	0	0	0	Sphingolipids	Cer(d15:1/20:0)		C35H69NO3	N-acylsphingosines (ceramides)	1 day, 11:01:00	d15:1/20:0	551.528	0.4	[M+H]+	60.2	LMSP02010043	SLZWCRVFSKONQF-QKSCFGQVSA-N
NH4Ac	534.524	1	19.96	97.42	0	0	0	Sphingolipids	Cer(d15:1/20:0)		C35H69NO3	N-acylsphingosines (ceramides)	1 day, 11:01:00	d15:1/20:0	551.528	0.6	[M+H-H2O]+	61.9	LMSP02010043	SLZWCRVFSKONQF-QKSCFGQVSA-N
NH4Ac	552.535	1	20.76	97.42	0	0	0	Sphingolipids	Cer(d15:1/20:0)		C35H69NO3	N-acylsphingosines (ceramides)	1 day, 11:01:00	d15:1/20:0	551.528	0.6	[M+H]+	83.87	LMSP02010043	SLZWCRVFSKONQF-QKSCFGQVSA-N
MiliQ	562.556	1	20.18	97.88	0	0	0	Sphingolipids	Cer(d15:1/22:0)		C37H73NO3	N-acylsphingosines (ceramides)	1 day, 13:01:00	d15:1/22:0	579.559	0.5	[M+H-H2O]+	65.63	LMSP02010044	ZZNBYSFYKZPNOI-RQDJVNCUSA-N
MiliQ + Recry	590.587	1	20.5	97.14	0	0	0	Sphingolipids	Cer(d15:1/24:0)		C39H77NO3	N-acylsphingosines (ceramides)	1 day, 15:01:00	d15:1/24:0	607.59	0.6	[M+H-H2O]+	78.19	LMSP02010045	JJKDXNZRDLNBGR-PQPBPFPMSA-N
MiliQ	590.587	1	20.57	97.7	0	0	0	Sphingolipids	Cer(d15:1/24:0)		C39H77NO3	N-acylsphingosines (ceramides)	1 day, 15:01:00	d15:1/24:0	607.59	0.5	[M+H-H2O]+	77.09	LMSP02010045	JJKDXNZRDLNBGR-PQPBPFPMSA-N
NH4Ac	590.587	1	20.41	97.53	0	0	0	Sphingolipids	Cer(d15:1/24:0)		C39H77NO3	N-acylsphingosines (ceramides)	1 day, 15:01:00	d15:1/24:0	607.59	0.6	[M+H-H2O]+	73.73	LMSP02010045	JJKDXNZRDLNBGR-PQPBPFPMSA-N
MiliQ + Recry	550.519	1	20.87	97.65	0	0	0	Sphingolipids	Cer(d15:2(4E,6E)/20:0)		C35H67NO3	N-acylsphingosines (ceramides)	1 day, 11:02:00	d15:2(4E,6E)/20:0	549.512	0.5	[M+H]+	85.79	LMSP02010060	BPAMQEHLKCMFHK-QYQZFFDRSA-N
MiliQ	550.519	1	20.88	98.44	0	0	0	Sphingolipids	Cer(d15:2(4E,6E)/20:0)		C35H67NO3	N-acylsphingosines (ceramides)	1 day, 11:02:00	d15:2(4E,6E)/20:0	549.512	0.4	[M+H]+	82.04	LMSP02010060	BPAMQEHLKCMFHK-QYQZFFDRSA-N
NH4Ac	550.519	1	20.77	98.25	0	0	0	Sphingolipids	Cer(d15:2(4E,6E)/20:0)		C35H67NO3	N-acylsphingosines (ceramides)	1 day, 11:02:00	d15:2(4E,6E)/20:0	549.512	0.5	[M+H]+	79.82	LMSP02010060	BPAMQEHLKCMFHK-QYQZFFDRSA-N
MiliQ	578.55	1	20.07	97.93	0	0	0	Sphingolipids	Cer(d15:2(4E,6E)/22:0)		C37H71NO3	N-acylsphingosines (ceramides)	1 day, 13:02:00	d15:2(4E,6E)/22:0	577.543	0.5	[M+H]+	62.14	LMSP02010061	DJVWDCOKAJCRDK-BLRRJSBFSA-N
MiliQ + Recry	536.503	1	29.43	97.91	89.68	0	0	Sphingolipids	Cer(d14:1(4E)/20:0(2OH))		C34H67NO4	N-acylsphingosines (ceramides)	1 day, 10:01:00	d14:1(4E)/20:0(2OH)	553.507	0.5	[M+H-H2O]+	95.69	LMSP02010068	GWKJUPMRJNTJBT-HOXYDHSRSA-N
NH4Ac + Recry	536.504	1	28.47	98.3	78.33	0	0	Sphingolipids	Cer(d14:1(4E)/20:0(2OH))		C34H67NO4	N-acylsphingosines (ceramides)	1 day, 10:01:00	d14:1(4E)/20:0(2OH)	553.507	0.5	[M+H-H2O]+	95.53	LMSP02010068	GWKJUPMRJNTJBT-HOXYDHSRSA-N
MiliQ	536.503	1	29.44	97.82	89.74	0	0	Sphingolipids	Cer(d14:1(4E)/20:0(2OH))		C34H67NO4	N-acylsphingosines (ceramides)	1 day, 10:01:00	d14:1(4E)/20:0(2OH)	553.507	0.5	[M+H-H2O]+	96.28	LMSP02010068	GWKJUPMRJNTJBT-HOXYDHSRSA-N
MiliQ	554.514	1	20.37	97.64	0	0	0	Sphingolipids	Cer(d14:1(4E)/20:0(2OH))		C34H67NO4	N-acylsphingosines (ceramides)	1 day, 10:01:00	d14:1(4E)/20:0(2OH)	553.507	0.5	[M+H]+	72	LMSP02010068	GWKJUPMRJNTJBT-HOXYDHSRSA-N
MiliQ	576.496	1	21.18	99.31	0	0	0	Sphingolipids	Cer(d14:1(4E)/20:0(2OH))		C34H67NO4	N-acylsphingosines (ceramides)	1 day, 10:01:00	d14:1(4E)/20:0(2OH)	553.507	0.3	[M+Na]+	85.85	LMSP02010068	GWKJUPMRJNTJBT-HOXYDHSRSA-N
NH4Ac	536.503	1	21.24	97.68	0	0	0	Sphingolipids	Cer(d14:1(4E)/20:0(2OH))		C34H67NO4	N-acylsphingosines (ceramides)	1 day, 10:01:00	d14:1(4E)/20:0(2OH)	553.507	0.5	[M+H-H2O]+	95.78	LMSP02010068	GWKJUPMRJNTJBT-HOXYDHSRSA-N
None	536.503	1	20.58	97.75	0	0	0	Sphingolipids	Cer(d14:1(4E)/20:0(2OH))		C34H67NO4	N-acylsphingosines (ceramides)	1 day, 10:01:00	d14:1(4E)/20:0(2OH)	553.507	0.5	[M+H-H2O]+	77.24	LMSP02010068	GWKJUPMRJNTJBT-HOXYDHSRSA-N
MiliQ + Recry	552.498	1	28.31	97.7	78.36	0	0	Sphingolipids	Cer(d14:1(4E)/20:1(11Z)(2OH))		C34H65NO4	N-acylsphingosines (ceramides)	1 day, 10:02:00	d14:1(4E)/20:1(11Z)(2OH)	551.491	0.5	[M+H]+	94.07	LMSP02010069	NUSSYYOOAQDOJF-YECFGNMQSA-N
NH4Ac + Recry	552.498	1	21.24	98.04	0	0	0	Sphingolipids	Cer(d14:1(4E)/20:1(11Z)(2OH))		C34H65NO4	N-acylsphingosines (ceramides)	1 day, 10:02:00	d14:1(4E)/20:1(11Z)(2OH)	551.491	0.5	[M+H]+	93.78	LMSP02010069	NUSSYYOOAQDOJF-YECFGNMQSA-N
MiliQ	534.488	1	20.24	98.48	0	0	0	Sphingolipids	Cer(d14:1(4E)/20:1(11Z)(2OH))		C34H65NO4	N-acylsphingosines (ceramides)	1 day, 10:02:00	d14:1(4E)/20:1(11Z)(2OH)	551.491	0.4	[M+H-H2O]+	64.29	LMSP02010069	NUSSYYOOAQDOJF-YECFGNMQSA-N
MiliQ	552.498	1	21.18	97.94	0	0	0	Sphingolipids	Cer(d14:1(4E)/20:1(11Z)(2OH))		C34H65NO4	N-acylsphingosines (ceramides)	1 day, 10:02:00	d14:1(4E)/20:1(11Z)(2OH)	551.491	0.5	[M+H]+	92.85	LMSP02010069	NUSSYYOOAQDOJF-YECFGNMQSA-N
NH4Ac	534.488	1	19.22	98.18	0	0	0	Sphingolipids	Cer(d14:1(4E)/20:1(11Z)(2OH))		C34H65NO4	N-acylsphingosines (ceramides)	1 day, 10:02:00	d14:1(4E)/20:1(11Z)(2OH)	551.491	0.5	[M+H-H2O]+	37.76	LMSP02010069	NUSSYYOOAQDOJF-YECFGNMQSA-N
NH4Ac	552.498	1	20.93	97.69	0	0	0	Sphingolipids	Cer(d14:1(4E)/20:1(11Z)(2OH))		C34H65NO4	N-acylsphingosines (ceramides)	1 day, 10:02:00	d14:1(4E)/20:1(11Z)(2OH)	551.491	0.5	[M+H]+	87.04	LMSP02010069	NUSSYYOOAQDOJF-YECFGNMQSA-N
MiliQ + Recry	564.535	1	28.2	97.58	76.89	0	0	Sphingolipids	Cer(d14:1(4E)/22:0(2OH))		C36H71NO4	N-acylsphingosines (ceramides)	1 day, 12:01:00	d14:1(4E)/22:0(2OH)	581.538	0.6	[M+H-H2O]+	95.3	LMSP02010070	YJJWDRMSMWBUDF-LVTSMTQESA-N
NH4Ac + Recry	564.535	1	28.25	97.9	76.89	0	0	Sphingolipids	Cer(d14:1(4E)/22:0(2OH))		C36H71NO4	N-acylsphingosines (ceramides)	1 day, 12:01:00	d14:1(4E)/22:0(2OH)	581.538	0.5	[M+H-H2O]+	95.13	LMSP02010070	YJJWDRMSMWBUDF-LVTSMTQESA-N
MiliQ	564.535	1	21.16	97.72	0	0	0	Sphingolipids	Cer(d14:1(4E)/22:0(2OH))		C36H71NO4	N-acylsphingosines (ceramides)	1 day, 12:01:00	d14:1(4E)/22:0(2OH)	581.538	0.5	[M+H-H2O]+	93.15	LMSP02010070	YJJWDRMSMWBUDF-LVTSMTQESA-N
MiliQ	582.545	1	20.02	97.79	0	0	0	Sphingolipids	Cer(d14:1(4E)/22:0(2OH))		C36H71NO4	N-acylsphingosines (ceramides)	1 day, 12:01:00	d14:1(4E)/22:0(2OH)	581.538	0.5	[M+H]+	61.58	LMSP02010070	YJJWDRMSMWBUDF-LVTSMTQESA-N
NH4Ac	564.535	1	21.09	97.77	0	0	0	Sphingolipids	Cer(d14:1(4E)/22:0(2OH))		C36H71NO4	N-acylsphingosines (ceramides)	1 day, 12:01:00	d14:1(4E)/22:0(2OH)	581.538	0.5	[M+H-H2O]+	91.05	LMSP02010070	YJJWDRMSMWBUDF-LVTSMTQESA-N
MiliQ + Recry	580.53	1	28.05	96.88	76.84	0	0	Sphingolipids	Cer(d14:1(4E)/22:1(13Z)(2OH))		C36H69NO4	N-acylsphingosines (ceramides)	1 day, 12:02:00	d14:1(4E)/22:1(13Z)(2OH)	579.523	0.6	[M+H]+	94.81	LMSP02010071	KIHOZIDRMOZXBQ-KQXGYKHSSA-N
MiliQ	562.519	1	20.53	97.38	0	0	0	Sphingolipids	Cer(d14:1(4E)/22:1(13Z)(2OH))		C36H69NO4	N-acylsphingosines (ceramides)	1 day, 12:02:00	d14:1(4E)/22:1(13Z)(2OH)	579.523	0.6	[M+H-H2O]+	77.54	LMSP02010071	KIHOZIDRMOZXBQ-KQXGYKHSSA-N
MiliQ	580.53	1	20.91	97.46	0	0	0	Sphingolipids	Cer(d14:1(4E)/22:1(13Z)(2OH))		C36H69NO4	N-acylsphingosines (ceramides)	1 day, 12:02:00	d14:1(4E)/22:1(13Z)(2OH)	579.523	0.6	[M+H]+	87.74	LMSP02010071	KIHOZIDRMOZXBQ-KQXGYKHSSA-N
NH4Ac	580.53	1	20.66	96.69	0	0	0	Sphingolipids	Cer(d14:1(4E)/22:1(13Z)(2OH))		C36H69NO4	N-acylsphingosines (ceramides)	1 day, 12:02:00	d14:1(4E)/22:1(13Z)(2OH)	579.523	0.6	[M+H]+	84.67	LMSP02010071	KIHOZIDRMOZXBQ-KQXGYKHSSA-N
MiliQ + Recry	592.566	1	21	96.65	0	0	0	Sphingolipids	Cer(d14:1(4E)/24:0(2OH))		C38H75NO4	N-acylsphingosines (ceramides)	1 day, 14:01:00	d14:1(4E)/24:0(2OH)	609.57	0.7	[M+H-H2O]+	94.31	LMSP02010072	RTZYKIQPLIVLQW-KJIJJSKISA-N
MiliQ	592.566	1	20.97	97.54	0	0	0	Sphingolipids	Cer(d14:1(4E)/24:0(2OH))		C38H75NO4	N-acylsphingosines (ceramides)	1 day, 14:01:00	d14:1(4E)/24:0(2OH)	609.57	0.6	[M+H-H2O]+	88.88	LMSP02010072	RTZYKIQPLIVLQW-KJIJJSKISA-N
MiliQ	610.577	1	20.08	97.46	0	0	0	Sphingolipids	Cer(d14:1(4E)/24:0(2OH))		C38H75NO4	N-acylsphingosines (ceramides)	1 day, 14:01:00	d14:1(4E)/24:0(2OH)	609.57	0.6	[M+H]+	64.96	LMSP02010072	RTZYKIQPLIVLQW-KJIJJSKISA-N
NH4Ac	592.566	1	20.72	97.22	0	0	0	Sphingolipids	Cer(d14:1(4E)/24:0(2OH))		C38H75NO4	N-acylsphingosines (ceramides)	1 day, 14:01:00	d14:1(4E)/24:0(2OH)	609.57	0.6	[M+H-H2O]+	83.57	LMSP02010072	RTZYKIQPLIVLQW-KJIJJSKISA-N
MiliQ + Recry	620.597	1	29.24	96.44	90.58	0	0	Sphingolipids	Cer(d14:1(4E)/26:0(2OH))		C40H79NO4	N-acylsphingosines (ceramides)	1 day, 16:01:00	d14:1(4E)/26:0(2OH)	637.601	0.7	[M+H-H2O]+	95.53	LMSP02010073	NUSGPJPVMMKEST-DAEKEIETSA-N
NH4Ac + Recry	620.597	1	29.46	96.52	92.47	0	0	Sphingolipids	Cer(d14:1(4E)/26:0(2OH))		C40H79NO4	N-acylsphingosines (ceramides)	1 day, 16:01:00	d14:1(4E)/26:0(2OH)	637.601	0.7	[M+H-H2O]+	96.32	LMSP02010073	NUSGPJPVMMKEST-DAEKEIETSA-N
MiliQ	620.597	1	29.49	96.54	92.92	0	0	Sphingolipids	Cer(d14:1(4E)/26:0(2OH))		C40H79NO4	N-acylsphingosines (ceramides)	1 day, 16:01:00	d14:1(4E)/26:0(2OH)	637.601	0.7	[M+H-H2O]+	96.11	LMSP02010073	NUSGPJPVMMKEST-DAEKEIETSA-N
MiliQ	660.59	1	21.36	99.92	0	0	0	Sphingolipids	Cer(d14:1(4E)/26:0(2OH))		C40H79NO4	N-acylsphingosines (ceramides)	1 day, 16:01:00	d14:1(4E)/26:0(2OH)	637.601	0.1	[M+Na]+	87.84	LMSP02010073	NUSGPJPVMMKEST-DAEKEIETSA-N
NH4Ac	620.597	1	29.08	96.06	89.78	0	0	Sphingolipids	Cer(d14:1(4E)/26:0(2OH))		C40H79NO4	N-acylsphingosines (ceramides)	1 day, 16:01:00	d14:1(4E)/26:0(2OH)	637.601	0.7	[M+H-H2O]+	94.96	LMSP02010073	NUSGPJPVMMKEST-DAEKEIETSA-N
None	620.597	1	20.64	96.06	0	0	0	Sphingolipids	Cer(d14:1(4E)/26:0(2OH))		C40H79NO4	N-acylsphingosines (ceramides)	1 day, 16:01:00	d14:1(4E)/26:0(2OH)	637.601	0.7	[M+H-H2O]+	87.27	LMSP02010073	NUSGPJPVMMKEST-DAEKEIETSA-N
MiliQ + Recry	608.561	1	20.72	96	0	0	0	Sphingolipids	Cer(d14:2(4E,6E)/24:0(2OH))		C38H73NO4	N-acylsphingosines (ceramides)	1 day, 14:02:00	d14:2(4E,6E)/24:0(2OH)	607.554	0.7	[M+H]+	89.7	LMSP02010080	SSDSMOIKLQQPKT-YDFYCNJISA-N
MiliQ	608.561	1	20.32	96.39	0	0	0	Sphingolipids	Cer(d14:2(4E,6E)/24:0(2OH))		C38H73NO4	N-acylsphingosines (ceramides)	1 day, 14:02:00	d14:2(4E,6E)/24:0(2OH)	607.554	0.7	[M+H]+	76.94	LMSP02010080	SSDSMOIKLQQPKT-YDFYCNJISA-N
NH4Ac	608.561	1	19.44	93.61	0	0	0	Sphingolipids	Cer(d14:2(4E,6E)/24:0(2OH))		C38H73NO4	N-acylsphingosines (ceramides)	1 day, 14:02:00	d14:2(4E,6E)/24:0(2OH)	607.554	0.9	[M+H]+	66.67	LMSP02010080	SSDSMOIKLQQPKT-YDFYCNJISA-N
MiliQ	566.514	1	20.59	98.23	0	0	0	Sphingolipids	Cer(d15:2(4E,6E)/20:0(2OH))		C35H67NO4	N-acylsphingosines (ceramides)	1 day, 11:02:00	d15:2(4E,6E)/20:0(2OH)	565.507	0.5	[M+H]+	75	LMSP02010081	KFKYRFWJZNSCGH-FGLDYOEPSA-N
MiliQ + Recry	636.592	1	28.9	96.89	85.87	0	0	Sphingolipids	Cer(d16:2(4E,6E)/24:0(2OH))		C40H77NO4	N-acylsphingosines (ceramides)	1 day, 16:02:00	d16:2(4E,6E)/24:0(2OH)	635.585	0.6	[M+H]+	95.61	LMSP02010093	WMQHIWCKBUPFCV-HTRCKHQSSA-N
NH4Ac + Recry	636.592	1	28.6	97.12	82.16	0	0	Sphingolipids	Cer(d16:2(4E,6E)/24:0(2OH))		C40H77NO4	N-acylsphingosines (ceramides)	1 day, 16:02:00	d16:2(4E,6E)/24:0(2OH)	635.585	0.6	[M+H]+	95.42	LMSP02010093	WMQHIWCKBUPFCV-HTRCKHQSSA-N
MiliQ	618.582	1	19.82	96.16	0	0	0	Sphingolipids	Cer(d16:2(4E,6E)/24:0(2OH))		C40H77NO4	N-acylsphingosines (ceramides)	1 day, 16:02:00	d16:2(4E,6E)/24:0(2OH)	635.585	0.7	[M+H-H2O]+	64.33	LMSP02010093	WMQHIWCKBUPFCV-HTRCKHQSSA-N
MiliQ	636.592	1	21.07	97.34	0	0	0	Sphingolipids	Cer(d16:2(4E,6E)/24:0(2OH))		C40H77NO4	N-acylsphingosines (ceramides)	1 day, 16:02:00	d16:2(4E,6E)/24:0(2OH)	635.585	0.6	[M+H]+	92.74	LMSP02010093	WMQHIWCKBUPFCV-HTRCKHQSSA-N
NH4Ac	618.582	1	19.35	96.12	0	0	0	Sphingolipids	Cer(d16:2(4E,6E)/24:0(2OH))		C40H77NO4	N-acylsphingosines (ceramides)	1 day, 16:02:00	d16:2(4E,6E)/24:0(2OH)	635.585	0.7	[M+H-H2O]+	51.43	LMSP02010093	WMQHIWCKBUPFCV-HTRCKHQSSA-N
NH4Ac	636.592	1	20.94	96.77	0	0	0	Sphingolipids	Cer(d16:2(4E,6E)/24:0(2OH))		C40H77NO4	N-acylsphingosines (ceramides)	1 day, 16:02:00	d16:2(4E,6E)/24:0(2OH)	635.585	0.6	[M+H]+	91.86	LMSP02010093	WMQHIWCKBUPFCV-HTRCKHQSSA-N
MiliQ + Recry	674.681	1	28.41	97.69	79.17	0	0	Sphingolipids	Cer(d18:1/27:0)		C45H89NO3	N-acylsphingosines (ceramides)	1 day, 21:01:00	d18:1/27:0	691.684	0.5	[M+H-H2O]+	94.95	LMSP02010122	YJKVUARQNMNIBO-JVXAVJMUSA-N
NH4Ac + Recry	674.681	1	28.47	97.99	79.17	0	0	Sphingolipids	Cer(d18:1/27:0)		C45H89NO3	N-acylsphingosines (ceramides)	1 day, 21:01:00	d18:1/27:0	691.684	0.5	[M+H-H2O]+	95.15	LMSP02010122	YJKVUARQNMNIBO-JVXAVJMUSA-N
MiliQ	674.681	1	21.25	98.18	0	0	0	Sphingolipids	Cer(d18:1/27:0)		C45H89NO3	N-acylsphingosines (ceramides)	1 day, 21:01:00	d18:1/27:0	691.684	0.5	[M+H-H2O]+	93.56	LMSP02010122	YJKVUARQNMNIBO-JVXAVJMUSA-N
NH4Ac	674.681	1	21.13	97.72	0	0	0	Sphingolipids	Cer(d18:1/27:0)		C45H89NO3	N-acylsphingosines (ceramides)	1 day, 21:01:00	d18:1/27:0	691.684	0.5	[M+H-H2O]+	92.46	LMSP02010122	YJKVUARQNMNIBO-JVXAVJMUSA-N
MiliQ + Recry	688.696	1	29.35	97.43	89.92	0	0	Sphingolipids	Cer(d18:1/28:0)		C46H91NO3	N-acylsphingosines (ceramides)	1 day, 22:01:00	d18:1/28:0	705.7	0.6	[M+H-H2O]+	95.23	LMSP02010123	NEUDBTFZYJPJMG-QRQQRGDGSA-N
NH4Ac + Recry	688.696	1	29.62	97.8	91.51	0	0	Sphingolipids	Cer(d18:1/28:0)		C46H91NO3	N-acylsphingosines (ceramides)	1 day, 22:01:00	d18:1/28:0	705.7	0.5	[M+H-H2O]+	96.74	LMSP02010123	NEUDBTFZYJPJMG-QRQQRGDGSA-N
MiliQ	688.696	1	29.78	97.98	93.4	0	0	Sphingolipids	Cer(d18:1/28:0)		C46H91NO3	N-acylsphingosines (ceramides)	1 day, 22:01:00	d18:1/28:0	705.7	0.5	[M+H-H2O]+	95.62	LMSP02010123	NEUDBTFZYJPJMG-QRQQRGDGSA-N
MiliQ	728.689	1	20.6	99.14	0	0	0	Sphingolipids	Cer(d18:1/28:0)		C46H91NO3	N-acylsphingosines (ceramides)	1 day, 22:01:00	d18:1/28:0	705.7	0.3	[M+Na]+	70.74	LMSP02010123	NEUDBTFZYJPJMG-QRQQRGDGSA-N
NH4Ac	688.696	1	29.39	97.37	90.27	0	0	Sphingolipids	Cer(d18:1/28:0)		C46H91NO3	N-acylsphingosines (ceramides)	1 day, 22:01:00	d18:1/28:0	705.7	0.6	[M+H-H2O]+	95.68	LMSP02010123	NEUDBTFZYJPJMG-QRQQRGDGSA-N
None	688.696	1	20.95	97.59	0	0	0	Sphingolipids	Cer(d18:1/28:0)		C46H91NO3	N-acylsphingosines (ceramides)	1 day, 22:01:00	d18:1/28:0	705.7	0.6	[M+H-H2O]+	88.13	LMSP02010123	NEUDBTFZYJPJMG-QRQQRGDGSA-N
MiliQ + Recry	702.712	1	28.44	98.49	78.03	0	0	Sphingolipids	Cer(d18:1/29:0)		C47H93NO3	N-acylsphingosines (ceramides)	1 day, 23:01:00	d18:1/29:0	719.716	0.4	[M+H-H2O]+	94.69	LMSP02010124	WKSVWMSMGZPJCY-FHFOXFOASA-N
MiliQ	702.712	1	21.08	98.19	0	0	0	Sphingolipids	Cer(d18:1/29:0)		C47H93NO3	N-acylsphingosines (ceramides)	1 day, 23:01:00	d18:1/29:0	719.716	0.5	[M+H-H2O]+	88.62	LMSP02010124	WKSVWMSMGZPJCY-FHFOXFOASA-N
NH4Ac	702.712	1	20.9	97.75	0	0	0	Sphingolipids	Cer(d18:1/29:0)		C47H93NO3	N-acylsphingosines (ceramides)	1 day, 23:01:00	d18:1/29:0	719.716	0.5	[M+H-H2O]+	86.05	LMSP02010124	WKSVWMSMGZPJCY-FHFOXFOASA-N
MiliQ + Recry	716.727	1	28.91	97.32	85.14	0	0	Sphingolipids	Cer(d18:1/30:0)		C48H95NO3	N-acylsphingosines (ceramides)	2 days, 0:01:00	d18:1/30:0	733.731	0.6	[M+H-H2O]+	95.5	LMSP02010125	YTMSJWGKIOCDQT-NJLCVJHMSA-N
NH4Ac + Recry	716.728	1	28.35	98.23	77.42	0	0	Sphingolipids	Cer(d18:1/30:0)		C48H95NO3	N-acylsphingosines (ceramides)	2 days, 0:01:00	d18:1/30:0	733.731	0.5	[M+H-H2O]+	95.04	LMSP02010125	YTMSJWGKIOCDQT-NJLCVJHMSA-N
MiliQ	716.728	1	29.52	98.39	90.39	0	0	Sphingolipids	Cer(d18:1/30:0)		C48H95NO3	N-acylsphingosines (ceramides)	2 days, 0:01:00	d18:1/30:0	733.731	0.5	[M+H-H2O]+	93.93	LMSP02010125	YTMSJWGKIOCDQT-NJLCVJHMSA-N
NH4Ac	716.727	1	29.12	98	87.75	0	0	Sphingolipids	Cer(d18:1/30:0)		C48H95NO3	N-acylsphingosines (ceramides)	2 days, 0:01:00	d18:1/30:0	733.731	0.5	[M+H-H2O]+	91.43	LMSP02010125	YTMSJWGKIOCDQT-NJLCVJHMSA-N
MiliQ + Recry	744.759	1	28.03	98.07	76.21	0	0	Sphingolipids	Cer(d18:1/32:0)		C50H99NO3	N-acylsphingosines (ceramides)	2 days, 2:01:00	d18:1/32:0	761.763	0.5	[M+H-H2O]+	90	LMSP02010127	MUQBXENBHQWWAY-SDOSYGGKSA-N
MiliQ	744.759	1	21	98.65	0	0	0	Sphingolipids	Cer(d18:1/32:0)		C50H99NO3	N-acylsphingosines (ceramides)	2 days, 2:01:00	d18:1/32:0	761.763	0.4	[M+H-H2O]+	84.15	LMSP02010127	MUQBXENBHQWWAY-SDOSYGGKSA-N
NH4Ac	744.759	1	20.72	98.42	0	0	0	Sphingolipids	Cer(d18:1/32:0)		C50H99NO3	N-acylsphingosines (ceramides)	2 days, 2:01:00	d18:1/32:0	761.763	0.4	[M+H-H2O]+	77.81	LMSP02010127	MUQBXENBHQWWAY-SDOSYGGKSA-N
MiliQ + Recry	522.488	1	20.8	97.94	0	0	0	Sphingolipids	Cer(d18:1(4E)/15:0(2OH))		C33H65NO4	N-acylsphingosines (ceramides)	1 day, 9:01:00	d18:1(4E)/15:0(2OH)	539.491	0.5	[M+H-H2O]+	82.4	LMSP02010154	SDEPNRQIXCUONL-RQBQATAISA-N
MiliQ	522.488	1	20.85	97.91	0	0	0	Sphingolipids	Cer(d18:1(4E)/15:0(2OH))		C33H65NO4	N-acylsphingosines (ceramides)	1 day, 9:01:00	d18:1(4E)/15:0(2OH)	539.491	0.5	[M+H-H2O]+	83.75	LMSP02010154	SDEPNRQIXCUONL-RQBQATAISA-N
NH4Ac	522.488	1	20.61	97.51	0	0	0	Sphingolipids	Cer(d18:1(4E)/15:0(2OH))		C33H65NO4	N-acylsphingosines (ceramides)	1 day, 9:01:00	d18:1(4E)/15:0(2OH)	539.491	0.6	[M+H-H2O]+	79.2	LMSP02010154	SDEPNRQIXCUONL-RQBQATAISA-N
MiliQ + Recry	634.613	1	29.49	97.02	91.97	0	0	Sphingolipids	Cer(d18:1(4E)/23:0(2OH))		C41H81NO4	N-acylsphingosines (ceramides)	1 day, 17:01:00	d18:1(4E)/23:0(2OH)	651.617	0.6	[M+H-H2O]+	96	LMSP02010160	SDFGVADIYWFGIV-OFWYYGRISA-N
MiliQ + Recry	652.623	1	20.78	96.32	0	0	0	Sphingolipids	Cer(d18:1(4E)/23:0(2OH))		C41H81NO4	N-acylsphingosines (ceramides)	1 day, 17:01:00	d18:1(4E)/23:0(2OH)	651.617	0.7	[M+H]+	89.97	LMSP02010160	SDFGVADIYWFGIV-OFWYYGRISA-N
NH4Ac + Recry	634.613	1	29.64	97.12	93.16	0	0	Sphingolipids	Cer(d18:1(4E)/23:0(2OH))		C41H81NO4	N-acylsphingosines (ceramides)	1 day, 17:01:00	d18:1(4E)/23:0(2OH)	651.617	0.6	[M+H-H2O]+	96.73	LMSP02010160	SDFGVADIYWFGIV-OFWYYGRISA-N
None + Recry	634.613	1	20.93	97.3	0	0	0	Sphingolipids	Cer(d18:1(4E)/23:0(2OH))		C41H81NO4	N-acylsphingosines (ceramides)	1 day, 17:01:00	d18:1(4E)/23:0(2OH)	651.617	0.6	[M+H-H2O]+	89.18	LMSP02010160	SDFGVADIYWFGIV-OFWYYGRISA-N
MiliQ	634.613	1	29.61	97.01	93.11	0	0	Sphingolipids	Cer(d18:1(4E)/23:0(2OH))		C41H81NO4	N-acylsphingosines (ceramides)	1 day, 17:01:00	d18:1(4E)/23:0(2OH)	651.617	0.6	[M+H-H2O]+	96.52	LMSP02010160	SDFGVADIYWFGIV-OFWYYGRISA-N
MiliQ	652.624	1	20.53	97.65	0	0	0	Sphingolipids	Cer(d18:1(4E)/23:0(2OH))		C41H81NO4	N-acylsphingosines (ceramides)	1 day, 17:01:00	d18:1(4E)/23:0(2OH)	651.617	0.5	[M+H]+	76.21	LMSP02010160	SDFGVADIYWFGIV-OFWYYGRISA-N
MiliQ	674.606	1	21.31	99.94	0	0	0	Sphingolipids	Cer(d18:1(4E)/23:0(2OH))		C41H81NO4	N-acylsphingosines (ceramides)	1 day, 17:01:00	d18:1(4E)/23:0(2OH)	651.617	0.1	[M+Na]+	86.46	LMSP02010160	SDFGVADIYWFGIV-OFWYYGRISA-N
NH4Ac	634.613	1	29.33	96.86	90.57	0	0	Sphingolipids	Cer(d18:1(4E)/23:0(2OH))		C41H81NO4	N-acylsphingosines (ceramides)	1 day, 17:01:00	d18:1(4E)/23:0(2OH)	651.617	0.6	[M+H-H2O]+	95.86	LMSP02010160	SDFGVADIYWFGIV-OFWYYGRISA-N
NH4Ac	652.623	1	20.62	96.31	0	0	0	Sphingolipids	Cer(d18:1(4E)/23:0(2OH))		C41H81NO4	N-acylsphingosines (ceramides)	1 day, 17:01:00	d18:1(4E)/23:0(2OH)	651.617	0.7	[M+H]+	85.38	LMSP02010160	SDFGVADIYWFGIV-OFWYYGRISA-N
None	634.613	1	20.73	96.59	0	0	0	Sphingolipids	Cer(d18:1(4E)/23:0(2OH))		C41H81NO4	N-acylsphingosines (ceramides)	1 day, 17:01:00	d18:1(4E)/23:0(2OH)	651.617	0.7	[M+H-H2O]+	87.09	LMSP02010160	SDFGVADIYWFGIV-OFWYYGRISA-N
MiliQ + Recry	648.629	1	29.84	96.73	96.46	0	0	Sphingolipids	Cer(d18:1(4E)/24:0(2OH))		C42H83NO4	N-acylsphingosines (ceramides)	1 day, 18:01:00	d18:1(4E)/24:0(2OH)	665.632	0.6	[M+H-H2O]+	95.88	LMSP02010161	WAYLDHLWVYQNSQ-KEFDUYNTSA-N
MiliQ + Recry	666.639	1	29.06	96.46	88.74	0	0	Sphingolipids	Cer(d18:1(4E)/24:0(2OH))		C42H83NO4	N-acylsphingosines (ceramides)	1 day, 18:01:00	d18:1(4E)/24:0(2OH)	665.632	0.7	[M+H]+	95.09	LMSP02010161	WAYLDHLWVYQNSQ-KEFDUYNTSA-N
MiliQ + Recry	688.621	1	28.98	99.98	81.01	0	0	Sphingolipids	Cer(d18:1(4E)/24:0(2OH))		C42H83NO4	N-acylsphingosines (ceramides)	1 day, 18:01:00	d18:1(4E)/24:0(2OH)	665.632	0	[M+Na]+	94.52	LMSP02010161	WAYLDHLWVYQNSQ-KEFDUYNTSA-N
NH4Ac + Recry	648.629	1	29.82	97.36	94.45	0	0	Sphingolipids	Cer(d18:1(4E)/24:0(2OH))		C42H83NO4	N-acylsphingosines (ceramides)	1 day, 18:01:00	d18:1(4E)/24:0(2OH)	665.632	0.6	[M+H-H2O]+	97.24	LMSP02010161	WAYLDHLWVYQNSQ-KEFDUYNTSA-N
NH4Ac + Recry	666.639	1	28.49	97.12	81.01	0	0	Sphingolipids	Cer(d18:1(4E)/24:0(2OH))		C42H83NO4	N-acylsphingosines (ceramides)	1 day, 18:01:00	d18:1(4E)/24:0(2OH)	665.632	0.6	[M+H]+	95.28	LMSP02010161	WAYLDHLWVYQNSQ-KEFDUYNTSA-N
None + Recry	648.629	1	29.34	97.02	90.67	0	0	Sphingolipids	Cer(d18:1(4E)/24:0(2OH))		C42H83NO4	N-acylsphingosines (ceramides)	1 day, 18:01:00	d18:1(4E)/24:0(2OH)	665.632	0.6	[M+H-H2O]+	95.09	LMSP02010161	WAYLDHLWVYQNSQ-KEFDUYNTSA-N
None + Recry	688.621	1	21.37	99.44	0	0	0	Sphingolipids	Cer(d18:1(4E)/24:0(2OH))		C42H83NO4	N-acylsphingosines (ceramides)	1 day, 18:01:00	d18:1(4E)/24:0(2OH)	665.632	0.3	[M+Na]+	90.55	LMSP02010161	WAYLDHLWVYQNSQ-KEFDUYNTSA-N
MiliQ	648.629	1	30.05	96.85	98.02	0	0	Sphingolipids	Cer(d18:1(4E)/24:0(2OH))		C42H83NO4	N-acylsphingosines (ceramides)	1 day, 18:01:00	d18:1(4E)/24:0(2OH)	665.632	0.6	[M+H-H2O]+	96.97	LMSP02010161	WAYLDHLWVYQNSQ-KEFDUYNTSA-N
MiliQ	666.639	1	29.29	96.83	90.51	0	0	Sphingolipids	Cer(d18:1(4E)/24:0(2OH))		C42H83NO4	N-acylsphingosines (ceramides)	1 day, 18:01:00	d18:1(4E)/24:0(2OH)	665.632	0.6	[M+H]+	94.96	LMSP02010161	WAYLDHLWVYQNSQ-KEFDUYNTSA-N
MiliQ	688.621	1	29.65	99.53	88.85	0	0	Sphingolipids	Cer(d18:1(4E)/24:0(2OH))		C42H83NO4	N-acylsphingosines (ceramides)	1 day, 18:01:00	d18:1(4E)/24:0(2OH)	665.632	0.2	[M+Na]+	95.72	LMSP02010161	WAYLDHLWVYQNSQ-KEFDUYNTSA-N
NH4Ac	648.629	1	29.65	96.63	93.88	0	0	Sphingolipids	Cer(d18:1(4E)/24:0(2OH))		C42H83NO4	N-acylsphingosines (ceramides)	1 day, 18:01:00	d18:1(4E)/24:0(2OH)	665.632	0.7	[M+H-H2O]+	97.49	LMSP02010161	WAYLDHLWVYQNSQ-KEFDUYNTSA-N
NH4Ac	666.639	1	20.89	96.22	0	0	0	Sphingolipids	Cer(d18:1(4E)/24:0(2OH))		C42H83NO4	N-acylsphingosines (ceramides)	1 day, 18:01:00	d18:1(4E)/24:0(2OH)	665.632	0.7	[M+H]+	93.51	LMSP02010161	WAYLDHLWVYQNSQ-KEFDUYNTSA-N
NH4Ac	688.621	1	21.56	99.73	0	0	0	Sphingolipids	Cer(d18:1(4E)/24:0(2OH))		C42H83NO4	N-acylsphingosines (ceramides)	1 day, 18:01:00	d18:1(4E)/24:0(2OH)	665.632	0.2	[M+Na]+	94.29	LMSP02010161	WAYLDHLWVYQNSQ-KEFDUYNTSA-N
None	648.629	1	29.44	96.75	91.62	0	0	Sphingolipids	Cer(d18:1(4E)/24:0(2OH))		C42H83NO4	N-acylsphingosines (ceramides)	1 day, 18:01:00	d18:1(4E)/24:0(2OH)	665.632	0.6	[M+H-H2O]+	96.68	LMSP02010161	WAYLDHLWVYQNSQ-KEFDUYNTSA-N
None	666.639	1	20.78	97.17	0	0	0	Sphingolipids	Cer(d18:1(4E)/24:0(2OH))		C42H83NO4	N-acylsphingosines (ceramides)	1 day, 18:01:00	d18:1(4E)/24:0(2OH)	665.632	0.6	[M+H]+	85.54	LMSP02010161	WAYLDHLWVYQNSQ-KEFDUYNTSA-N
None	688.621	1	21.26	99.09	0	0	0	Sphingolipids	Cer(d18:1(4E)/24:0(2OH))		C42H83NO4	N-acylsphingosines (ceramides)	1 day, 18:01:00	d18:1(4E)/24:0(2OH)	665.632	0.3	[M+Na]+	89.31	LMSP02010161	WAYLDHLWVYQNSQ-KEFDUYNTSA-N
MiliQ + Recry	662.644	1	29.45	96.38	92.65	0	0	Sphingolipids	Cer(d18:1(4E)/25:0(2OH))		C43H85NO4	N-acylsphingosines (ceramides)	1 day, 19:01:00	d18:1(4E)/25:0(2OH)	679.648	0.7	[M+H-H2O]+	96.3	LMSP02010162	RVXZRNYAXHNESN-GTNAQYQMSA-N
MiliQ + Recry	680.655	1	21.03	97.09	0	0	0	Sphingolipids	Cer(d18:1(4E)/25:0(2OH))		C43H85NO4	N-acylsphingosines (ceramides)	1 day, 19:01:00	d18:1(4E)/25:0(2OH)	679.648	0.6	[M+H]+	92.91	LMSP02010162	RVXZRNYAXHNESN-GTNAQYQMSA-N
NH4Ac + Recry	662.644	1	29.63	97.11	92.97	0	0	Sphingolipids	Cer(d18:1(4E)/25:0(2OH))		C43H85NO4	N-acylsphingosines (ceramides)	1 day, 19:01:00	d18:1(4E)/25:0(2OH)	679.648	0.6	[M+H-H2O]+	96.87	LMSP02010162	RVXZRNYAXHNESN-GTNAQYQMSA-N
None + Recry	662.644	1	28.29	96.97	80.46	0	0	Sphingolipids	Cer(d18:1(4E)/25:0(2OH))		C43H85NO4	N-acylsphingosines (ceramides)	1 day, 19:01:00	d18:1(4E)/25:0(2OH)	679.648	0.6	[M+H-H2O]+	92.01	LMSP02010162	RVXZRNYAXHNESN-GTNAQYQMSA-N
MiliQ	662.644	1	29.69	96.93	93.98	0	0	Sphingolipids	Cer(d18:1(4E)/25:0(2OH))		C43H85NO4	N-acylsphingosines (ceramides)	1 day, 19:01:00	d18:1(4E)/25:0(2OH)	679.648	0.6	[M+H-H2O]+	96.79	LMSP02010162	RVXZRNYAXHNESN-GTNAQYQMSA-N
MiliQ	680.655	1	20.77	98.04	0	0	0	Sphingolipids	Cer(d18:1(4E)/25:0(2OH))		C43H85NO4	N-acylsphingosines (ceramides)	1 day, 19:01:00	d18:1(4E)/25:0(2OH)	679.648	0.5	[M+H]+	80.91	LMSP02010162	RVXZRNYAXHNESN-GTNAQYQMSA-N
MiliQ	702.637	1	28.89	99.95	80.46	0	0	Sphingolipids	Cer(d18:1(4E)/25:0(2OH))		C43H85NO4	N-acylsphingosines (ceramides)	1 day, 19:01:00	d18:1(4E)/25:0(2OH)	679.648	0.1	[M+Na]+	93.57	LMSP02010162	RVXZRNYAXHNESN-GTNAQYQMSA-N
NH4Ac	662.644	1	29.48	96.68	92.09	0	0	Sphingolipids	Cer(d18:1(4E)/25:0(2OH))		C43H85NO4	N-acylsphingosines (ceramides)	1 day, 19:01:00	d18:1(4E)/25:0(2OH)	679.648	0.7	[M+H-H2O]+	97.01	LMSP02010162	RVXZRNYAXHNESN-GTNAQYQMSA-N
NH4Ac	680.655	1	20.77	97.16	0	0	0	Sphingolipids	Cer(d18:1(4E)/25:0(2OH))		C43H85NO4	N-acylsphingosines (ceramides)	1 day, 19:01:00	d18:1(4E)/25:0(2OH)	679.648	0.6	[M+H]+	85.48	LMSP02010162	RVXZRNYAXHNESN-GTNAQYQMSA-N
None	662.644	1	21.01	96.68	0	0	0	Sphingolipids	Cer(d18:1(4E)/25:0(2OH))		C43H85NO4	N-acylsphingosines (ceramides)	1 day, 19:01:00	d18:1(4E)/25:0(2OH)	679.648	0.6	[M+H-H2O]+	94.49	LMSP02010162	RVXZRNYAXHNESN-GTNAQYQMSA-N
MiliQ + Recry	676.66	1	29.83	97.32	95.31	0	0	Sphingolipids	Cer(d18:1(4E)/26:0(2OH))		C44H87NO4	N-acylsphingosines (ceramides)	1 day, 20:01:00	d18:1(4E)/26:0(2OH)	693.663	0.6	[M+H-H2O]+	95.31	LMSP02010163	GPDLYLZQDLYUMP-BIGGLABRSA-N
MiliQ + Recry	694.67	1	29.23	97.29	88.51	0	0	Sphingolipids	Cer(d18:1(4E)/26:0(2OH))		C44H87NO4	N-acylsphingosines (ceramides)	1 day, 20:01:00	d18:1(4E)/26:0(2OH)	693.663	0.6	[M+H]+	95.99	LMSP02010163	GPDLYLZQDLYUMP-BIGGLABRSA-N
MiliQ + Recry	716.653	1	28.7	99.26	79.73	0	0	Sphingolipids	Cer(d18:1(4E)/26:0(2OH))		C44H87NO4	N-acylsphingosines (ceramides)	1 day, 20:01:00	d18:1(4E)/26:0(2OH)	693.663	0.3	[M+Na]+	93.69	LMSP02010163	GPDLYLZQDLYUMP-BIGGLABRSA-N
NH4Ac + Recry	676.66	1	29.82	97.78	93.71	0	0	Sphingolipids	Cer(d18:1(4E)/26:0(2OH))		C44H87NO4	N-acylsphingosines (ceramides)	1 day, 20:01:00	d18:1(4E)/26:0(2OH)	693.663	0.5	[M+H-H2O]+	96.77	LMSP02010163	GPDLYLZQDLYUMP-BIGGLABRSA-N
NH4Ac + Recry	694.67	1	28.51	97.68	79.74	0	0	Sphingolipids	Cer(d18:1(4E)/26:0(2OH))		C44H87NO4	N-acylsphingosines (ceramides)	1 day, 20:01:00	d18:1(4E)/26:0(2OH)	693.663	0.5	[M+H]+	96.39	LMSP02010163	GPDLYLZQDLYUMP-BIGGLABRSA-N
None + Recry	676.66	1	29.25	97.56	88.63	0	0	Sphingolipids	Cer(d18:1(4E)/26:0(2OH))		C44H87NO4	N-acylsphingosines (ceramides)	1 day, 20:01:00	d18:1(4E)/26:0(2OH)	693.663	0.6	[M+H-H2O]+	94.88	LMSP02010163	GPDLYLZQDLYUMP-BIGGLABRSA-N
MiliQ	676.66	1	30.1	97.48	97.27	0	0	Sphingolipids	Cer(d18:1(4E)/26:0(2OH))		C44H87NO4	N-acylsphingosines (ceramides)	1 day, 20:01:00	d18:1(4E)/26:0(2OH)	693.663	0.6	[M+H-H2O]+	97.13	LMSP02010163	GPDLYLZQDLYUMP-BIGGLABRSA-N
MiliQ	694.67	1	21.21	97.78	0	0	0	Sphingolipids	Cer(d18:1(4E)/26:0(2OH))		C44H87NO4	N-acylsphingosines (ceramides)	1 day, 20:01:00	d18:1(4E)/26:0(2OH)	693.663	0.5	[M+H]+	94.4	LMSP02010163	GPDLYLZQDLYUMP-BIGGLABRSA-N
MiliQ	716.653	1	29.48	99.4	87.61	0	0	Sphingolipids	Cer(d18:1(4E)/26:0(2OH))		C44H87NO4	N-acylsphingosines (ceramides)	1 day, 20:01:00	d18:1(4E)/26:0(2OH)	693.663	0.3	[M+Na]+	94.69	LMSP02010163	GPDLYLZQDLYUMP-BIGGLABRSA-N
NH4Ac	676.66	1	29.72	97.23	93.74	0	0	Sphingolipids	Cer(d18:1(4E)/26:0(2OH))		C44H87NO4	N-acylsphingosines (ceramides)	1 day, 20:01:00	d18:1(4E)/26:0(2OH)	693.663	0.6	[M+H-H2O]+	96.83	LMSP02010163	GPDLYLZQDLYUMP-BIGGLABRSA-N
NH4Ac	694.67	1	21.09	97.62	0	0	0	Sphingolipids	Cer(d18:1(4E)/26:0(2OH))		C44H87NO4	N-acylsphingosines (ceramides)	1 day, 20:01:00	d18:1(4E)/26:0(2OH)	693.663	0.5	[M+H]+	91.77	LMSP02010163	GPDLYLZQDLYUMP-BIGGLABRSA-N
NH4Ac	716.653	1	21.41	99.21	0	0	0	Sphingolipids	Cer(d18:1(4E)/26:0(2OH))		C44H87NO4	N-acylsphingosines (ceramides)	1 day, 20:01:00	d18:1(4E)/26:0(2OH)	693.663	0.3	[M+Na]+	92.6	LMSP02010163	GPDLYLZQDLYUMP-BIGGLABRSA-N
None	676.66	1	29.6	97.51	91.93	0	0	Sphingolipids	Cer(d18:1(4E)/26:0(2OH))		C44H87NO4	N-acylsphingosines (ceramides)	1 day, 20:01:00	d18:1(4E)/26:0(2OH)	693.663	0.6	[M+H-H2O]+	96.66	LMSP02010163	GPDLYLZQDLYUMP-BIGGLABRSA-N
None	716.653	1	21.14	98.89	0	0	0	Sphingolipids	Cer(d18:1(4E)/26:0(2OH))		C44H87NO4	N-acylsphingosines (ceramides)	1 day, 20:01:00	d18:1(4E)/26:0(2OH)	693.663	0.4	[M+Na]+	87.01	LMSP02010163	GPDLYLZQDLYUMP-BIGGLABRSA-N
MiliQ + Recry	690.676	1	29.23	97.19	88.87	0	0	Sphingolipids	Cer(d18:1(4E)/27:0(2OH))		C45H89NO4	N-acylsphingosines (ceramides)	1 day, 21:01:00	d18:1(4E)/27:0(2OH)	707.679	0.6	[M+H-H2O]+	95.84	LMSP02010164	KGRDSXPOAXFHRF-IHGJMJABSA-N
NH4Ac + Recry	690.676	1	28.51	97.98	79.2	0	0	Sphingolipids	Cer(d18:1(4E)/27:0(2OH))		C45H89NO4	N-acylsphingosines (ceramides)	1 day, 21:01:00	d18:1(4E)/27:0(2OH)	707.679	0.5	[M+H-H2O]+	96.16	LMSP02010164	KGRDSXPOAXFHRF-IHGJMJABSA-N
MiliQ	690.676	1	29.57	97.73	91.72	0	0	Sphingolipids	Cer(d18:1(4E)/27:0(2OH))		C45H89NO4	N-acylsphingosines (ceramides)	1 day, 21:01:00	d18:1(4E)/27:0(2OH)	707.679	0.5	[M+H-H2O]+	95.35	LMSP02010164	KGRDSXPOAXFHRF-IHGJMJABSA-N
MiliQ	708.686	1	20.8	98.41	0	0	0	Sphingolipids	Cer(d18:1(4E)/27:0(2OH))		C45H89NO4	N-acylsphingosines (ceramides)	1 day, 21:01:00	d18:1(4E)/27:0(2OH)	707.679	0.4	[M+H]+	80	LMSP02010164	KGRDSXPOAXFHRF-IHGJMJABSA-N
NH4Ac	690.676	1	29.44	97.33	91.32	0	0	Sphingolipids	Cer(d18:1(4E)/27:0(2OH))		C45H89NO4	N-acylsphingosines (ceramides)	1 day, 21:01:00	d18:1(4E)/27:0(2OH)	707.679	0.6	[M+H-H2O]+	94.56	LMSP02010164	KGRDSXPOAXFHRF-IHGJMJABSA-N
NH4Ac	708.686	1	20.21	98.01	0	0	0	Sphingolipids	Cer(d18:1(4E)/27:0(2OH))		C45H89NO4	N-acylsphingosines (ceramides)	1 day, 21:01:00	d18:1(4E)/27:0(2OH)	707.679	0.5	[M+H]+	65.69	LMSP02010164	KGRDSXPOAXFHRF-IHGJMJABSA-N
None	690.676	1	20.73	97.27	0	0	0	Sphingolipids	Cer(d18:1(4E)/27:0(2OH))		C45H89NO4	N-acylsphingosines (ceramides)	1 day, 21:01:00	d18:1(4E)/27:0(2OH)	707.679	0.6	[M+H-H2O]+	83.61	LMSP02010164	KGRDSXPOAXFHRF-IHGJMJABSA-N
MiliQ + Recry	704.691	1	29.52	97.39	91.52	0	0	Sphingolipids	Cer(d18:1(4E)/28:0(2OH))		C46H91NO4	N-acylsphingosines (ceramides)	1 day, 22:01:00	d18:1(4E)/28:0(2OH)	721.695	0.6	[M+H-H2O]+	95.97	LMSP02010165	ABDDJPWKQGIIHB-GUDKWDTJSA-N
MiliQ + Recry	722.702	1	28.36	97.84	78.6	0	0	Sphingolipids	Cer(d18:1(4E)/28:0(2OH))		C46H91NO4	N-acylsphingosines (ceramides)	1 day, 22:01:00	d18:1(4E)/28:0(2OH)	721.695	0.5	[M+H]+	94.09	LMSP02010165	ABDDJPWKQGIIHB-GUDKWDTJSA-N
NH4Ac + Recry	704.691	1	29.58	97.69	91.18	0	0	Sphingolipids	Cer(d18:1(4E)/28:0(2OH))		C46H91NO4	N-acylsphingosines (ceramides)	1 day, 22:01:00	d18:1(4E)/28:0(2OH)	721.695	0.5	[M+H-H2O]+	96.91	LMSP02010165	ABDDJPWKQGIIHB-GUDKWDTJSA-N
None + Recry	704.691	1	28.18	97.82	78.58	0	0	Sphingolipids	Cer(d18:1(4E)/28:0(2OH))		C46H91NO4	N-acylsphingosines (ceramides)	1 day, 22:01:00	d18:1(4E)/28:0(2OH)	721.695	0.5	[M+H-H2O]+	89.41	LMSP02010165	ABDDJPWKQGIIHB-GUDKWDTJSA-N
MiliQ	704.691	1	29.74	97.77	92.99	0	0	Sphingolipids	Cer(d18:1(4E)/28:0(2OH))		C46H91NO4	N-acylsphingosines (ceramides)	1 day, 22:01:00	d18:1(4E)/28:0(2OH)	721.695	0.5	[M+H-H2O]+	96.56	LMSP02010165	ABDDJPWKQGIIHB-GUDKWDTJSA-N
MiliQ	722.702	1	21.19	98.47	0	0	0	Sphingolipids	Cer(d18:1(4E)/28:0(2OH))		C46H91NO4	N-acylsphingosines (ceramides)	1 day, 22:01:00	d18:1(4E)/28:0(2OH)	721.695	0.4	[M+H]+	90.32	LMSP02010165	ABDDJPWKQGIIHB-GUDKWDTJSA-N
MiliQ	744.684	1	21.37	99.97	0	0	0	Sphingolipids	Cer(d18:1(4E)/28:0(2OH))		C46H91NO4	N-acylsphingosines (ceramides)	1 day, 22:01:00	d18:1(4E)/28:0(2OH)	721.695	0.1	[M+Na]+	87.92	LMSP02010165	ABDDJPWKQGIIHB-GUDKWDTJSA-N
NH4Ac	704.691	1	29.37	97.19	90.12	0	0	Sphingolipids	Cer(d18:1(4E)/28:0(2OH))		C46H91NO4	N-acylsphingosines (ceramides)	1 day, 22:01:00	d18:1(4E)/28:0(2OH)	721.695	0.6	[M+H-H2O]+	96.55	LMSP02010165	ABDDJPWKQGIIHB-GUDKWDTJSA-N
NH4Ac	722.702	1	21.08	98.2	0	0	0	Sphingolipids	Cer(d18:1(4E)/28:0(2OH))		C46H91NO4	N-acylsphingosines (ceramides)	1 day, 22:01:00	d18:1(4E)/28:0(2OH)	721.695	0.5	[M+H]+	88.71	LMSP02010165	ABDDJPWKQGIIHB-GUDKWDTJSA-N
None	704.691	1	21.15	97.52	0	0	0	Sphingolipids	Cer(d18:1(4E)/28:0(2OH))		C46H91NO4	N-acylsphingosines (ceramides)	1 day, 22:01:00	d18:1(4E)/28:0(2OH)	721.695	0.6	[M+H-H2O]+	93.94	LMSP02010165	ABDDJPWKQGIIHB-GUDKWDTJSA-N
MiliQ + Recry	718.707	1	28.27	97.66	78.01	0	0	Sphingolipids	Cer(d18:1(4E)/29:0(2OH))		C47H93NO4	N-acylsphingosines (ceramides)	1 day, 23:01:00	d18:1(4E)/29:0(2OH)	735.711	0.5	[M+H-H2O]+	94.18	LMSP02010166	CHHAYIBIJJDRAX-UIHLCLDMSA-N
MiliQ	718.707	1	21.12	97.9	0	0	0	Sphingolipids	Cer(d18:1(4E)/29:0(2OH))		C47H93NO4	N-acylsphingosines (ceramides)	1 day, 23:01:00	d18:1(4E)/29:0(2OH)	735.711	0.5	[M+H-H2O]+	91.39	LMSP02010166	CHHAYIBIJJDRAX-UIHLCLDMSA-N
NH4Ac	718.707	1	20.79	97.51	0	0	0	Sphingolipids	Cer(d18:1(4E)/29:0(2OH))		C47H93NO4	N-acylsphingosines (ceramides)	1 day, 23:01:00	d18:1(4E)/29:0(2OH)	735.711	0.6	[M+H-H2O]+	84.03	LMSP02010166	CHHAYIBIJJDRAX-UIHLCLDMSA-N
MiliQ + Recry	732.722	1	29.09	97.5	86.88	0	0	Sphingolipids	Cer(d18:1(4E)/30:0(2OH))		C48H95NO4	N-acylsphingosines (ceramides)	2 days, 0:01:00	d18:1(4E)/30:0(2OH)	749.726	0.6	[M+H-H2O]+	95.37	LMSP02010167	VRNKMSDVHUWNPT-UFOKGCEXSA-N
MiliQ + Recry	750.733	1	28.23	98.34	77.39	0	0	Sphingolipids	Cer(d18:1(4E)/30:0(2OH))		C48H95NO4	N-acylsphingosines (ceramides)	2 days, 0:01:00	d18:1(4E)/30:0(2OH)	749.726	0.5	[M+H]+	91.25	LMSP02010167	VRNKMSDVHUWNPT-UFOKGCEXSA-N
NH4Ac + Recry	732.722	1	28.36	98.23	77.39	0	0	Sphingolipids	Cer(d18:1(4E)/30:0(2OH))		C48H95NO4	N-acylsphingosines (ceramides)	2 days, 0:01:00	d18:1(4E)/30:0(2OH)	749.726	0.5	[M+H-H2O]+	95.29	LMSP02010167	VRNKMSDVHUWNPT-UFOKGCEXSA-N
MiliQ	732.722	1	29.42	98.03	90.02	0	0	Sphingolipids	Cer(d18:1(4E)/30:0(2OH))		C48H95NO4	N-acylsphingosines (ceramides)	2 days, 0:01:00	d18:1(4E)/30:0(2OH)	749.726	0.5	[M+H-H2O]+	93.75	LMSP02010167	VRNKMSDVHUWNPT-UFOKGCEXSA-N
MiliQ	750.733	1	21.01	99.07	0	0	0	Sphingolipids	Cer(d18:1(4E)/30:0(2OH))		C48H95NO4	N-acylsphingosines (ceramides)	2 days, 0:01:00	d18:1(4E)/30:0(2OH)	749.726	0.3	[M+H]+	82.4	LMSP02010167	VRNKMSDVHUWNPT-UFOKGCEXSA-N
MiliQ	772.716	1	19.66	92.07	0	0	0	Sphingolipids	Cer(d18:1(4E)/30:0(2OH))		C48H95NO4	N-acylsphingosines (ceramides)	2 days, 0:01:00	d18:1(4E)/30:0(2OH)	749.726	1	[M+Na]+	80.2	LMSP02010167	VRNKMSDVHUWNPT-UFOKGCEXSA-N
NH4Ac	732.722	1	29.54	97.8	91.96	0	0	Sphingolipids	Cer(d18:1(4E)/30:0(2OH))		C48H95NO4	N-acylsphingosines (ceramides)	2 days, 0:01:00	d18:1(4E)/30:0(2OH)	749.726	0.5	[M+H-H2O]+	93.45	LMSP02010167	VRNKMSDVHUWNPT-UFOKGCEXSA-N
NH4Ac	750.733	1	20.7	98.77	0	0	0	Sphingolipids	Cer(d18:1(4E)/30:0(2OH))		C48H95NO4	N-acylsphingosines (ceramides)	2 days, 0:01:00	d18:1(4E)/30:0(2OH)	749.726	0.4	[M+H]+	75.29	LMSP02010167	VRNKMSDVHUWNPT-UFOKGCEXSA-N
MiliQ	760.754	1	20.84	99.23	0	0	0	Sphingolipids	Cer(d18:1(4E)/32:0(2OH))		C50H99NO4	N-acylsphingosines (ceramides)	2 days, 2:01:00	d18:1(4E)/32:0(2OH)	777.757	0.3	[M+H-H2O]+	77.01	LMSP02010169	HROJMNHVSQXAAP-NJMXGWIVSA-N
NH4Ac	760.754	1	20.58	99.28	0	0	0	Sphingolipids	Cer(d18:1(4E)/32:0(2OH))		C50H99NO4	N-acylsphingosines (ceramides)	2 days, 2:01:00	d18:1(4E)/32:0(2OH)	777.757	0.3	[M+H-H2O]+	69.42	LMSP02010169	HROJMNHVSQXAAP-NJMXGWIVSA-N
MiliQ + Recry	644.634	1	28.32	97.15	80.45	0	0	Sphingolipids	Cer(d18:2/25:0)		C43H83NO3	N-acylsphingosines (ceramides)	1 day, 19:02:00	d18:2/25:0	661.637	0.6	[M+H-H2O]+	91.98	LMSP02010172	MTKLJPZIYLXHBB-WHGUNNIFSA-N
NH4Ac + Recry	644.634	1	21.16	97.66	0	0	0	Sphingolipids	Cer(d18:2/25:0)		C43H83NO3	N-acylsphingosines (ceramides)	1 day, 19:02:00	d18:2/25:0	661.637	0.5	[M+H-H2O]+	93.65	LMSP02010172	MTKLJPZIYLXHBB-WHGUNNIFSA-N
MiliQ	644.634	1	21.05	97.6	0	0	0	Sphingolipids	Cer(d18:2/25:0)		C43H83NO3	N-acylsphingosines (ceramides)	1 day, 19:02:00	d18:2/25:0	661.637	0.6	[M+H-H2O]+	90.81	LMSP02010172	MTKLJPZIYLXHBB-WHGUNNIFSA-N
NH4Ac	644.634	1	20.99	96.99	0	0	0	Sphingolipids	Cer(d18:2/25:0)		C43H83NO3	N-acylsphingosines (ceramides)	1 day, 19:02:00	d18:2/25:0	661.637	0.6	[M+H-H2O]+	92.4	LMSP02010172	MTKLJPZIYLXHBB-WHGUNNIFSA-N
MiliQ	672.665	1	20.44	97.97	0	0	0	Sphingolipids	Cer(d18:2/27:0)		C45H87NO3	N-acylsphingosines (ceramides)	1 day, 21:02:00	d18:2/27:0	689.669	0.5	[M+H-H2O]+	72.31	LMSP02010174	VVFVBEHYHACPIE-QQHMVBJHSA-N
NH4Ac	672.665	1	20.45	96.8	0	0	0	Sphingolipids	Cer(d18:2/27:0)		C45H87NO3	N-acylsphingosines (ceramides)	1 day, 21:02:00	d18:2/27:0	689.669	0.6	[M+H-H2O]+	78.5	LMSP02010174	VVFVBEHYHACPIE-QQHMVBJHSA-N
MiliQ + Recry	686.681	1	28.42	98.24	78.59	0	0	Sphingolipids	Cer(d18:2/28:0)		C46H89NO3	N-acylsphingosines (ceramides)	1 day, 22:02:00	d18:2/28:0	703.684	0.5	[M+H-H2O]+	93.83	LMSP02010175	IALUKZXJLFQZFC-PEASOHBQSA-N
MiliQ	686.681	1	21.09	98.1	0	0	0	Sphingolipids	Cer(d18:2/28:0)		C46H89NO3	N-acylsphingosines (ceramides)	1 day, 22:02:00	d18:2/28:0	703.684	0.5	[M+H-H2O]+	89.5	LMSP02010175	IALUKZXJLFQZFC-PEASOHBQSA-N
NH4Ac	686.681	1	20.82	97.89	0	0	0	Sphingolipids	Cer(d18:2/28:0)		C46H89NO3	N-acylsphingosines (ceramides)	1 day, 22:02:00	d18:2/28:0	703.684	0.5	[M+H-H2O]+	82.98	LMSP02010175	IALUKZXJLFQZFC-PEASOHBQSA-N
MiliQ + Recry	714.712	1	21	97.79	0	0	0	Sphingolipids	Cer(d18:2/30:0)		C48H93NO3	N-acylsphingosines (ceramides)	2 days, 0:02:00	d18:2/30:0	731.716	0.5	[M+H-H2O]+	88.64	LMSP02010177	AGIVWEVCVGCEIR-LHBBTWCESA-N
MiliQ	714.712	1	28.22	98.84	77.41	0	0	Sphingolipids	Cer(d18:2/30:0)		C48H93NO3	N-acylsphingosines (ceramides)	2 days, 0:02:00	d18:2/30:0	731.716	0.4	[M+H-H2O]+	88.37	LMSP02010177	AGIVWEVCVGCEIR-LHBBTWCESA-N
NH4Ac	714.712	1	20.75	98.1	0	0	0	Sphingolipids	Cer(d18:2/30:0)		C48H93NO3	N-acylsphingosines (ceramides)	2 days, 0:02:00	d18:2/30:0	731.716	0.5	[M+H-H2O]+	80.03	LMSP02010177	AGIVWEVCVGCEIR-LHBBTWCESA-N
MiliQ	742.743	1	20.85	98.69	0	0	0	Sphingolipids	Cer(d18:2/32:0)		C50H97NO3	N-acylsphingosines (ceramides)	2 days, 2:02:00	d18:2/32:0	759.747	0.4	[M+H-H2O]+	80.05	LMSP02010178	UMEAODWLCXLVFE-XQXDOJSKSA-N
NH4Ac	742.743	1	20.66	98.12	0	0	0	Sphingolipids	Cer(d18:2/32:0)		C50H97NO3	N-acylsphingosines (ceramides)	2 days, 2:02:00	d18:2/32:0	759.747	0.5	[M+H-H2O]+	77.65	LMSP02010178	UMEAODWLCXLVFE-XQXDOJSKSA-N
MiliQ + Recry	710.665	1	28.43	98.15	79.56	0	0	Sphingolipids	Cer(t18:1(6OH)/26:0(2OH))		C44H87NO5	N-acylsphingosines (ceramides)	1 day, 20:01:00	t18:1(6OH)/26:0(2OH)	709.658	0.5	[M+H]+	92.22	LMSP02010179	DXBVMKRDWGCKCM-ZVPYVXFLSA-N
MiliQ + Recry	732.647	1	28.64	99.01	79.5	0	0	Sphingolipids	Cer(t18:1(6OH)/26:0(2OH))		C44H87NO5	N-acylsphingosines (ceramides)	1 day, 20:01:00	t18:1(6OH)/26:0(2OH)	709.658	0.4	[M+Na]+	93.92	LMSP02010179	DXBVMKRDWGCKCM-ZVPYVXFLSA-N
None + Recry	732.647	1	21.17	98.59	0	0	0	Sphingolipids	Cer(t18:1(6OH)/26:0(2OH))		C44H87NO5	N-acylsphingosines (ceramides)	1 day, 20:01:00	t18:1(6OH)/26:0(2OH)	709.658	0.4	[M+Na]+	89.07	LMSP02010179	DXBVMKRDWGCKCM-ZVPYVXFLSA-N
MiliQ	710.665	1	20.71	98.52	0	0	0	Sphingolipids	Cer(t18:1(6OH)/26:0(2OH))		C44H87NO5	N-acylsphingosines (ceramides)	1 day, 20:01:00	t18:1(6OH)/26:0(2OH)	709.658	0.4	[M+H]+	76.97	LMSP02010179	DXBVMKRDWGCKCM-ZVPYVXFLSA-N
MiliQ	732.647	1	29.42	98.99	87.8	0	0	Sphingolipids	Cer(t18:1(6OH)/26:0(2OH))		C44H87NO5	N-acylsphingosines (ceramides)	1 day, 20:01:00	t18:1(6OH)/26:0(2OH)	709.658	0.4	[M+Na]+	94.71	LMSP02010179	DXBVMKRDWGCKCM-ZVPYVXFLSA-N
NH4Ac	710.665	1	20.34	98.11	0	0	0	Sphingolipids	Cer(t18:1(6OH)/26:0(2OH))		C44H87NO5	N-acylsphingosines (ceramides)	1 day, 20:01:00	t18:1(6OH)/26:0(2OH)	709.658	0.5	[M+H]+	68.83	LMSP02010179	DXBVMKRDWGCKCM-ZVPYVXFLSA-N
NH4Ac	732.647	1	21.42	98.72	0	0	0	Sphingolipids	Cer(t18:1(6OH)/26:0(2OH))		C44H87NO5	N-acylsphingosines (ceramides)	1 day, 20:01:00	t18:1(6OH)/26:0(2OH)	709.658	0.4	[M+Na]+	95.51	LMSP02010179	DXBVMKRDWGCKCM-ZVPYVXFLSA-N
None	732.647	1	20.95	98.6	0	0	0	Sphingolipids	Cer(t18:1(6OH)/26:0(2OH))		C44H87NO5	N-acylsphingosines (ceramides)	1 day, 20:01:00	t18:1(6OH)/26:0(2OH)	709.658	0.4	[M+Na]+	83.23	LMSP02010179	DXBVMKRDWGCKCM-ZVPYVXFLSA-N
MiliQ + Recry	696.65	1	28.56	98.1	80.26	0	0	Sphingolipids	Cer(t18:1(6OH)/25:0(2OH))		C43H85NO5	N-acylsphingosines (ceramides)	1 day, 19:01:00	t18:1(6OH)/25:0(2OH)	695.643	0.5	[M+H]+	94.34	LMSP02010184	VZKOPSOGUBOUJU-CJPPRFLASA-N
MiliQ + Recry	718.633	1	20.44	94.03	0	0	0	Sphingolipids	Cer(t18:1(6OH)/25:0(2OH))		C43H85NO5	N-acylsphingosines (ceramides)	1 day, 19:01:00	t18:1(6OH)/25:0(2OH)	695.643	0.9	[M+Na]+	91.92	LMSP02010184	VZKOPSOGUBOUJU-CJPPRFLASA-N
MiliQ	718.632	1	29.54	99.68	88.41	0	0	Sphingolipids	Cer(t18:1(6OH)/25:0(2OH))		C43H85NO5	N-acylsphingosines (ceramides)	1 day, 19:01:00	t18:1(6OH)/25:0(2OH)	695.643	0.2	[M+Na]+	92.88	LMSP02010184	VZKOPSOGUBOUJU-CJPPRFLASA-N
NH4Ac	718.632	1	21.25	99.72	0	0	0	Sphingolipids	Cer(t18:1(6OH)/25:0(2OH))		C43H85NO5	N-acylsphingosines (ceramides)	1 day, 19:01:00	t18:1(6OH)/25:0(2OH)	695.643	0.2	[M+Na]+	85.81	LMSP02010184	VZKOPSOGUBOUJU-CJPPRFLASA-N
MiliQ + Recry	650.608	1	29.14	97.12	88.2	0	0	Sphingolipids	Cer(t18:1(6OH)/23:0(2OH))		C41H81NO5	N-acylsphingosines (ceramides)	1 day, 17:01:00	t18:1(6OH)/23:0(2OH)	667.611	0.6	[M+H-H2O]+	95.26	LMSP02010186	VQWHOCPPMXDCBB-KLEXXAEUSA-N
NH4Ac + Recry	650.608	1	28.62	97.41	81.58	0	0	Sphingolipids	Cer(t18:1(6OH)/23:0(2OH))		C41H81NO5	N-acylsphingosines (ceramides)	1 day, 17:01:00	t18:1(6OH)/23:0(2OH)	667.611	0.6	[M+H-H2O]+	96.12	LMSP02010186	VQWHOCPPMXDCBB-KLEXXAEUSA-N
MiliQ	650.608	1	29.46	97.25	91.43	0	0	Sphingolipids	Cer(t18:1(6OH)/23:0(2OH))		C41H81NO5	N-acylsphingosines (ceramides)	1 day, 17:01:00	t18:1(6OH)/23:0(2OH)	667.611	0.6	[M+H-H2O]+	95.46	LMSP02010186	VQWHOCPPMXDCBB-KLEXXAEUSA-N
MiliQ	690.601	1	21.28	99.4	0	0	0	Sphingolipids	Cer(t18:1(6OH)/23:0(2OH))		C41H81NO5	N-acylsphingosines (ceramides)	1 day, 17:01:00	t18:1(6OH)/23:0(2OH)	667.611	0.3	[M+Na]+	88.24	LMSP02010186	VQWHOCPPMXDCBB-KLEXXAEUSA-N
NH4Ac	650.608	1	29.13	96.67	89.49	0	0	Sphingolipids	Cer(t18:1(6OH)/23:0(2OH))		C41H81NO5	N-acylsphingosines (ceramides)	1 day, 17:01:00	t18:1(6OH)/23:0(2OH)	667.611	0.7	[M+H-H2O]+	93.95	LMSP02010186	VQWHOCPPMXDCBB-KLEXXAEUSA-N
MiliQ	676.585	1	21.47	99.98	0	0	0	Sphingolipids	Cer(t18:1(6OH)/22:0(2OH))		C40H79NO5	N-acylsphingosines (ceramides)	1 day, 16:01:00	t18:1(6OH)/22:0(2OH)	653.596	0	[M+Na]+	90.52	LMSP02010187	PHGWZKDCCSVPJI-ONBIGMMKSA-N
MiliQ + Recry	540.535	1	21.03	97.92	0	0	0	Sphingolipids	Cer(d18:0/16:0)		C34H69NO3	N-acylsphinganines (dihydroceramides)	1 day, 10:00:00	d18:0/16:0	539.528	0.5	[M+H]+	88.71	LMSP02020001	GCGTXOVNNFGTPQ-JHOUSYSJSA-N
MiliQ	540.535	1	21.11	98.11	0	0	0	Sphingolipids	Cer(d18:0/16:0)		C34H69NO3	N-acylsphinganines (dihydroceramides)	1 day, 10:00:00	d18:0/16:0	539.528	0.5	[M+H]+	89.99	LMSP02020001	GCGTXOVNNFGTPQ-JHOUSYSJSA-N
NH4Ac	540.535	1	21.04	97.78	0	0	0	Sphingolipids	Cer(d18:0/16:0)		C34H69NO3	N-acylsphinganines (dihydroceramides)	1 day, 10:00:00	d18:0/16:0	539.528	0.5	[M+H]+	89.57	LMSP02020001	GCGTXOVNNFGTPQ-JHOUSYSJSA-N
MiliQ + Recry	568.566	1	21.03	96.99	0	0	0	Sphingolipids	Cer(d18:0/18:0)		C36H73NO3	N-acylsphinganines (dihydroceramides)	1 day, 12:00:00	d18:0/18:0	567.559	0.6	[M+H]+	93.33	LMSP02020008	KZTJQXAANJHSCE-OIDHKYIRSA-N
MiliQ	568.566	1	20.63	97.69	0	0	0	Sphingolipids	Cer(d18:0/18:0)		C36H73NO3	N-acylsphinganines (dihydroceramides)	1 day, 12:00:00	d18:0/18:0	567.559	0.5	[M+H]+	78.82	LMSP02020008	KZTJQXAANJHSCE-OIDHKYIRSA-N
NH4Ac	568.566	1	20.36	97.43	0	0	0	Sphingolipids	Cer(d18:0/18:0)		C36H73NO3	N-acylsphinganines (dihydroceramides)	1 day, 12:00:00	d18:0/18:0	567.559	0.6	[M+H]+	72.79	LMSP02020008	KZTJQXAANJHSCE-OIDHKYIRSA-N
MiliQ + Recry	632.634	1	29.57	96.83	93.28	0	0	Sphingolipids	Cer(d18:0/24:1(15Z))		C42H83NO3	N-acylsphinganines (dihydroceramides)	1 day, 18:01:00	d18:0/24:1(15Z)	649.637	0.6	[M+H-H2O]+	95.93	LMSP02020011	YUULKFVZRXQHPM-ATHUGRIKSA-N
NH4Ac + Recry	632.634	1	29.7	97.42	93.31	0	0	Sphingolipids	Cer(d18:0/24:1(15Z))		C42H83NO3	N-acylsphinganines (dihydroceramides)	1 day, 18:01:00	d18:0/24:1(15Z)	649.637	0.6	[M+H-H2O]+	96.39	LMSP02020011	YUULKFVZRXQHPM-ATHUGRIKSA-N
None + Recry	632.634	1	21	97.11	0	0	0	Sphingolipids	Cer(d18:0/24:1(15Z))		C42H83NO3	N-acylsphinganines (dihydroceramides)	1 day, 18:01:00	d18:0/24:1(15Z)	649.637	0.6	[M+H-H2O]+	92.1	LMSP02020011	YUULKFVZRXQHPM-ATHUGRIKSA-N
MiliQ	632.634	1	29.69	96.91	94.48	0	0	Sphingolipids	Cer(d18:0/24:1(15Z))		C42H83NO3	N-acylsphinganines (dihydroceramides)	1 day, 18:01:00	d18:0/24:1(15Z)	649.637	0.6	[M+H-H2O]+	95.73	LMSP02020011	YUULKFVZRXQHPM-ATHUGRIKSA-N
MiliQ	672.627	1	21.18	97.85	0	0	0	Sphingolipids	Cer(d18:0/24:1(15Z))		C42H83NO3	N-acylsphinganines (dihydroceramides)	1 day, 18:01:00	d18:0/24:1(15Z)	649.637	0.5	[M+Na]+	93.07	LMSP02020011	YUULKFVZRXQHPM-ATHUGRIKSA-N
NH4Ac	632.634	1	29.53	96.49	93.02	0	0	Sphingolipids	Cer(d18:0/24:1(15Z))		C42H83NO3	N-acylsphinganines (dihydroceramides)	1 day, 18:01:00	d18:0/24:1(15Z)	649.637	0.7	[M+H-H2O]+	97.01	LMSP02020011	YUULKFVZRXQHPM-ATHUGRIKSA-N
NH4Ac	672.627	1	18.99	89.13	0	0	0	Sphingolipids	Cer(d18:0/24:1(15Z))		C42H83NO3	N-acylsphinganines (dihydroceramides)	1 day, 18:01:00	d18:0/24:1(15Z)	649.637	1.2	[M+Na]+	76.59	LMSP02020011	YUULKFVZRXQHPM-ATHUGRIKSA-N
None	632.634	1	29.16	97.05	89.09	0	0	Sphingolipids	Cer(d18:0/24:1(15Z))		C42H83NO3	N-acylsphinganines (dihydroceramides)	1 day, 18:01:00	d18:0/24:1(15Z)	649.637	0.6	[M+H-H2O]+	93.86	LMSP02020011	YUULKFVZRXQHPM-ATHUGRIKSA-N
MiliQ + Recry	634.649	1	28.35	96.76	81.02	0	0	Sphingolipids	Cer(d18:0/24:0)		C42H85NO3	N-acylsphinganines (dihydroceramides)	1 day, 18:00:00	d18:0/24:0	651.653	0.6	[M+H-H2O]+	93.43	LMSP02020012	BPLYVSYSBPLDOA-WVILEFPPSA-N
MiliQ + Recry	652.66	1	28.26	96.23	81.02	0	0	Sphingolipids	Cer(d18:0/24:0)		C42H85NO3	N-acylsphinganines (dihydroceramides)	1 day, 18:00:00	d18:0/24:0	651.653	0.7	[M+H]+	93.47	LMSP02020012	BPLYVSYSBPLDOA-WVILEFPPSA-N
MiliQ	634.649	1	29.15	96.88	89.36	0	0	Sphingolipids	Cer(d18:0/24:0)		C42H85NO3	N-acylsphinganines (dihydroceramides)	1 day, 18:00:00	d18:0/24:0	651.653	0.6	[M+H-H2O]+	93.9	LMSP02020012	BPLYVSYSBPLDOA-WVILEFPPSA-N
MiliQ	652.66	1	21.1	97.54	0	0	0	Sphingolipids	Cer(d18:0/24:0)		C42H85NO3	N-acylsphinganines (dihydroceramides)	1 day, 18:00:00	d18:0/24:0	651.653	0.6	[M+H]+	92.64	LMSP02020012	BPLYVSYSBPLDOA-WVILEFPPSA-N
NH4Ac	634.649	1	20.82	96.56	0	0	0	Sphingolipids	Cer(d18:0/24:0)		C42H85NO3	N-acylsphinganines (dihydroceramides)	1 day, 18:00:00	d18:0/24:0	651.653	0.7	[M+H-H2O]+	89.68	LMSP02020012	BPLYVSYSBPLDOA-WVILEFPPSA-N
NH4Ac	652.66	1	20.85	96.8	0	0	0	Sphingolipids	Cer(d18:0/24:0)		C42H85NO3	N-acylsphinganines (dihydroceramides)	1 day, 18:00:00	d18:0/24:0	651.653	0.6	[M+H]+	89.39	LMSP02020012	BPLYVSYSBPLDOA-WVILEFPPSA-N
MiliQ + Recry	660.665	1	29.35	96.62	91.68	0	0	Sphingolipids	Cer(d18:0/26:1(17Z))		C44H87NO3	N-acylsphinganines (dihydroceramides)	1 day, 20:01:00	d18:0/26:1(17Z)	677.669	0.7	[M+H-H2O]+	94.87	LMSP02020013	CTSPXOBSUIWAAB-SNMLQRCYSA-N
NH4Ac + Recry	660.665	1	29.66	97	93.54	0	0	Sphingolipids	Cer(d18:0/26:1(17Z))		C44H87NO3	N-acylsphinganines (dihydroceramides)	1 day, 20:01:00	d18:0/26:1(17Z)	677.669	0.6	[M+H-H2O]+	96.81	LMSP02020013	CTSPXOBSUIWAAB-SNMLQRCYSA-N
None + Recry	660.665	1	28.18	96.77	79.9	0	0	Sphingolipids	Cer(d18:0/26:1(17Z))		C44H87NO3	N-acylsphinganines (dihydroceramides)	1 day, 20:01:00	d18:0/26:1(17Z)	677.669	0.6	[M+H-H2O]+	91.47	LMSP02020013	CTSPXOBSUIWAAB-SNMLQRCYSA-N
MiliQ	660.665	1	29.67	96.8	94.33	0	0	Sphingolipids	Cer(d18:0/26:1(17Z))		C44H87NO3	N-acylsphinganines (dihydroceramides)	1 day, 20:01:00	d18:0/26:1(17Z)	677.669	0.6	[M+H-H2O]+	95.96	LMSP02020013	CTSPXOBSUIWAAB-SNMLQRCYSA-N
MiliQ	700.658	1	21.47	99.97	0	0	0	Sphingolipids	Cer(d18:0/26:1(17Z))		C44H87NO3	N-acylsphinganines (dihydroceramides)	1 day, 20:01:00	d18:0/26:1(17Z)	677.669	0.1	[M+Na]+	90.64	LMSP02020013	CTSPXOBSUIWAAB-SNMLQRCYSA-N
NH4Ac	660.665	1	29.48	96.69	92.5	0	0	Sphingolipids	Cer(d18:0/26:1(17Z))		C44H87NO3	N-acylsphinganines (dihydroceramides)	1 day, 20:01:00	d18:0/26:1(17Z)	677.669	0.6	[M+H-H2O]+	95.98	LMSP02020013	CTSPXOBSUIWAAB-SNMLQRCYSA-N
None	660.665	1	29.16	96.79	89.25	0	0	Sphingolipids	Cer(d18:0/26:1(17Z))		C44H87NO3	N-acylsphinganines (dihydroceramides)	1 day, 20:01:00	d18:0/26:1(17Z)	677.669	0.6	[M+H-H2O]+	94.95	LMSP02020013	CTSPXOBSUIWAAB-SNMLQRCYSA-N
MiliQ + Recry	662.681	1	28.03	95.6	79.77	0	0	Sphingolipids	Cer(d18:0/26:0)		C44H89NO3	N-acylsphinganines (dihydroceramides)	1 day, 20:00:00	d18:0/26:0	679.684	0.8	[M+H-H2O]+	93.4	LMSP02020014	NWERZHCPHDHUMO-WZYYJWNZSA-N
MiliQ + Recry	680.691	1	28.37	97.31	79.77	0	0	Sphingolipids	Cer(d18:0/26:0)		C44H89NO3	N-acylsphinganines (dihydroceramides)	1 day, 20:00:00	d18:0/26:0	679.684	0.6	[M+H]+	94.13	LMSP02020014	NWERZHCPHDHUMO-WZYYJWNZSA-N
MiliQ	662.681	1	21.06	97.59	0	0	0	Sphingolipids	Cer(d18:0/26:0)		C44H89NO3	N-acylsphinganines (dihydroceramides)	1 day, 20:00:00	d18:0/26:0	679.684	0.6	[M+H-H2O]+	91.33	LMSP02020014	NWERZHCPHDHUMO-WZYYJWNZSA-N
MiliQ	680.691	1	21.17	98.2	0	0	0	Sphingolipids	Cer(d18:0/26:0)		C44H89NO3	N-acylsphinganines (dihydroceramides)	1 day, 20:00:00	d18:0/26:0	679.684	0.5	[M+H]+	91.1	LMSP02020014	NWERZHCPHDHUMO-WZYYJWNZSA-N
NH4Ac	662.681	1	20.58	96.5	0	0	0	Sphingolipids	Cer(d18:0/26:0)		C44H89NO3	N-acylsphinganines (dihydroceramides)	1 day, 20:00:00	d18:0/26:0	679.684	0.7	[M+H-H2O]+	83.44	LMSP02020014	NWERZHCPHDHUMO-WZYYJWNZSA-N
NH4Ac	680.691	1	20.97	97.62	0	0	0	Sphingolipids	Cer(d18:0/26:0)		C44H89NO3	N-acylsphinganines (dihydroceramides)	1 day, 20:00:00	d18:0/26:0	679.684	0.5	[M+H]+	88.46	LMSP02020014	NWERZHCPHDHUMO-WZYYJWNZSA-N
MiliQ	526.519	1	20.22	97.98	0	0	0	Sphingolipids	Cer(d18:0/15:0)		C33H67NO3	N-acylsphinganines (dihydroceramides)	1 day, 9:00:00	d18:0/15:0	525.512	0.5	[M+H]+	66.09	LMSP02020021	IZHDCKVGRKOGIB-AJQTZOPKSA-N
NH4Ac	526.519	1	20.94	97.53	0	0	0	Sphingolipids	Cer(d18:0/15:0)		C33H67NO3	N-acylsphinganines (dihydroceramides)	1 day, 9:00:00	d18:0/15:0	525.512	0.6	[M+H]+	88.21	LMSP02020021	IZHDCKVGRKOGIB-AJQTZOPKSA-N
MiliQ	612.592	1	20.23	97.3	0	0	0	Sphingolipids	Cer(d18:0/20:0(2OH))		C38H77NO4	N-acylsphinganines (dihydroceramides)	1 day, 14:00:00	d18:0/20:0(2OH)	611.585	0.6	[M+H]+	69.86	LMSP02020031	QZPHNIHBKGRHTP-IFXQGTRDSA-N
MiliQ + Recry	640.624	1	28.63	97.32	82.16	0	0	Sphingolipids	Cer(d18:0/22:0(2OH))		C40H81NO4	N-acylsphinganines (dihydroceramides)	1 day, 16:00:00	d18:0/22:0(2OH)	639.617	0.6	[M+H]+	95.36	LMSP02020032	NNLQQNODNROHPW-BFNXHEPRSA-N
MiliQ + Recry	662.608	1	13.24	54.53	0	0	0	Sphingolipids	Cer(d18:0/22:0(2OH))		C40H81NO4	N-acylsphinganines (dihydroceramides)	1 day, 16:00:00	d18:0/22:0(2OH)	639.617	2.8	[M+Na]+	91.48	LMSP02020032	NNLQQNODNROHPW-BFNXHEPRSA-N
NH4Ac + Recry	640.624	1	21.08	97.3	0	0	0	Sphingolipids	Cer(d18:0/22:0(2OH))		C40H81NO4	N-acylsphinganines (dihydroceramides)	1 day, 16:00:00	d18:0/22:0(2OH)	639.617	0.6	[M+H]+	93.14	LMSP02020032	NNLQQNODNROHPW-BFNXHEPRSA-N
MiliQ	640.624	1	20.99	97.39	0	0	0	Sphingolipids	Cer(d18:0/22:0(2OH))		C40H81NO4	N-acylsphinganines (dihydroceramides)	1 day, 16:00:00	d18:0/22:0(2OH)	639.617	0.6	[M+H]+	90.33	LMSP02020032	NNLQQNODNROHPW-BFNXHEPRSA-N
MiliQ	662.607	1	14.03	59.49	0	0	0	Sphingolipids	Cer(d18:0/22:0(2OH))		C40H81NO4	N-acylsphinganines (dihydroceramides)	1 day, 16:00:00	d18:0/22:0(2OH)	639.617	2.5	[M+Na]+	88.25	LMSP02020032	NNLQQNODNROHPW-BFNXHEPRSA-N
NH4Ac	640.623	1	20.74	96.46	0	0	0	Sphingolipids	Cer(d18:0/22:0(2OH))		C40H81NO4	N-acylsphinganines (dihydroceramides)	1 day, 16:00:00	d18:0/22:0(2OH)	639.617	0.7	[M+H]+	87.9	LMSP02020032	NNLQQNODNROHPW-BFNXHEPRSA-N
NH4Ac	662.608	1	12.1	54.19	0	0	0	Sphingolipids	Cer(d18:0/22:0(2OH))		C40H81NO4	N-acylsphinganines (dihydroceramides)	1 day, 16:00:00	d18:0/22:0(2OH)	639.617	2.8	[M+Na]+	61.9	LMSP02020032	NNLQQNODNROHPW-BFNXHEPRSA-N
MiliQ + Recry	650.644	1	28.97	95.89	88.72	0	0	Sphingolipids	Cer(d18:0/24:0(2OH))		C42H85NO4	N-acylsphinganines (dihydroceramides)	1 day, 18:00:00	d18:0/24:0(2OH)	667.648	0.7	[M+H-H2O]+	95.45	LMSP02020033	DGORBCXEWSENPF-MOKHYRRWSA-N
MiliQ + Recry	668.655	1	29.35	96.63	91.34	0	0	Sphingolipids	Cer(d18:0/24:0(2OH))		C42H85NO4	N-acylsphinganines (dihydroceramides)	1 day, 18:00:00	d18:0/24:0(2OH)	667.648	0.7	[M+H]+	95.75	LMSP02020033	DGORBCXEWSENPF-MOKHYRRWSA-N
NH4Ac + Recry	650.644	1	28.38	96.38	81.01	0	0	Sphingolipids	Cer(d18:0/24:0(2OH))		C42H85NO4	N-acylsphinganines (dihydroceramides)	1 day, 18:00:00	d18:0/24:0(2OH)	667.648	0.7	[M+H-H2O]+	96.16	LMSP02020033	DGORBCXEWSENPF-MOKHYRRWSA-N
NH4Ac + Recry	668.655	1	29.22	96.98	88.95	0	0	Sphingolipids	Cer(d18:0/24:0(2OH))		C42H85NO4	N-acylsphinganines (dihydroceramides)	1 day, 18:00:00	d18:0/24:0(2OH)	667.648	0.6	[M+H]+	96.17	LMSP02020033	DGORBCXEWSENPF-MOKHYRRWSA-N
MiliQ	650.644	1	29.25	96.2	91.22	0	0	Sphingolipids	Cer(d18:0/24:0(2OH))		C42H85NO4	N-acylsphinganines (dihydroceramides)	1 day, 18:00:00	d18:0/24:0(2OH)	667.648	0.7	[M+H-H2O]+	95.39	LMSP02020033	DGORBCXEWSENPF-MOKHYRRWSA-N
MiliQ	668.655	1	29.56	97.17	92.34	0	0	Sphingolipids	Cer(d18:0/24:0(2OH))		C42H85NO4	N-acylsphinganines (dihydroceramides)	1 day, 18:00:00	d18:0/24:0(2OH)	667.648	0.6	[M+H]+	96.31	LMSP02020033	DGORBCXEWSENPF-MOKHYRRWSA-N
NH4Ac	650.644	1	29.09	96.08	89.86	0	0	Sphingolipids	Cer(d18:0/24:0(2OH))		C42H85NO4	N-acylsphinganines (dihydroceramides)	1 day, 18:00:00	d18:0/24:0(2OH)	667.648	0.7	[M+H-H2O]+	94.76	LMSP02020033	DGORBCXEWSENPF-MOKHYRRWSA-N
NH4Ac	668.655	1	29.41	96.7	92	0	0	Sphingolipids	Cer(d18:0/24:0(2OH))		C42H85NO4	N-acylsphinganines (dihydroceramides)	1 day, 18:00:00	d18:0/24:0(2OH)	667.648	0.6	[M+H]+	95.18	LMSP02020033	DGORBCXEWSENPF-MOKHYRRWSA-N
None	650.644	1	20.7	96.88	0	0	0	Sphingolipids	Cer(d18:0/24:0(2OH))		C42H85NO4	N-acylsphinganines (dihydroceramides)	1 day, 18:00:00	d18:0/24:0(2OH)	667.648	0.6	[M+H-H2O]+	84.78	LMSP02020033	DGORBCXEWSENPF-MOKHYRRWSA-N
None	668.655	1	20.73	97.19	0	0	0	Sphingolipids	Cer(d18:0/24:0(2OH))		C42H85NO4	N-acylsphinganines (dihydroceramides)	1 day, 18:00:00	d18:0/24:0(2OH)	667.648	0.6	[M+H]+	84.19	LMSP02020033	DGORBCXEWSENPF-MOKHYRRWSA-N
MiliQ + Recry	678.676	1	29.29	97.02	90.01	0	0	Sphingolipids	Cer(d18:0/26:0(2OH))		C44H89NO4	N-acylsphinganines (dihydroceramides)	1 day, 20:00:00	d18:0/26:0(2OH)	695.679	0.6	[M+H-H2O]+	95.43	LMSP02020034	BAZWIFLKHLJIPY-WJYGDXIFSA-N
MiliQ + Recry	696.686	1	29.47	97.43	91.12	0	0	Sphingolipids	Cer(d18:0/26:0(2OH))		C44H89NO4	N-acylsphinganines (dihydroceramides)	1 day, 20:00:00	d18:0/26:0(2OH)	695.679	0.6	[M+H]+	95.42	LMSP02020034	BAZWIFLKHLJIPY-WJYGDXIFSA-N
NH4Ac + Recry	678.676	1	28.42	97.33	79.77	0	0	Sphingolipids	Cer(d18:0/26:0(2OH))		C44H89NO4	N-acylsphinganines (dihydroceramides)	1 day, 20:00:00	d18:0/26:0(2OH)	695.679	0.6	[M+H-H2O]+	95.4	LMSP02020034	BAZWIFLKHLJIPY-WJYGDXIFSA-N
NH4Ac + Recry	696.686	1	28.5	97.67	79.73	0	0	Sphingolipids	Cer(d18:0/26:0(2OH))		C44H89NO4	N-acylsphinganines (dihydroceramides)	1 day, 20:00:00	d18:0/26:0(2OH)	695.679	0.5	[M+H]+	96.04	LMSP02020034	BAZWIFLKHLJIPY-WJYGDXIFSA-N
MiliQ	678.676	1	29.52	97.49	91.66	0	0	Sphingolipids	Cer(d18:0/26:0(2OH))		C44H89NO4	N-acylsphinganines (dihydroceramides)	1 day, 20:00:00	d18:0/26:0(2OH)	695.679	0.6	[M+H-H2O]+	95.09	LMSP02020034	BAZWIFLKHLJIPY-WJYGDXIFSA-N
MiliQ	696.686	1	29.63	97.73	91.99	0	0	Sphingolipids	Cer(d18:0/26:0(2OH))		C44H89NO4	N-acylsphinganines (dihydroceramides)	1 day, 20:00:00	d18:0/26:0(2OH)	695.679	0.5	[M+H]+	96.32	LMSP02020034	BAZWIFLKHLJIPY-WJYGDXIFSA-N
MiliQ	718.669	1	18.9	86.78	0	0	0	Sphingolipids	Cer(d18:0/26:0(2OH))		C44H89NO4	N-acylsphinganines (dihydroceramides)	1 day, 20:00:00	d18:0/26:0(2OH)	695.679	1.3	[M+Na]+	85.89	LMSP02020034	BAZWIFLKHLJIPY-WJYGDXIFSA-N
NH4Ac	678.675	1	29.13	96.8	89.09	0	0	Sphingolipids	Cer(d18:0/26:0(2OH))		C44H89NO4	N-acylsphinganines (dihydroceramides)	1 day, 20:00:00	d18:0/26:0(2OH)	695.679	0.6	[M+H-H2O]+	94.48	LMSP02020034	BAZWIFLKHLJIPY-WJYGDXIFSA-N
NH4Ac	696.686	1	29.38	97.2	90.64	0	0	Sphingolipids	Cer(d18:0/26:0(2OH))		C44H89NO4	N-acylsphinganines (dihydroceramides)	1 day, 20:00:00	d18:0/26:0(2OH)	695.679	0.6	[M+H]+	95.42	LMSP02020034	BAZWIFLKHLJIPY-WJYGDXIFSA-N
None	678.676	1	20.78	97.73	0	0	0	Sphingolipids	Cer(d18:0/26:0(2OH))		C44H89NO4	N-acylsphinganines (dihydroceramides)	1 day, 20:00:00	d18:0/26:0(2OH)	695.679	0.5	[M+H-H2O]+	82.81	LMSP02020034	BAZWIFLKHLJIPY-WJYGDXIFSA-N
None	696.686	1	20.79	97.64	0	0	0	Sphingolipids	Cer(d18:0/26:0(2OH))		C44H89NO4	N-acylsphinganines (dihydroceramides)	1 day, 20:00:00	d18:0/26:0(2OH)	695.679	0.5	[M+H]+	83.63	LMSP02020034	BAZWIFLKHLJIPY-WJYGDXIFSA-N
MiliQ + Recry	706.707	1	29.26	97.77	88.49	0	0	Sphingolipids	Cer(d18:0/28:0(28OH))		C46H93NO4	N-acylsphinganines (dihydroceramides)	1 day, 22:00:00	d18:0/28:0(28OH)	723.711	0.5	[M+H-H2O]+	94.65	LMSP02020041	ZQEYKUQTHJFTJZ-YWPUXERESA-N
MiliQ + Recry	724.717	1	29.44	97.44	90.66	0	0	Sphingolipids	Cer(d18:0/28:0(28OH))		C46H93NO4	N-acylsphinganines (dihydroceramides)	1 day, 22:00:00	d18:0/28:0(28OH)	723.711	0.6	[M+H]+	95.68	LMSP02020041	ZQEYKUQTHJFTJZ-YWPUXERESA-N
NH4Ac + Recry	706.707	1	28.43	98.17	78.58	0	0	Sphingolipids	Cer(d18:0/28:0(28OH))		C46H93NO4	N-acylsphinganines (dihydroceramides)	1 day, 22:00:00	d18:0/28:0(28OH)	723.711	0.5	[M+H-H2O]+	94.67	LMSP02020041	ZQEYKUQTHJFTJZ-YWPUXERESA-N
NH4Ac + Recry	724.717	1	28.45	97.89	78.6	0	0	Sphingolipids	Cer(d18:0/28:0(28OH))		C46H93NO4	N-acylsphinganines (dihydroceramides)	1 day, 22:00:00	d18:0/28:0(28OH)	723.711	0.5	[M+H]+	96.41	LMSP02020041	ZQEYKUQTHJFTJZ-YWPUXERESA-N
MiliQ	706.707	1	21.18	97.94	0	0	0	Sphingolipids	Cer(d18:0/28:0(28OH))		C46H93NO4	N-acylsphinganines (dihydroceramides)	1 day, 22:00:00	d18:0/28:0(28OH)	723.711	0.5	[M+H-H2O]+	92.8	LMSP02020041	ZQEYKUQTHJFTJZ-YWPUXERESA-N
MiliQ	724.717	1	29.7	97.92	92.77	0	0	Sphingolipids	Cer(d18:0/28:0(28OH))		C46H93NO4	N-acylsphinganines (dihydroceramides)	1 day, 22:00:00	d18:0/28:0(28OH)	723.711	0.5	[M+H]+	95.28	LMSP02020041	ZQEYKUQTHJFTJZ-YWPUXERESA-N
MiliQ	746.701	1	19.72	89.83	0	0	0	Sphingolipids	Cer(d18:0/28:0(28OH))		C46H93NO4	N-acylsphinganines (dihydroceramides)	1 day, 22:00:00	d18:0/28:0(28OH)	723.711	1.2	[M+Na]+	93.2	LMSP02020041	ZQEYKUQTHJFTJZ-YWPUXERESA-N
NH4Ac	706.707	1	21.1	97.84	0	0	0	Sphingolipids	Cer(d18:0/28:0(28OH))		C46H93NO4	N-acylsphinganines (dihydroceramides)	1 day, 22:00:00	d18:0/28:0(28OH)	723.711	0.5	[M+H-H2O]+	91.06	LMSP02020041	ZQEYKUQTHJFTJZ-YWPUXERESA-N
NH4Ac	724.717	1	29.44	97.74	90.33	0	0	Sphingolipids	Cer(d18:0/28:0(28OH))		C46H93NO4	N-acylsphinganines (dihydroceramides)	1 day, 22:00:00	d18:0/28:0(28OH)	723.711	0.5	[M+H]+	94.95	LMSP02020041	ZQEYKUQTHJFTJZ-YWPUXERESA-N
None	724.717	1	20.92	97.59	0	0	0	Sphingolipids	Cer(d18:0/28:0(28OH))		C46H93NO4	N-acylsphinganines (dihydroceramides)	1 day, 22:00:00	d18:0/28:0(28OH)	723.711	0.6	[M+H]+	87.28	LMSP02020041	ZQEYKUQTHJFTJZ-YWPUXERESA-N
MiliQ + Recry	738.733	1	28.2	97.78	77.98	0	0	Sphingolipids	Cer(d18:0/29:0(29OH))		C47H95NO4	N-acylsphinganines (dihydroceramides)	1 day, 23:00:00	d18:0/29:0(29OH)	737.726	0.5	[M+H]+	91.76	LMSP02020042	SLFSBQHMDYQSPO-CRCOQUFZSA-N
MiliQ	720.722	1	20.95	98.65	0	0	0	Sphingolipids	Cer(d18:0/29:0(29OH))		C47H95NO4	N-acylsphinganines (dihydroceramides)	1 day, 23:00:00	d18:0/29:0(29OH)	737.726	0.4	[M+H-H2O]+	82.91	LMSP02020042	SLFSBQHMDYQSPO-CRCOQUFZSA-N
MiliQ	738.733	1	21.15	98.15	0	0	0	Sphingolipids	Cer(d18:0/29:0(29OH))		C47H95NO4	N-acylsphinganines (dihydroceramides)	1 day, 23:00:00	d18:0/29:0(29OH)	737.726	0.5	[M+H]+	90.92	LMSP02020042	SLFSBQHMDYQSPO-CRCOQUFZSA-N
NH4Ac	738.733	1	20.81	97.8	0	0	0	Sphingolipids	Cer(d18:0/29:0(29OH))		C47H95NO4	N-acylsphinganines (dihydroceramides)	1 day, 23:00:00	d18:0/29:0(29OH)	737.726	0.5	[M+H]+	83.17	LMSP02020042	SLFSBQHMDYQSPO-CRCOQUFZSA-N
MiliQ + Recry	734.738	1	28.31	98.21	77.38	0	0	Sphingolipids	Cer(d18:0/30:0(30OH))		C48H97NO4	N-acylsphinganines (dihydroceramides)	2 days, 0:00:00	d18:0/30:0(30OH)	751.742	0.5	[M+H-H2O]+	93.91	LMSP02020043	ADYHEXFRPAZRDF-KBRGEABDSA-N
MiliQ + Recry	752.749	1	29.29	98.41	87.68	0	0	Sphingolipids	Cer(d18:0/30:0(30OH))		C48H97NO4	N-acylsphinganines (dihydroceramides)	2 days, 0:00:00	d18:0/30:0(30OH)	751.742	0.4	[M+H]+	94.32	LMSP02020043	ADYHEXFRPAZRDF-KBRGEABDSA-N
MiliQ + Recry	774.733	1	21.7	63.03	77.35	0	0	Sphingolipids	Cer(d18:0/30:0(30OH))		C48H97NO4	N-acylsphinganines (dihydroceramides)	2 days, 0:00:00	d18:0/30:0(30OH)	751.742	2.4	[M+Na]+	88.18	LMSP02020043	ADYHEXFRPAZRDF-KBRGEABDSA-N
NH4Ac + Recry	752.749	1	28.47	98.85	77.38	0	0	Sphingolipids	Cer(d18:0/30:0(30OH))		C48H97NO4	N-acylsphinganines (dihydroceramides)	2 days, 0:00:00	d18:0/30:0(30OH)	751.742	0.4	[M+H]+	95.11	LMSP02020043	ADYHEXFRPAZRDF-KBRGEABDSA-N
MiliQ	734.738	1	21.11	98.85	0	0	0	Sphingolipids	Cer(d18:0/30:0(30OH))		C48H97NO4	N-acylsphinganines (dihydroceramides)	2 days, 0:00:00	d18:0/30:0(30OH)	751.742	0.4	[M+H-H2O]+	86.27	LMSP02020043	ADYHEXFRPAZRDF-KBRGEABDSA-N
MiliQ	752.749	1	29.33	98.79	88.37	0	0	Sphingolipids	Cer(d18:0/30:0(30OH))		C48H97NO4	N-acylsphinganines (dihydroceramides)	2 days, 0:00:00	d18:0/30:0(30OH)	751.742	0.4	[M+H]+	91.8	LMSP02020043	ADYHEXFRPAZRDF-KBRGEABDSA-N
MiliQ	774.733	1	15.16	68.27	0	0	0	Sphingolipids	Cer(d18:0/30:0(30OH))		C48H97NO4	N-acylsphinganines (dihydroceramides)	2 days, 0:00:00	d18:0/30:0(30OH)	751.742	2.2	[M+Na]+	75.5	LMSP02020043	ADYHEXFRPAZRDF-KBRGEABDSA-N
NH4Ac	734.738	1	20.78	97.96	0	0	0	Sphingolipids	Cer(d18:0/30:0(30OH))		C48H97NO4	N-acylsphinganines (dihydroceramides)	2 days, 0:00:00	d18:0/30:0(30OH)	751.742	0.5	[M+H-H2O]+	81.75	LMSP02020043	ADYHEXFRPAZRDF-KBRGEABDSA-N
NH4Ac	752.749	1	29.25	98.37	88.32	0	0	Sphingolipids	Cer(d18:0/30:0(30OH))		C48H97NO4	N-acylsphinganines (dihydroceramides)	2 days, 0:00:00	d18:0/30:0(30OH)	751.742	0.5	[M+H]+	91.67	LMSP02020043	ADYHEXFRPAZRDF-KBRGEABDSA-N
NH4Ac	774.733	1	14.43	63.01	0	0	0	Sphingolipids	Cer(d18:0/30:0(30OH))		C48H97NO4	N-acylsphinganines (dihydroceramides)	2 days, 0:00:00	d18:0/30:0(30OH)	751.742	2.4	[M+Na]+	81.72	LMSP02020043	ADYHEXFRPAZRDF-KBRGEABDSA-N
MiliQ + Recry	802.764	1	14.43	62.3	0	0	0	Sphingolipids	Cer(d18:0/32:0(32OH))		C50H101NO4	N-acylsphinganines (dihydroceramides)	2 days, 2:00:00	d18:0/32:0(32OH)	779.773	2.4	[M+Na]+	85.23	LMSP02020045	IAULUIPPSLWSKF-NXWRKTHKSA-N
MiliQ	762.77	1	20.25	99.45	0	0	0	Sphingolipids	Cer(d18:0/32:0(32OH))		C50H101NO4	N-acylsphinganines (dihydroceramides)	2 days, 2:00:00	d18:0/32:0(32OH)	779.773	0.3	[M+H-H2O]+	59.62	LMSP02020045	IAULUIPPSLWSKF-NXWRKTHKSA-N
MiliQ	802.764	1	14.13	63.3	0	0	0	Sphingolipids	Cer(d18:0/32:0(32OH))		C50H101NO4	N-acylsphinganines (dihydroceramides)	2 days, 2:00:00	d18:0/32:0(32OH)	779.773	2.4	[M+Na]+	72.15	LMSP02020045	IAULUIPPSLWSKF-NXWRKTHKSA-N
NH4Ac	802.764	1	14.27	63.75	0	0	0	Sphingolipids	Cer(d18:0/32:0(32OH))		C50H101NO4	N-acylsphinganines (dihydroceramides)	2 days, 2:00:00	d18:0/32:0(32OH)	779.773	2.4	[M+Na]+	73.61	LMSP02020045	IAULUIPPSLWSKF-NXWRKTHKSA-N
MiliQ + Recry	690.712	1	28.32	97.7	78.58	0	0	Sphingolipids	Cer(d18:0/28:0)		C46H93NO3	N-acylsphinganines (dihydroceramides)	1 day, 22:00:00	d18:0/28:0	707.716	0.5	[M+H-H2O]+	93.85	LMSP02020049	LTRSBAYPGMPMNS-YWPUXERESA-N
MiliQ + Recry	708.722	1	28.43	98.13	78.58	0	0	Sphingolipids	Cer(d18:0/28:0)		C46H93NO3	N-acylsphinganines (dihydroceramides)	1 day, 22:00:00	d18:0/28:0	707.716	0.5	[M+H]+	94.81	LMSP02020049	LTRSBAYPGMPMNS-YWPUXERESA-N
MiliQ	690.712	1	20.94	98.81	0	0	0	Sphingolipids	Cer(d18:0/28:0)		C46H93NO3	N-acylsphinganines (dihydroceramides)	1 day, 22:00:00	d18:0/28:0	707.716	0.4	[M+H-H2O]+	81.87	LMSP02020049	LTRSBAYPGMPMNS-YWPUXERESA-N
MiliQ	708.722	1	21.01	98.12	0	0	0	Sphingolipids	Cer(d18:0/28:0)		C46H93NO3	N-acylsphinganines (dihydroceramides)	1 day, 22:00:00	d18:0/28:0	707.716	0.5	[M+H]+	87.12	LMSP02020049	LTRSBAYPGMPMNS-YWPUXERESA-N
NH4Ac	690.712	1	20.63	97.96	0	0	0	Sphingolipids	Cer(d18:0/28:0)		C46H93NO3	N-acylsphinganines (dihydroceramides)	1 day, 22:00:00	d18:0/28:0	707.716	0.5	[M+H-H2O]+	77.56	LMSP02020049	LTRSBAYPGMPMNS-YWPUXERESA-N
NH4Ac	708.722	1	20.97	97.78	0	0	0	Sphingolipids	Cer(d18:0/28:0)		C46H93NO3	N-acylsphinganines (dihydroceramides)	1 day, 22:00:00	d18:0/28:0	707.716	0.5	[M+H]+	87.69	LMSP02020049	LTRSBAYPGMPMNS-YWPUXERESA-N
MiliQ	648.665	1	19.02	97.48	0	0	0	Sphingolipids	Cer(d18:0/25:0)		C43H87NO3	N-acylsphinganines (dihydroceramides)	1 day, 19:00:00	d18:0/25:0	665.669	0.6	[M+H-H2O]+	35.71	LMSP02020051	HCDLRJUFVJOBJP-ACEXITHZSA-N
MiliQ + Recry	736.754	1	28.18	98.03	77.4	0	0	Sphingolipids	Cer(d18:0/30:0)		C48H97NO3	N-acylsphinganines (dihydroceramides)	2 days, 0:00:00	d18:0/30:0	735.747	0.5	[M+H]+	91.32	LMSP02020056	IFQJDGWNQBNKBU-KBRGEABDSA-N
MiliQ	736.754	1	20.26	98.8	0	0	0	Sphingolipids	Cer(d18:0/30:0)		C48H97NO3	N-acylsphinganines (dihydroceramides)	2 days, 0:00:00	d18:0/30:0	735.747	0.4	[M+H]+	63.24	LMSP02020056	IFQJDGWNQBNKBU-KBRGEABDSA-N
NH4Ac	736.754	1	20.85	98.28	0	0	0	Sphingolipids	Cer(d18:0/30:0)		C48H97NO3	N-acylsphinganines (dihydroceramides)	2 days, 0:00:00	d18:0/30:0	735.747	0.5	[M+H]+	81.87	LMSP02020056	IFQJDGWNQBNKBU-KBRGEABDSA-N
MiliQ + Recry	682.67	1	28.43	97.57	80.31	0	0	Sphingolipids	Cer(d18:0/25:0(2OH))		C43H87NO4	N-acylsphinganines (dihydroceramides)	1 day, 19:00:00	d18:0/25:0(2OH)	681.663	0.6	[M+H]+	93.2	LMSP02020059	RZXBDCUYHFVVOW-ZQABLXSNSA-N
MiliQ	664.66	1	20.84	97.24	0	0	0	Sphingolipids	Cer(d18:0/25:0(2OH))		C43H87NO4	N-acylsphinganines (dihydroceramides)	1 day, 19:00:00	d18:0/25:0(2OH)	681.663	0.6	[M+H-H2O]+	86.84	LMSP02020059	RZXBDCUYHFVVOW-ZQABLXSNSA-N
MiliQ	682.67	1	21.09	97.69	0	0	0	Sphingolipids	Cer(d18:0/25:0(2OH))		C43H87NO4	N-acylsphinganines (dihydroceramides)	1 day, 19:00:00	d18:0/25:0(2OH)	681.663	0.5	[M+H]+	91.57	LMSP02020059	RZXBDCUYHFVVOW-ZQABLXSNSA-N
MiliQ	704.654	1	16.1	70.86	0	0	0	Sphingolipids	Cer(d18:0/25:0(2OH))		C43H87NO4	N-acylsphinganines (dihydroceramides)	1 day, 19:00:00	d18:0/25:0(2OH)	681.663	2.1	[M+Na]+	88.5	LMSP02020059	RZXBDCUYHFVVOW-ZQABLXSNSA-N
NH4Ac	664.66	1	20.59	96.05	0	0	0	Sphingolipids	Cer(d18:0/25:0(2OH))		C43H87NO4	N-acylsphinganines (dihydroceramides)	1 day, 19:00:00	d18:0/25:0(2OH)	681.663	0.7	[M+H-H2O]+	85.98	LMSP02020059	RZXBDCUYHFVVOW-ZQABLXSNSA-N
NH4Ac	682.67	1	20.92	97.24	0	0	0	Sphingolipids	Cer(d18:0/25:0(2OH))		C43H87NO4	N-acylsphinganines (dihydroceramides)	1 day, 19:00:00	d18:0/25:0(2OH)	681.663	0.6	[M+H]+	88.98	LMSP02020059	RZXBDCUYHFVVOW-ZQABLXSNSA-N
MiliQ + Recry	692.691	1	20.8	96.06	0	0	0	Sphingolipids	Cer(d18:0/27:0(2OH))		C45H91NO4	N-acylsphinganines (dihydroceramides)	1 day, 21:00:00	d18:0/27:0(2OH)	709.695	0.7	[M+H-H2O]+	91.73	LMSP02020060	WREMMXXFIRIJFG-RTIUDFLUSA-N
MiliQ + Recry	710.702	1	28.45	97.97	79.17	0	0	Sphingolipids	Cer(d18:0/27:0(2OH))		C45H91NO4	N-acylsphinganines (dihydroceramides)	1 day, 21:00:00	d18:0/27:0(2OH)	709.695	0.5	[M+H]+	94.56	LMSP02020060	WREMMXXFIRIJFG-RTIUDFLUSA-N
MiliQ	692.691	1	20.83	98.22	0	0	0	Sphingolipids	Cer(d18:0/27:0(2OH))		C45H91NO4	N-acylsphinganines (dihydroceramides)	1 day, 21:00:00	d18:0/27:0(2OH)	709.695	0.5	[M+H-H2O]+	81.83	LMSP02020060	WREMMXXFIRIJFG-RTIUDFLUSA-N
MiliQ	710.702	1	21.14	97.95	0	0	0	Sphingolipids	Cer(d18:0/27:0(2OH))		C45H91NO4	N-acylsphinganines (dihydroceramides)	1 day, 21:00:00	d18:0/27:0(2OH)	709.695	0.5	[M+H]+	91.5	LMSP02020060	WREMMXXFIRIJFG-RTIUDFLUSA-N
NH4Ac	692.691	1	20.85	97.98	0	0	0	Sphingolipids	Cer(d18:0/27:0(2OH))		C45H91NO4	N-acylsphinganines (dihydroceramides)	1 day, 21:00:00	d18:0/27:0(2OH)	709.695	0.5	[M+H-H2O]+	83.56	LMSP02020060	WREMMXXFIRIJFG-RTIUDFLUSA-N
NH4Ac	710.702	1	21	97.58	0	0	0	Sphingolipids	Cer(d18:0/27:0(2OH))		C45H91NO4	N-acylsphinganines (dihydroceramides)	1 day, 21:00:00	d18:0/27:0(2OH)	709.695	0.6	[M+H]+	89.55	LMSP02020060	WREMMXXFIRIJFG-RTIUDFLUSA-N
MiliQ + Recry	646.613	1	29.29	96.9	90.15	0	0	Sphingolipids	Cer(d18:2/24:0(2OH))		C42H81NO4	N-acylsphinganines (dihydroceramides)	1 day, 18:02:00	d18:2/24:0(2OH)	663.617	0.6	[M+H-H2O]+	95.65	LMSP02020063	XHGDWZQOCMZTPO-LOVJDQMWSA-N
MiliQ + Recry	664.623	1	29.72	96.96	94.96	0	0	Sphingolipids	Cer(d18:2/24:0(2OH))		C42H81NO4	N-acylsphinganines (dihydroceramides)	1 day, 18:02:00	d18:2/24:0(2OH)	663.617	0.6	[M+H]+	95.09	LMSP02020063	XHGDWZQOCMZTPO-LOVJDQMWSA-N
NH4Ac + Recry	646.613	1	28.59	97.57	81.01	0	0	Sphingolipids	Cer(d18:2/24:0(2OH))		C42H81NO4	N-acylsphinganines (dihydroceramides)	1 day, 18:02:00	d18:2/24:0(2OH)	663.617	0.6	[M+H-H2O]+	95.72	LMSP02020063	XHGDWZQOCMZTPO-LOVJDQMWSA-N
NH4Ac + Recry	664.623	1	29.7	97.13	93.79	0	0	Sphingolipids	Cer(d18:2/24:0(2OH))		C42H81NO4	N-acylsphinganines (dihydroceramides)	1 day, 18:02:00	d18:2/24:0(2OH)	663.617	0.6	[M+H]+	96.76	LMSP02020063	XHGDWZQOCMZTPO-LOVJDQMWSA-N
None + Recry	664.623	1	28.37	96.66	81.04	0	0	Sphingolipids	Cer(d18:2/24:0(2OH))		C42H81NO4	N-acylsphinganines (dihydroceramides)	1 day, 18:02:00	d18:2/24:0(2OH)	663.617	0.7	[M+H]+	94.31	LMSP02020063	XHGDWZQOCMZTPO-LOVJDQMWSA-N
MiliQ	646.613	1	29.46	96.78	92.16	0	0	Sphingolipids	Cer(d18:2/24:0(2OH))		C42H81NO4	N-acylsphinganines (dihydroceramides)	1 day, 18:02:00	d18:2/24:0(2OH)	663.617	0.6	[M+H-H2O]+	95.98	LMSP02020063	XHGDWZQOCMZTPO-LOVJDQMWSA-N
MiliQ	664.623	1	29.76	96.87	94.95	0	0	Sphingolipids	Cer(d18:2/24:0(2OH))		C42H81NO4	N-acylsphinganines (dihydroceramides)	1 day, 18:02:00	d18:2/24:0(2OH)	663.617	0.6	[M+H]+	96.71	LMSP02020063	XHGDWZQOCMZTPO-LOVJDQMWSA-N
MiliQ	686.606	1	20.71	99.65	0	0	0	Sphingolipids	Cer(d18:2/24:0(2OH))		C42H81NO4	N-acylsphinganines (dihydroceramides)	1 day, 18:02:00	d18:2/24:0(2OH)	663.617	0.2	[M+Na]+	71.15	LMSP02020063	XHGDWZQOCMZTPO-LOVJDQMWSA-N
NH4Ac	646.613	1	21.04	96.72	0	0	0	Sphingolipids	Cer(d18:2/24:0(2OH))		C42H81NO4	N-acylsphinganines (dihydroceramides)	1 day, 18:02:00	d18:2/24:0(2OH)	663.617	0.6	[M+H-H2O]+	95	LMSP02020063	XHGDWZQOCMZTPO-LOVJDQMWSA-N
NH4Ac	664.623	1	29.54	96.51	93.2	0	0	Sphingolipids	Cer(d18:2/24:0(2OH))		C42H81NO4	N-acylsphinganines (dihydroceramides)	1 day, 18:02:00	d18:2/24:0(2OH)	663.617	0.7	[M+H]+	96.73	LMSP02020063	XHGDWZQOCMZTPO-LOVJDQMWSA-N
None	646.613	1	20.42	96.1	0	0	0	Sphingolipids	Cer(d18:2/24:0(2OH))		C42H81NO4	N-acylsphinganines (dihydroceramides)	1 day, 18:02:00	d18:2/24:0(2OH)	663.617	0.7	[M+H-H2O]+	81.06	LMSP02020063	XHGDWZQOCMZTPO-LOVJDQMWSA-N
None	664.623	1	29.34	96.55	91.62	0	0	Sphingolipids	Cer(d18:2/24:0(2OH))		C42H81NO4	N-acylsphinganines (dihydroceramides)	1 day, 18:02:00	d18:2/24:0(2OH)	663.617	0.7	[M+H]+	95.13	LMSP02020063	XHGDWZQOCMZTPO-LOVJDQMWSA-N
MiliQ + Recry	660.629	1	28.36	97.09	80.49	0	0	Sphingolipids	Cer(d18:2/25:0(2OH))		C43H83NO4	N-acylsphinganines (dihydroceramides)	1 day, 19:02:00	d18:2/25:0(2OH)	677.632	0.6	[M+H-H2O]+	93.33	LMSP02020064	PXJFKJHNEDNKHW-SGFUIDAXSA-N
MiliQ + Recry	700.623	1	21.63	56.28	87.31	0	0	Sphingolipids	Cer(d18:2/25:0(2OH))		C43H83NO4	N-acylsphinganines (dihydroceramides)	1 day, 19:02:00	d18:2/25:0(2OH)	677.632	2.7	[M+Na]+	95.08	LMSP02020064	PXJFKJHNEDNKHW-SGFUIDAXSA-N
NH4Ac + Recry	660.629	1	21.16	97.46	0	0	0	Sphingolipids	Cer(d18:2/25:0(2OH))		C43H83NO4	N-acylsphinganines (dihydroceramides)	1 day, 19:02:00	d18:2/25:0(2OH)	677.632	0.6	[M+H-H2O]+	94.48	LMSP02020064	PXJFKJHNEDNKHW-SGFUIDAXSA-N
NH4Ac + Recry	700.623	1	20.37	52.76	80.47	0	0	Sphingolipids	Cer(d18:2/25:0(2OH))		C43H83NO4	N-acylsphinganines (dihydroceramides)	1 day, 19:02:00	d18:2/25:0(2OH)	677.632	2.8	[M+Na]+	95.14	LMSP02020064	PXJFKJHNEDNKHW-SGFUIDAXSA-N
MiliQ	660.629	1	20.94	97.03	0	0	0	Sphingolipids	Cer(d18:2/25:0(2OH))		C43H83NO4	N-acylsphinganines (dihydroceramides)	1 day, 19:02:00	d18:2/25:0(2OH)	677.632	0.6	[M+H-H2O]+	90.73	LMSP02020064	PXJFKJHNEDNKHW-SGFUIDAXSA-N
NH4Ac	660.629	1	20.79	96.59	0	0	0	Sphingolipids	Cer(d18:2/25:0(2OH))		C43H83NO4	N-acylsphinganines (dihydroceramides)	1 day, 19:02:00	d18:2/25:0(2OH)	677.632	0.7	[M+H-H2O]+	88.77	LMSP02020064	PXJFKJHNEDNKHW-SGFUIDAXSA-N
MiliQ + Recry	674.644	1	29.13	96.75	89.05	0	0	Sphingolipids	Cer(d18:2/26:0(2OH))		C44H85NO4	N-acylsphinganines (dihydroceramides)	1 day, 20:02:00	d18:2/26:0(2OH)	691.648	0.6	[M+H-H2O]+	94.6	LMSP02020065	DXMGYIZMJNLAHI-JJDLBEETSA-N
MiliQ + Recry	692.655	1	29.79	97.32	94.8	0	0	Sphingolipids	Cer(d18:2/26:0(2OH))		C44H85NO4	N-acylsphinganines (dihydroceramides)	1 day, 20:02:00	d18:2/26:0(2OH)	691.648	0.6	[M+H]+	95.69	LMSP02020065	DXMGYIZMJNLAHI-JJDLBEETSA-N
NH4Ac + Recry	674.644	1	28.51	97.62	79.89	0	0	Sphingolipids	Cer(d18:2/26:0(2OH))		C44H85NO4	N-acylsphinganines (dihydroceramides)	1 day, 20:02:00	d18:2/26:0(2OH)	691.648	0.5	[M+H-H2O]+	96.16	LMSP02020065	DXMGYIZMJNLAHI-JJDLBEETSA-N
NH4Ac + Recry	692.655	1	29.71	97.6	92.83	0	0	Sphingolipids	Cer(d18:2/26:0(2OH))		C44H85NO4	N-acylsphinganines (dihydroceramides)	1 day, 20:02:00	d18:2/26:0(2OH)	691.648	0.6	[M+H]+	96.95	LMSP02020065	DXMGYIZMJNLAHI-JJDLBEETSA-N
None + Recry	692.655	1	28.4	97.34	79.9	0	0	Sphingolipids	Cer(d18:2/26:0(2OH))		C44H85NO4	N-acylsphinganines (dihydroceramides)	1 day, 20:02:00	d18:2/26:0(2OH)	691.648	0.6	[M+H]+	94.52	LMSP02020065	DXMGYIZMJNLAHI-JJDLBEETSA-N
MiliQ	674.644	1	29.32	96.34	91.5	0	0	Sphingolipids	Cer(d18:2/26:0(2OH))		C44H85NO4	N-acylsphinganines (dihydroceramides)	1 day, 20:02:00	d18:2/26:0(2OH)	691.648	0.7	[M+H-H2O]+	95.73	LMSP02020065	DXMGYIZMJNLAHI-JJDLBEETSA-N
MiliQ	692.655	1	30.03	97.58	96.47	0	0	Sphingolipids	Cer(d18:2/26:0(2OH))		C44H85NO4	N-acylsphinganines (dihydroceramides)	1 day, 20:02:00	d18:2/26:0(2OH)	691.648	0.6	[M+H]+	96.78	LMSP02020065	DXMGYIZMJNLAHI-JJDLBEETSA-N
NH4Ac	674.644	1	21.09	97.02	0	0	0	Sphingolipids	Cer(d18:2/26:0(2OH))		C44H85NO4	N-acylsphinganines (dihydroceramides)	1 day, 20:02:00	d18:2/26:0(2OH)	691.648	0.6	[M+H-H2O]+	94.75	LMSP02020065	DXMGYIZMJNLAHI-JJDLBEETSA-N
NH4Ac	692.655	1	29.67	97.21	93.14	0	0	Sphingolipids	Cer(d18:2/26:0(2OH))		C44H85NO4	N-acylsphinganines (dihydroceramides)	1 day, 20:02:00	d18:2/26:0(2OH)	691.648	0.6	[M+H]+	97.07	LMSP02020065	DXMGYIZMJNLAHI-JJDLBEETSA-N
None	674.644	1	20.34	94.82	0	0	0	Sphingolipids	Cer(d18:2/26:0(2OH))		C44H85NO4	N-acylsphinganines (dihydroceramides)	1 day, 20:02:00	d18:2/26:0(2OH)	691.648	0.8	[M+H-H2O]+	85.35	LMSP02020065	DXMGYIZMJNLAHI-JJDLBEETSA-N
None	692.655	1	29.46	97.41	90.94	0	0	Sphingolipids	Cer(d18:2/26:0(2OH))		C44H85NO4	N-acylsphinganines (dihydroceramides)	1 day, 20:02:00	d18:2/26:0(2OH)	691.648	0.6	[M+H]+	95.62	LMSP02020065	DXMGYIZMJNLAHI-JJDLBEETSA-N
MiliQ + Recry	706.67	1	29.2	97.27	88.78	0	0	Sphingolipids	Cer(d18:2/27:0(2OH))		C45H87NO4	N-acylsphinganines (dihydroceramides)	1 day, 21:02:00	d18:2/27:0(2OH)	705.663	0.6	[M+H]+	94.72	LMSP02020066	RMRPWIKLLWFMET-LGPBGMBWSA-N
NH4Ac + Recry	706.67	1	28.48	97.91	79.19	0	0	Sphingolipids	Cer(d18:2/27:0(2OH))		C45H87NO4	N-acylsphinganines (dihydroceramides)	1 day, 21:02:00	d18:2/27:0(2OH)	705.663	0.5	[M+H]+	95.74	LMSP02020066	RMRPWIKLLWFMET-LGPBGMBWSA-N
MiliQ	688.66	1	20.27	97.13	0	0	0	Sphingolipids	Cer(d18:2/27:0(2OH))		C45H87NO4	N-acylsphinganines (dihydroceramides)	1 day, 21:02:00	d18:2/27:0(2OH)	705.663	0.6	[M+H-H2O]+	71.69	LMSP02020066	RMRPWIKLLWFMET-LGPBGMBWSA-N
MiliQ	706.67	1	29.5	97.65	91.23	0	0	Sphingolipids	Cer(d18:2/27:0(2OH))		C45H87NO4	N-acylsphinganines (dihydroceramides)	1 day, 21:02:00	d18:2/27:0(2OH)	705.663	0.5	[M+H]+	94.89	LMSP02020066	RMRPWIKLLWFMET-LGPBGMBWSA-N
NH4Ac	688.66	1	20.16	96.71	0	0	0	Sphingolipids	Cer(d18:2/27:0(2OH))		C45H87NO4	N-acylsphinganines (dihydroceramides)	1 day, 21:02:00	d18:2/27:0(2OH)	705.663	0.6	[M+H-H2O]+	70.83	LMSP02020066	RMRPWIKLLWFMET-LGPBGMBWSA-N
NH4Ac	706.67	1	29.09	97.43	87.77	0	0	Sphingolipids	Cer(d18:2/27:0(2OH))		C45H87NO4	N-acylsphinganines (dihydroceramides)	1 day, 21:02:00	d18:2/27:0(2OH)	705.663	0.6	[M+H]+	93.4	LMSP02020066	RMRPWIKLLWFMET-LGPBGMBWSA-N
MiliQ + Recry	702.675	1	28.03	96.05	78.59	0	0	Sphingolipids	Cer(d18:2/28:0(2OH))		C46H89NO4	N-acylsphinganines (dihydroceramides)	1 day, 22:02:00	d18:2/28:0(2OH)	719.679	0.7	[M+H-H2O]+	94	LMSP02020067	BNWNWQJYYNDNBN-ZJKXAANASA-N
MiliQ + Recry	720.686	1	29.34	97.82	88.77	0	0	Sphingolipids	Cer(d18:2/28:0(2OH))		C46H89NO4	N-acylsphinganines (dihydroceramides)	1 day, 22:02:00	d18:2/28:0(2OH)	719.679	0.5	[M+H]+	95.7	LMSP02020067	BNWNWQJYYNDNBN-ZJKXAANASA-N
NH4Ac + Recry	720.686	1	28.47	98.07	78.61	0	0	Sphingolipids	Cer(d18:2/28:0(2OH))		C46H89NO4	N-acylsphinganines (dihydroceramides)	1 day, 22:02:00	d18:2/28:0(2OH)	719.679	0.5	[M+H]+	96.2	LMSP02020067	BNWNWQJYYNDNBN-ZJKXAANASA-N
MiliQ	702.675	1	20.48	94.69	0	0	0	Sphingolipids	Cer(d18:2/28:0(2OH))		C46H89NO4	N-acylsphinganines (dihydroceramides)	1 day, 22:02:00	d18:2/28:0(2OH)	719.679	0.8	[M+H-H2O]+	89.89	LMSP02020067	BNWNWQJYYNDNBN-ZJKXAANASA-N
MiliQ	720.686	1	29.5	97.98	90.48	0	0	Sphingolipids	Cer(d18:2/28:0(2OH))		C46H89NO4	N-acylsphinganines (dihydroceramides)	1 day, 22:02:00	d18:2/28:0(2OH)	719.679	0.5	[M+H]+	95.17	LMSP02020067	BNWNWQJYYNDNBN-ZJKXAANASA-N
NH4Ac	702.675	1	20.35	95.61	0	0	0	Sphingolipids	Cer(d18:2/28:0(2OH))		C46H89NO4	N-acylsphinganines (dihydroceramides)	1 day, 22:02:00	d18:2/28:0(2OH)	719.679	0.7	[M+H-H2O]+	81.52	LMSP02020067	BNWNWQJYYNDNBN-ZJKXAANASA-N
NH4Ac	720.686	1	29.33	97.62	89.36	0	0	Sphingolipids	Cer(d18:2/28:0(2OH))		C46H89NO4	N-acylsphinganines (dihydroceramides)	1 day, 22:02:00	d18:2/28:0(2OH)	719.679	0.5	[M+H]+	95.18	LMSP02020067	BNWNWQJYYNDNBN-ZJKXAANASA-N
None	720.686	1	20.83	97.02	0	0	0	Sphingolipids	Cer(d18:2/28:0(2OH))		C46H89NO4	N-acylsphinganines (dihydroceramides)	1 day, 22:02:00	d18:2/28:0(2OH)	719.679	0.6	[M+H]+	87.71	LMSP02020067	BNWNWQJYYNDNBN-ZJKXAANASA-N
MiliQ	596.597	1	20.38	97.81	0	0	0	Sphingolipids	Cer(d16:0/22:0)		C38H77NO3	N-acylsphinganines (dihydroceramides)	1 day, 14:00:00	d16:0/22:0	595.59	0.5	[M+H]+	71.43	LMSP02020069	BRMXVFYGZHLLPQ-PQQNNWGCSA-N
MiliQ + Recry	632.597	1	11.4	45.77	0	0	0	Sphingolipids	Cer(d16:0/23:0)		C39H79NO3	N-acylsphinganines (dihydroceramides)	1 day, 15:00:00	d16:0/23:0	609.606	3.1	[M+Na]+	84.72	LMSP02020070	AZFQOICLECWXHI-QPPIDDCLSA-N
MiliQ	632.597	1	10.54	42.02	0	0	0	Sphingolipids	Cer(d16:0/23:0)		C39H79NO3	N-acylsphinganines (dihydroceramides)	1 day, 15:00:00	d16:0/23:0	609.606	3.3	[M+Na]+	79.84	LMSP02020070	AZFQOICLECWXHI-QPPIDDCLSA-N
NH4Ac	632.597	1	10.92	44.66	0	0	0	Sphingolipids	Cer(d16:0/23:0)		C39H79NO3	N-acylsphinganines (dihydroceramides)	1 day, 15:00:00	d16:0/23:0	609.606	3.2	[M+Na]+	76.87	LMSP02020070	AZFQOICLECWXHI-QPPIDDCLSA-N
MiliQ + Recry	624.629	1	20.86	96.07	0	0	0	Sphingolipids	Cer(d16:0/24:0)		C40H81NO3	N-acylsphinganines (dihydroceramides)	1 day, 16:00:00	d16:0/24:0	623.622	0.7	[M+H]+	93.42	LMSP02020071	GQDAGOYENINNSJ-ZESVVUHVSA-N
MiliQ	606.618	1	20.9	97.88	0	0	0	Sphingolipids	Cer(d16:0/24:0)		C40H81NO3	N-acylsphinganines (dihydroceramides)	1 day, 16:00:00	d16:0/24:0	623.622	0.5	[M+H-H2O]+	85.39	LMSP02020071	GQDAGOYENINNSJ-ZESVVUHVSA-N
MiliQ	624.629	1	20.88	97.06	0	0	0	Sphingolipids	Cer(d16:0/24:0)		C40H81NO3	N-acylsphinganines (dihydroceramides)	1 day, 16:00:00	d16:0/24:0	623.622	0.6	[M+H]+	88.75	LMSP02020071	GQDAGOYENINNSJ-ZESVVUHVSA-N
NH4Ac	606.618	1	20.01	96.42	0	0	0	Sphingolipids	Cer(d16:0/24:0)		C40H81NO3	N-acylsphinganines (dihydroceramides)	1 day, 16:00:00	d16:0/24:0	623.622	0.7	[M+H-H2O]+	68.09	LMSP02020071	GQDAGOYENINNSJ-ZESVVUHVSA-N
NH4Ac	624.629	1	20.3	96.31	0	0	0	Sphingolipids	Cer(d16:0/24:0)		C40H81NO3	N-acylsphinganines (dihydroceramides)	1 day, 16:00:00	d16:0/24:0	623.622	0.7	[M+H]+	76.71	LMSP02020071	GQDAGOYENINNSJ-ZESVVUHVSA-N
MiliQ	410.399	1	20.61	98.7	0	0	0	Sphingolipids	Cer(d12:0/14:0)		C26H53NO3	N-acylsphinganines (dihydroceramides)	1 day, 2:00:00	d12:0/14:0	427.402	0.4	[M+H-H2O]+	73.28	LMSP02020072	QEENFPVDWIXKIL-LOSJGSFVSA-N
MiliQ	428.41	1	20.53	98.48	0	0	0	Sphingolipids	Cer(d12:0/14:0)		C26H53NO3	N-acylsphinganines (dihydroceramides)	1 day, 2:00:00	d12:0/14:0	427.402	0.4	[M+H]+	72.22	LMSP02020072	QEENFPVDWIXKIL-LOSJGSFVSA-N
MiliQ + Recry	712.681	1	29.04	97.51	86.83	0	0	Sphingolipids	Cer(t18:0/26:0(2OH))		C44H89NO5	N-acyl-4-hydroxysphinganines (phytoceramides)	1 day, 20:00:00	t18:0/26:0(2OH)	711.674	0.6	[M+H]+	94.01	LMSP02030003	XNLFLZXNXQVPII-YIWOKQJZSA-N
NH4Ac + Recry	712.681	1	28.54	98.11	79.51	0	0	Sphingolipids	Cer(t18:0/26:0(2OH))		C44H89NO5	N-acyl-4-hydroxysphinganines (phytoceramides)	1 day, 20:00:00	t18:0/26:0(2OH)	711.674	0.5	[M+H]+	95.64	LMSP02030003	XNLFLZXNXQVPII-YIWOKQJZSA-N
MiliQ	712.681	1	21.22	98.15	0	0	0	Sphingolipids	Cer(t18:0/26:0(2OH))		C44H89NO5	N-acyl-4-hydroxysphinganines (phytoceramides)	1 day, 20:00:00	t18:0/26:0(2OH)	711.674	0.5	[M+H]+	92.65	LMSP02030003	XNLFLZXNXQVPII-YIWOKQJZSA-N
NH4Ac	712.681	1	21.1	97.61	0	0	0	Sphingolipids	Cer(t18:0/26:0(2OH))		C44H89NO5	N-acyl-4-hydroxysphinganines (phytoceramides)	1 day, 20:00:00	t18:0/26:0(2OH)	711.674	0.5	[M+H]+	92.17	LMSP02030003	XNLFLZXNXQVPII-YIWOKQJZSA-N
MiliQ + Recry	684.65	1	29.3	97.25	89.7	0	0	Sphingolipids	Cer(t18:0)/24:0(2OH[R]))		C42H85NO5	N-acyl-4-hydroxysphinganines (phytoceramides)	18:00:00	t18:0	683.643	0.6	[M+H]+	95.12	LMSP02030026	ZFUXWVVVWGWGPQ-QLLOZFISSA-N
NH4Ac + Recry	684.65	1	28.68	98.05	80.84	0	0	Sphingolipids	Cer(t18:0)/24:0(2OH[R]))		C42H85NO5	N-acyl-4-hydroxysphinganines (phytoceramides)	18:00:00	t18:0	683.643	0.5	[M+H]+	96.27	LMSP02030026	ZFUXWVVVWGWGPQ-QLLOZFISSA-N
MiliQ	684.65	1	29.36	97.74	89.42	0	0	Sphingolipids	Cer(t18:0)/24:0(2OH[R]))		C42H85NO5	N-acyl-4-hydroxysphinganines (phytoceramides)	18:00:00	t18:0	683.643	0.5	[M+H]+	95.02	LMSP02030026	ZFUXWVVVWGWGPQ-QLLOZFISSA-N
NH4Ac	723.536
MiliQ	706.632	1	20.85	98.03	0	0	0	Sphingolipids	Cer(t18:0)/24:0(2OH[R]))		C42H85NO5	N-acyl-4-hydroxysphinganines (phytoceramides)	18:00:00	t18:0	683.643	0.5	[M+Na]+	83.19	LMSP02030026	ZFUXWVVVWGWGPQ-QLLOZFISSA-N
NH4Ac	684.65	1	29.35	97.54	90.3	0	0	Sphingolipids	Cer(t18:0)/24:0(2OH[R]))		C42H85NO5	N-acyl-4-hydroxysphinganines (phytoceramides)	18:00:00	t18:0	683.643	0.6	[M+H]+	93.68	LMSP02030026	ZFUXWVVVWGWGPQ-QLLOZFISSA-N
MiliQ + Recry	656.618	1	28.56	97.23	81.94	0	0	Sphingolipids	Cer(t16:0(15Me)/23:0(2OH[R]))		C40H81NO5	N-acyl-4-hydroxysphinganines (phytoceramides)	1 day, 15:00:00	t16:0(15Me)/23:0(2OH[R])	655.611	0.6	[M+H]+	94.31	LMSP02030035	KUNOQXDLFRSCQI-KSLZXYGFSA-N
MiliQ	656.618	1	20.94	97.48	0	0	0	Sphingolipids	Cer(t16:0(15Me)/23:0(2OH[R]))		C40H81NO5	N-acyl-4-hydroxysphinganines (phytoceramides)	1 day, 15:00:00	t16:0(15Me)/23:0(2OH[R])	655.611	0.6	[M+H]+	88.48	LMSP02030035	KUNOQXDLFRSCQI-KSLZXYGFSA-N
NH4Ac	656.618	1	20.54	96.45	0	0	0	Sphingolipids	Cer(t16:0(15Me)/23:0(2OH[R]))		C40H81NO5	N-acyl-4-hydroxysphinganines (phytoceramides)	1 day, 15:00:00	t16:0(15Me)/23:0(2OH[R])	655.611	0.7	[M+H]+	82.68	LMSP02030035	KUNOQXDLFRSCQI-KSLZXYGFSA-N
[truncated: 395 more rows]
